# Supplementary material for: Dynamic Axonal Translation in Developing and Mature Visual Circuits
Source: Cell. 2016 Jun 30;166(1):181–92. doi: 10.1016/j.cell.2016.05.029 (PMC4930487; doi:10.1016/j.cell.2016.05.029)
Supplement: Table S1. Axonally Translating mRNAs, Related to Figure 3 [file mmc2.xlsx]

## Sheet: Sheet1
symbol	ID	description	locus	E17.5_retina_FPKM	E17.5_axon_FPKM	P0.5_retina_FPKM	P0.5_axon_FPKM	P7.5_retina_FPKM	P7.5_axon_FPKM	Adult_retina_FPKM	Adult_axon_FPKM
Supt5	ENSMUSG00000003435	suppressor of Ty 5 [Source:MGI Symbol;Acc:MGI:1202400]	chr7:28314895-28338719	0.988255	0.0231085	0.325318	8.83538	0.0623574	5.68189	0.075069	9.67555	-	translated_at_P0.5(DEG)	translated_at_P7.5(DEG)	translated_at_Adult(DEG)
Ngef	ENSMUSG00000026259	neuronal guanine nucleotide exchange factor [Source:MGI Symbol;Acc:MGI:1858414]	chr1:87476828-87573870	0	0	0	24.8503	0	2.97714	0.0487551	17.4835	-	translated_at_P0.5(DEG)	translated_at_P7.5(DEG)	translated_at_Adult(DEG)
Lxn	ENSMUSG00000047557	latexin [Source:MGI Symbol;Acc:MGI:107633]	chr3:67430114-67475068	1.08541	0	0	43.4723	0	13.1673	0	93.6895	-	translated_at_P0.5(DEG)	translated_at_P7.5(DEG)	translated_at_Adult(DEG)
Thrsp	ENSMUSG00000035686	thyroid hormone responsive [Source:MGI Symbol;Acc:MGI:109126]	chr7:97412956-97417510	0.06041	0	0	45.5849	0.0736075	16.0748	0.357466	62.9875	-	translated_at_P0.5(DEG)	translated_at_P7.5(DEG)	translated_at_Adult(DEG)
Gpr19	ENSMUSG00000032641	G protein-coupled receptor 19 [Source:MGI Symbol;Acc:MGI:892973]	chr6:134869091-134897925	0.95382	0	0	23.8758	0	33.8482	0.0450502	2.81919	-	translated_at_P0.5(DEG)	translated_at_P7.5(DEG)	translated_at_Adult(DEG)
Kcna6	ENSMUSG00000038077	potassium voltage-gated channel, shaker-related, subfamily, member 6 [Source:MGI Symbol;Acc:MGI:96663]	chr6:126708328-126740674	0.067279	1.58204	0.0247296	26.0727	0.0226024	12.5084	0.0110066	2.78472	-	translated_at_P0.5(DEG)	translated_at_P7.5(DEG)	translated_at_Adult(DEG)
Arf1	ENSMUSG00000048076	ADP-ribosylation factor 1 [Source:MGI Symbol;Acc:MGI:99431]	chr11:59211411-59228267	6.36016	1.28678	1.39926	139.481	2.82849	16.3979	3.04031	18.8588	-	translated_at_P0.5(DEG)	translated_at_P7.5(DEG)	translated_at_Adult(DEG)
Mafg	ENSMUSG00000051510	v-maf musculoaponeurotic fibrosarcoma oncogene family, protein G (avian) [Source:MGI Symbol;Acc:MGI:96911]	chr11:120628350-120633547	1.09581	7.42185	0	0	0.231141	15.0029	0.434316	54.25	-	-	translated_at_P7.5(DEG)	translated_at_Adult(DEG)
Oxct1	ENSMUSG00000022186	3-oxoacid CoA transferase 1 [Source:MGI Symbol;Acc:MGI:1914291]	chr15:4020110-4155344	1.7512	8.3104	0.589661	11.5186	0.629213	2.76839	0.681605	13.0147	-	-	translated_at_P7.5(DEG)	translated_at_Adult(DEG)
Ndufb5	ENSMUSG00000027673	NADH dehydrogenase (ubiquinone) 1 beta subcomplex, 5 [Source:MGI Symbol;Acc:MGI:1913296]	chr3:32737062-32751559	6.00699	7.7409	1.49761	94.2662	1.4502	10.6659	0.784655	57.412	-	-	translated_at_P7.5(DEG)	translated_at_Adult(DEG)
Car2	ENSMUSG00000027562	carbonic anhydrase 2 [Source:MGI Symbol;Acc:MGI:88269]	chr3:14886425-14900770	0.166859	0	0.442068	0	4.53698	7.68725	5.09605	98.384	-	-	translated_at_P7.5(DEG)	translated_at_Adult(DEG)
Vtn	ENSMUSG00000017344	vitronectin [Source:MGI Symbol;Acc:MGI:98940]	chr11:78499119-78502325	0.380505	0	0	108.627	10.3594	21.2138	29.4456	31.3822	-	-	translated_at_P7.5(DEG)	translated_at_Adult(DEG)
Rcan2	ENSMUSG00000039601	regulator of calcineurin 2 [Source:MGI Symbol;Acc:MGI:1858219]	chr17:43801850-44039516	0.0541533	0	0.0789554	0.131199	0.223716	11.6758	0.064144	81.9517	-	-	translated_at_P7.5(DEG)	translated_at_Adult(DEG)
Xpnpep1	ENSMUSG00000025027	X-prolyl aminopeptidase (aminopeptidase P) 1, soluble [Source:MGI Symbol;Acc:MGI:2180003]	chr19:52991179-53038654	0.200597	0	0.119436	0	0.164012	11.4089	0.187631	8.1196	-	-	translated_at_P7.5(DEG)	translated_at_Adult(DEG)
Ube2q1	ENSMUSG00000042572	ubiquitin-conjugating enzyme E2Q (putative) 1 [Source:MGI Symbol;Acc:MGI:1917343]	chr3:89773608-89783997	0.734665	0	0.0157341	0	0.595255	6.18445	0.58259	24.6381	-	-	translated_at_P7.5(DEG)	translated_at_Adult(DEG)
Csnk1g2	ENSMUSG00000003345	casein kinase 1, gamma 2 [Source:MGI Symbol;Acc:MGI:1920014]	chr10:80622779-80640771	0.289165	0	0.221952	0	0.55424	8.60155	0.27207	32.0848	-	-	translated_at_P7.5(DEG)	translated_at_Adult(DEG)
Rnf152	ENSMUSG00000047496	ring finger protein 152 [Source:MGI Symbol;Acc:MGI:2443787]	chr1:105276916-105356710	0	2.05187	0	1.22122	0.198001	0.9806	0.204101	21.874	-	-	translated_at_P7.5(DEG)	translated_at_Adult(DEG)
Zcchc18	ENSMUSG00000031428	zinc finger, CCHC domain containing 18 [Source:MGI Symbol;Acc:MGI:1914245]	chrX:136981115-137038302	1.77593	0.0146631	0.217626	14.5372	0.11393	3.35281	0.21491	33.2903	-	-	translated_at_P7.5(DEG)	translated_at_Adult(DEG)
Necab2	ENSMUSG00000031837	N-terminal EF-hand calcium binding protein 2 [Source:MGI Symbol;Acc:MGI:2152211]	chr8:119446718-119472635	1.93175	104.608	0.0643499	19.7128	0.268208	0.0242948	4.39659	107.573	translated_at_E17.5(DEG)	translated_at_P0.5(DEG)	-	translated_at_Adult(DEG)
Nsf	ENSMUSG00000034187	N-ethylmaleimide sensitive fusion protein [Source:MGI Symbol;Acc:MGI:104560]	chr11:103821782-103954056	0.703875	22.2441	0.084038	10.2663	1.6584	0	2.81913	145.876	translated_at_E17.5(DEG)	translated_at_P0.5(DEG)	-	translated_at_Adult(DEG)
Trp53i11	ENSMUSG00000068735	transformation related protein 53 inducible protein 11 [Source:MGI Symbol;Acc:MGI:2670995]	chr2:93187583-93201757	2.73686	36.191	1.09955	24.8757	0.696015	6.24445	0.404216	69.2657	translated_at_E17.5(DEG)	translated_at_P0.5(DEG)	-	translated_at_Adult(DEG)
Strbp	ENSMUSG00000026915	spermatid perinuclear RNA binding protein [Source:MGI Symbol;Acc:MGI:104626]	chr2:37569867-37647285	6.96662	6.74614	11.5549	8.63284	0.6944	6.68538	1.05584	7.23473	-	translated_at_P0.5(DEG)	-	translated_at_Adult(DEG)
Mgat4a	ENSMUSG00000026110	mannoside acetylglucosaminyltransferase 4, isoenzyme A [Source:MGI Symbol;Acc:MGI:2662992]	chr1:37439339-37541016	2.9251	2.90042	1.19025	4.82845	0.312956	0.410652	5.5789	88.6526	-	translated_at_P0.5(DEG)	-	translated_at_Adult(DEG)
Akap2	ENSMUSG00000038729	A kinase (PRKA) anchor protein 2 [Source:MGI Symbol;Acc:MGI:1306795]	chr4:57845247-57896984	0.287969	0.11278	0.105776	7.33805	1.37643	3.29444	0.0938745	62.023	-	translated_at_P0.5(DEG)	-	translated_at_Adult(DEG)
Slc3a2	ENSMUSG00000010095	solute carrier family 3 (activators of dibasic and neutral amino acid transport), member 2 [Source:MGI Symbol;Acc:MGI:96955]	chr19:8706881-8723369	5.10342	5.2536	2.56086	26.9498	4.07441	1.16827	3.6792	62.147	-	translated_at_P0.5(DEG)	-	translated_at_Adult(DEG)
Mapk8ip3	ENSMUSG00000024163	mitogen-activated protein kinase 8 interacting protein 3 [Source:MGI Symbol;Acc:MGI:1353598]	chr17:24896499-24936977	0.83967	0.0484822	0.1308	55.0149	0.280847	0.0085808	0.400562	7.03475	-	translated_at_P0.5(DEG)	-	translated_at_Adult(DEG)
Rps21	ENSMUSG00000039001	ribosomal protein S21 [Source:MGI Symbol;Acc:MGI:1913731]	chr2:180257378-180258444	20.2805	337.926	25.4352	408	4.6042	6.81155	9.1853	43	-	translated_at_P0.5(DEG)	-	translated_at_Adult(DEG)
Mrpl14	ENSMUSG00000023939	mitochondrial ribosomal protein L14 [Source:MGI Symbol;Acc:MGI:1333864]	chr17:45686371-45698495	3.8461	2.86299	1.56541	81.5593	0.58599	5.4131	3.21309	21.5	-	translated_at_P0.5(DEG)	-	translated_at_Adult(DEG)
Eif4a3	ENSMUSG00000025580	eukaryotic translation initiation factor 4A3 [Source:MGI Symbol;Acc:MGI:1923731]	chr11:119288362-119300043	4.26595	1.83172	2.38992	55.3527	2.06227	2.49842	1.977	53.724	-	translated_at_P0.5(DEG)	-	translated_at_Adult(DEG)
Serf2	ENSMUSG00000074884	small EDRK-rich factor 2 [Source:MGI Symbol;Acc:MGI:1337041]	chr2:121449197-121456764	0.496683	1.56403	0.136467	11.7228	7.66725e-06	2.21452	0.0435318	11.4491	-	translated_at_P0.5(DEG)	-	translated_at_Adult(DEG)
0610010K14Rik	ENSMUSG00000020831	RIKEN cDNA 0610010K14 gene [Source:MGI Symbol;Acc:MGI:1915609]	chr11:70235203-70237914	3.88222	6.1785	1.02972	51.7142	1.36089	6.8718	1.26713	1.08176	-	translated_at_P0.5(DEG)	-	translated_at_Adult(DEG)
Tubb3	ENSMUSG00000062380	tubulin, beta 3 class III [Source:MGI Symbol;Acc:MGI:107813]	chr8:123411563-123422010	32.2499	203.772	20.2163	2431.37	6.4049	15.5678	11.0116	58.09	-	translated_at_P0.5(DEG)	-	translated_at_Adult(DEG)
Nsg1	ENSMUSG00000029126	neuron specific gene family member 1 [Source:MGI Symbol;Acc:MGI:109149]	chr5:38039229-38159467	7.43334	177.921	2.35351	85.87	27.7897	2.06711	2.69589	51.811	-	translated_at_P0.5(DEG)	-	translated_at_Adult(DEG)
Eif5a	ENSMUSG00000078812	eukaryotic translation initiation factor 5A [Source:MGI Symbol;Acc:MGI:106248]	chr11:69916711-69921958	16.4412	275.734	9.85331	75.9754	8.4784	0.627178	10.459	183.308	-	translated_at_P0.5(DEG)	-	translated_at_Adult(DEG)
Tpm3	ENSMUSG00000027940	tropomyosin 3, gamma [Source:MGI Symbol;Acc:MGI:1890149]	chr3:90072650-90100902	7.18296	28.8509	0.645174	15.1846	2.64282	10.0985	4.25168	49.2067	-	translated_at_P0.5(DEG)	-	translated_at_Adult(DEG)
Actn4	ENSMUSG00000054808	actinin alpha 4 [Source:MGI Symbol;Acc:MGI:1890773]	chr7:28881655-28962280	1.57117	0.084769	0.127427	98.5902	1.08276	0.851141	1.40804	8.3498	-	translated_at_P0.5(DEG)	-	translated_at_Adult(DEG)
Ehbp1l1	ENSMUSG00000024937	EH domain binding protein 1-like 1 [Source:MGI Symbol;Acc:MGI:3612340]	chr19:5707373-5726317	0.310399	3.07152	0	7.58161	0.185614	3.07841	0.111662	2.06998	-	translated_at_P0.5(DEG)	-	translated_at_Adult(DEG)
Rusc2	ENSMUSG00000035969	RUN and SH3 domain containing 2 [Source:MGI Symbol;Acc:MGI:2140371]	chr4:43381981-43429134	0.151005	0.521805	0.0270218	14.1429	0.0093939	0.779076	0.0490271	4.63929	-	translated_at_P0.5(DEG)	-	translated_at_Adult(DEG)
Fbxw7	ENSMUSG00000028086	F-box and WD-40 domain protein 7 [Source:MGI Symbol;Acc:MGI:1354695]	chr3:84815576-84979198	103.489	82.5847	66.0816	49.8244	80.5634	60.1745	104.56	389.101	-	translated_at_P0.5(DEG)	-	translated_at_Adult(DEG)
Eif3l	ENSMUSG00000033047	eukaryotic translation initiation factor 3, subunit L [Source:MGI Symbol;Acc:MGI:2386251]	chr15:79075222-79094400	4.19878	1.20322	1.07825	161.543	0.0371409	0.05077	0	46.755	-	translated_at_P0.5(DEG)	-	translated_at_Adult(DEG)
Prdx5	ENSMUSG00000024953	peroxiredoxin 5 [Source:MGI Symbol;Acc:MGI:1859821]	chr19:6906818-6909645	9.70682	0	2.8469	118.815	1.71825	0	2.7183	43.2184	-	translated_at_P0.5(DEG)	-	translated_at_Adult(DEG)
Nrd1	ENSMUSG00000053510	nardilysin, N-arginine dibasic convertase, NRD convertase 1 [Source:MGI Symbol;Acc:MGI:1201386]	chr4:109000804-109202272	0.0682311	0	0.198338	7.45301	0.0401932	0	0.0628165	6.5117	-	translated_at_P0.5(DEG)	-	translated_at_Adult(DEG)
Rusc1	ENSMUSG00000041263	RUN and SH3 domain containing 1 [Source:MGI Symbol;Acc:MGI:1919546]	chr3:89083978-89093363	0.57131	4.91258	0.306787	94.6964	0.0735565	0.0251388	0	52.5355	-	translated_at_P0.5(DEG)	-	translated_at_Adult(DEG)
Stt3b	ENSMUSG00000032437	STT3, subunit of the oligosaccharyltransferase complex, homolog B (S. cerevisiae) [Source:MGI Symbol;Acc:MGI:1915542]	chr9:115242581-115310421	0.895221	31.8253	0.275093	32.0275	3.35002	0.0225865	8.51802	35.7967	-	translated_at_P0.5(DEG)	-	translated_at_Adult(DEG)
Agap3	ENSMUSG00000023353	ArfGAP with GTPase domain, ankyrin repeat and PH domain 3 [Source:MGI Symbol;Acc:MGI:2183446]	chr5:24452176-24502047	1.63644	26.5448	0.673848	29.9332	2.67601	0.0229909	8.08563	9.60935	-	translated_at_P0.5(DEG)	-	translated_at_Adult(DEG)
Aars	ENSMUSG00000031960	alanyl-tRNA synthetase [Source:MGI Symbol;Acc:MGI:2384560]	chr8:111033841-111055569	0.593253	1.43681	0.117942	16.3217	0.86808	0.198298	1.09586	5.53985	-	translated_at_P0.5(DEG)	-	translated_at_Adult(DEG)
Rbbp4	ENSMUSG00000057236	retinoblastoma binding protein 4 [Source:MGI Symbol;Acc:MGI:1194912]	chr4:129287620-129335370	3.21626	6.09403	1.3896	12.6248	9.89122	1.81008	2.87124	64.0516	-	translated_at_P0.5(DEG)	-	translated_at_Adult(DEG)
Tmem163	ENSMUSG00000026347	transmembrane protein 163 [Source:MGI Symbol;Acc:MGI:1919410]	chr1:127490341-127678021	0.445146	28.8376	0.038977	14.9441	0.027278	0	0.0268508	19.7918	-	translated_at_P0.5(DEG)	-	translated_at_Adult(DEG)
Bin1	ENSMUSG00000024381	bridging integrator 1 [Source:MGI Symbol;Acc:MGI:108092]	chr18:32359056-32435740	1.03805	2.13266	0.64947	58.1047	2.90569	0	2.92955	33.9924	-	translated_at_P0.5(DEG)	-	translated_at_Adult(DEG)
Brd2	ENSMUSG00000024335	bromodomain containing 2 [Source:MGI Symbol;Acc:MGI:99495]	chr17:34112018-34122607	2.00418	10.8093	0.173167	6.66369	2.54707	0.816865	5.55051	96.4195	-	translated_at_P0.5(DEG)	-	translated_at_Adult(DEG)
Abhd12	ENSMUSG00000032046	abhydrolase domain containing 12 [Source:MGI Symbol;Acc:MGI:1923442]	chr2:150832514-150904731	1.81481	0.129674	0.345869	14.1597	0.080643	0.464236	0.167652	28.7978	-	translated_at_P0.5(DEG)	-	translated_at_Adult(DEG)
Gnao1	ENSMUSG00000031748	guanine nucleotide binding protein, alpha O [Source:MGI Symbol;Acc:MGI:95775]	chr8:93810837-93969388	9.97468	32.985	1.82812	45.3654	4.74685	15.9414	8.98284	37.489	-	translated_at_P0.5(DEG)	-	translated_at_Adult(DEG)
Gtl3	ENSMUSG00000031796	cilia and flagella associated protein 20 [Source:MGI Symbol;Acc:MGI:107428]	chr8:95420249-95434869	2.2694	62.7249	0.577669	45.2882	0.748375	56.9912	3.67676	25.8443	-	translated_at_P0.5(DEG)	-	translated_at_Adult(DEG)
Phyh	ENSMUSG00000026664	phytanoyl-CoA hydroxylase [Source:MGI Symbol;Acc:MGI:891978]	chr2:4918995-4938743	2.33742	35.28	0.107883	32.8209	9.4544	35.5694	17.9093	253.236	-	translated_at_P0.5(DEG)	-	translated_at_Adult(DEG)
Pfdn5	ENSMUSG00000001289	prefoldin 5 [Source:MGI Symbol;Acc:MGI:1928753]	chr15:102326115-102331489	8.64722	22.1843	0.315047	83.6934	6.26173	21.5816	8.82555	61.8075	-	translated_at_P0.5(DEG)	-	translated_at_Adult(DEG)
Angel2	ENSMUSG00000026634	angel homolog 2 (Drosophila) [Source:MGI Symbol;Acc:MGI:1196310]	chr1:190925107-190946491	5.66237	55.534	1.24455	13.7032	5.58811	15.6102	11.0736	154.574	-	translated_at_P0.5(DEG)	-	translated_at_Adult(DEG)
Btbd9	ENSMUSG00000062202	BTB (POZ) domain containing 9 [Source:MGI Symbol;Acc:MGI:1916625]	chr17:30215523-30576287	0.237211	0.00998805	0.0952455	10.7754	0.576381	0	0.51266	20.1561	-	translated_at_P0.5(DEG)	-	translated_at_Adult(DEG)
Flad1	ENSMUSG00000042642	RFad1, flavin adenine dinucleotide synthetase, homolog (yeast) [Source:MGI Symbol;Acc:MGI:2443030]	chr3:89402672-89411863	0.164171	0.922455	0	17.3773	0.0556317	4.19558	0.720255	32.8637	-	translated_at_P0.5(DEG)	-	translated_at_Adult(DEG)
Sipa1	ENSMUSG00000056917	signal-induced proliferation associated gene 1 [Source:MGI Symbol;Acc:MGI:107576]	chr19:5651184-5663707	0.320894	0.431308	0.258478	6.68025	0.464623	0	1.04526	15.9125	-	translated_at_P0.5(DEG)	-	translated_at_Adult(DEG)
Fibp	ENSMUSG00000024911	fibroblast growth factor (acidic) intracellular binding protein [Source:MGI Symbol;Acc:MGI:1926233]	chr19:5460606-5465052	1.7637	0	0.72458	196.641	1.38639	0	1.65695	0.34172	-	translated_at_P0.5(DEG)	-	translated_at_Adult(DEG)
Ccdc50	ENSMUSG00000038127	coiled-coil domain containing 50 [Source:MGI Symbol;Acc:MGI:1914751]	chr16:27388955-27452218	3.8801	9.60083	0.366442	7.93622	1.06756	2.50547	1.57812	30.2323	-	translated_at_P0.5(DEG)	-	translated_at_Adult(DEG)
Chmp2a	ENSMUSG00000033916	charged multivesicular body protein 2A [Source:MGI Symbol;Acc:MGI:1916203]	chr7:13032005-13034777	6.4379	0	1.40073	35.9895	4.00781	0	2.84912	58.779	-	translated_at_P0.5(DEG)	-	translated_at_Adult(DEG)
Ly6e	ENSMUSG00000022587	lymphocyte antigen 6 complex, locus E [Source:MGI Symbol;Acc:MGI:106651]	chr15:74955050-74959905	0.175167	0	0.552121	24.9522	0.91358	0	0.86128	70.5975	-	translated_at_P0.5(DEG)	-	translated_at_Adult(DEG)
Cacul1	ENSMUSG00000033417	CDK2 associated, cullin domain 1 [Source:MGI Symbol;Acc:MGI:1926082]	chr19:60524695-60581023	0.129089	0.007135	0.0129967	9.13477	0.676209	0	1.76147	22.8341	-	translated_at_P0.5(DEG)	-	translated_at_Adult(DEG)
Flcn	ENSMUSG00000032633	folliculin [Source:MGI Symbol;Acc:MGI:2442184]	chr11:59791407-59810039	0.50021	0	0.0153019	10.882	1.35455	0	0.69228	29.4683	-	translated_at_P0.5(DEG)	-	translated_at_Adult(DEG)
Ogfr	ENSMUSG00000049401	opioid growth factor receptor [Source:MGI Symbol;Acc:MGI:1919325]	chr2:180589406-180595837	0.569972	1.81174	1.20411	107.859	2.09485	0	2.35491	47.3807	-	translated_at_P0.5(DEG)	-	translated_at_Adult(DEG)
Bsg	ENSMUSG00000023175	basigin [Source:MGI Symbol;Acc:MGI:88208]	chr10:79697304-80369637	29.3932	5.22213	6.51267	64.2647	16.0386	0.857916	24.8909	33.9154	-	translated_at_P0.5(DEG)	-	translated_at_Adult(DEG)
Emc10	ENSMUSG00000008140	ER membrane protein complex subunit 10 [Source:MGI Symbol;Acc:MGI:1916933]	chr7:44489937-44496513	3.59384	0.092276	2.26071	46.2225	4.35011	0.110196	9.18258	39.3868	-	translated_at_P0.5(DEG)	-	translated_at_Adult(DEG)
Tex264	ENSMUSG00000040813	testis expressed gene 264 [Source:MGI Symbol;Acc:MGI:1096570]	chr9:106658745-106685952	0	2.19372	1.0229	39.9737	0.820466	0.0457132	0.60632	23.5008	-	translated_at_P0.5(DEG)	-	translated_at_Adult(DEG)
Serbp1	ENSMUSG00000036371	serpine1 mRNA binding protein 1 [Source:MGI Symbol;Acc:MGI:1914120]	chr6:67266978-67289302	10.6261	24.8093	7.13359	5.73234	17.096	5.40446	2.06586	10.933	-	translated_at_P0.5(DEG)	-	translated_at_Adult(DEG)
Tubb2a	ENSMUSG00000058672	tubulin, beta 2A class IIA [Source:MGI Symbol;Acc:MGI:107861]	chr13:34074279-34078008	9.60177	98.6897	3.10831	211.269	2.5969	5.79769	3.68489	59.4715	-	translated_at_P0.5(DEG)	-	translated_at_Adult(DEG)
Atp6v1b2	ENSMUSG00000006273	ATPase, H+ transporting, lysosomal V1 subunit B2 [Source:MGI Symbol;Acc:MGI:109618]	chr8:69037707-69113717	0.995573	15.6167	0.360797	54.4808	2.43565	0.0178977	4.40782	11.6551	-	translated_at_P0.5(DEG)	-	translated_at_Adult(DEG)
Gnas	ENSMUSG00000027523	GNAS (guanine nucleotide binding protein, alpha stimulating) complex locus [Source:MGI Symbol;Acc:MGI:95777]	chr2:174281236-174346742	23.0681	35.7696	2.74573	454.413	14.4842	4.27991	18.364	161.87	-	translated_at_P0.5(DEG)	-	translated_at_Adult(DEG)
Lamp1	ENSMUSG00000031447	lysosomal-associated membrane protein 1 [Source:MGI Symbol;Acc:MGI:96745]	chr8:13159134-13175338	2.72696	0.0371865	0.41965	13.5146	3.43956	0.278852	7.36236	39.3034	-	translated_at_P0.5(DEG)	-	translated_at_Adult(DEG)
Adcy3	ENSMUSG00000020654	adenylate cyclase 3 [Source:MGI Symbol;Acc:MGI:99675]	chr12:4133396-4240123	0	0	0	7.89353	0	0	0	0.000474687	-	translated_at_P0.5(DEG)	-	translated_at_Adult(DEG)
Tmem120a	ENSMUSG00000039886	transmembrane protein 120A [Source:MGI Symbol;Acc:MGI:2686991]	chr5:135735489-135744172	0	0	0.522462	25.0139	0	0	0	46.0448	-	translated_at_P0.5(DEG)	-	translated_at_Adult(DEG)
Gnl1	ENSMUSG00000024429	guanine nucleotide binding protein-like 1 [Source:MGI Symbol;Acc:MGI:95764]	chr17:35979954-35989462	1.54166	0	0.394749	18.0246	0.411703	0	0.3178	33.5817	-	translated_at_P0.5(DEG)	-	translated_at_Adult(DEG)
Serinc4	ENSMUSG00000046110	serine incorporator 4 [Source:MGI Symbol;Acc:MGI:2441842]	chr2:121449197-121456764	0	0	0	198.5	0.081237	0	0	12	-	translated_at_P0.5(DEG)	-	translated_at_Adult(DEG)
Lpar1	ENSMUSG00000038668	lysophosphatidic acid receptor 1 [Source:MGI Symbol;Acc:MGI:108429]	chr4:58435251-58553491	18.8032	5.34617	0.948292	11.8337	4.97608	16.4069	10.9189	50.7145	-	translated_at_P0.5(DEG)	-	translated_at_Adult(DEG)
Mgp	ENSMUSG00000030218	matrix Gla protein [Source:MGI Symbol;Acc:MGI:96976]	chr6:136872434-136875805	0.123689	0	0.103363	160.314	0.464247	0	0.636025	40.9676	-	translated_at_P0.5(DEG)	-	translated_at_Adult(DEG)
Commd8	ENSMUSG00000029213	COMM domain containing 8 [Source:MGI Symbol;Acc:MGI:1343485]	chr5:72156999-72168183	2.69365	7.42476	0.936746	26.4768	6.63226	2.12239	7.69217	45.8786	-	translated_at_P0.5(DEG)	-	translated_at_Adult(DEG)
Wdfy1	ENSMUSG00000073643	WD repeat and FYVE domain containing 1 [Source:MGI Symbol;Acc:MGI:1916618]	chr1:79702261-79761769	1.63454	2.74306	0.238902	20.4986	0.438623	0	1.313	11.6936	-	translated_at_P0.5(DEG)	-	translated_at_Adult(DEG)
Ccdc107	ENSMUSG00000028461	coiled-coil domain containing 107 [Source:MGI Symbol;Acc:MGI:1913423]	chr4:43493364-43495921	1.48268	0.0617605	1.17617	244.089	2.74628	1.2049	2.04942	236.254	-	translated_at_P0.5(DEG)	-	translated_at_Adult(DEG)
Cyb5b	ENSMUSG00000031924	cytochrome b5 type B [Source:MGI Symbol;Acc:MGI:1913677]	chr8:107150660-107187470	1.03979	14.3032	0.0902646	24.4955	0.551512	0.0213199	0.60679	7.21115	-	translated_at_P0.5(DEG)	-	translated_at_Adult(DEG)
2310045N01Rik	ENSMUSG00000002345	RIKEN cDNA 2310045N01 gene [Source:MGI Symbol;Acc:MGI:1919618]	chr8:70139712-70147260	2.10335	4.33594	1.50622	20.857	0	0	0.158599	15.7173	-	translated_at_P0.5(DEG)	-	translated_at_Adult(DEG)
Cndp2	ENSMUSG00000024644	CNDP dipeptidase 2 (metallopeptidase M20 family) [Source:MGI Symbol;Acc:MGI:1913304]	chr18:84667464-84685702	0.282631	0	0.345046	47.9904	0.864565	0	0.938475	44.1711	-	translated_at_P0.5(DEG)	-	translated_at_Adult(DEG)
Phldb1	ENSMUSG00000048537	pleckstrin homology-like domain, family B, member 1 [Source:MGI Symbol;Acc:MGI:2143230]	chr9:44686307-44735198	0	0	0.0351772	19.3703	0.072589	0	0	32.9003	-	translated_at_P0.5(DEG)	-	translated_at_Adult(DEG)
Wars	ENSMUSG00000021266	tryptophanyl-tRNA synthetase [Source:MGI Symbol;Acc:MGI:104630]	chr12:108860029-108894174	0.120347	0	0.510496	28.8149	1.98682	0.0261514	6.237	15.8565	-	translated_at_P0.5(DEG)	-	translated_at_Adult(DEG)
Cdkn2aipnl	ENSMUSG00000020392	CDKN2A interacting protein N-terminal like [Source:MGI Symbol;Acc:MGI:1261797]	chr11:51967630-51977336	5.64825	0.0229447	0.559635	35.3239	2.47222	0	2.58385	26.0502	-	translated_at_P0.5(DEG)	-	translated_at_Adult(DEG)
Map2k4	ENSMUSG00000033352	mitogen-activated protein kinase kinase 4 [Source:MGI Symbol;Acc:MGI:1346869]	chr11:65688243-65788297	0	0.0184177	0.105635	14.7483	0.05458	0.0124671	0.10669	14.409	-	translated_at_P0.5(DEG)	-	translated_at_Adult(DEG)
Prkd2	ENSMUSG00000041187	protein kinase D2 [Source:MGI Symbol;Acc:MGI:2141917]	chr7:16842901-16870461	0.032804	0	0.154011	7.57616	0	0	0	9.00225	-	translated_at_P0.5(DEG)	-	translated_at_Adult(DEG)
Tril	ENSMUSG00000043496	TLR4 interactor with leucine-rich repeats [Source:MGI Symbol;Acc:MGI:1914123]	chr6:53815467-53820825	0.933069	0.0074222	0.0759397	10.0191	0.234453	0.27267	0.252731	20.5803	-	translated_at_P0.5(DEG)	-	translated_at_Adult(DEG)
Anapc7	ENSMUSG00000029466	anaphase promoting complex subunit 7 [Source:MGI Symbol;Acc:MGI:1929711]	chr5:122422443-122444911	6.26098	0.074967	2.62677	15.2044	0	0	0	17.7367	-	translated_at_P0.5(DEG)	-	translated_at_Adult(DEG)
Tollip	ENSMUSG00000025139	toll interacting protein [Source:MGI Symbol;Acc:MGI:1891808]	chr7:141881584-141902406	0	0	0.124373	11.7145	0.17683	0	0.301337	8.78155	-	translated_at_P0.5(DEG)	-	translated_at_Adult(DEG)
Ell2	ENSMUSG00000001542	elongation factor RNA polymerase II 2 [Source:MGI Symbol;Acc:MGI:2183438]	chr13:75707483-75772358	0.231985	0	0.107001	9.02547	0.239566	0	0.55844	53.3625	-	translated_at_P0.5(DEG)	-	translated_at_Adult(DEG)
Mt1	ENSMUSG00000031765	metallothionein 1 [Source:MGI Symbol;Acc:MGI:97171]	chr8:94179088-94180327	0	0	0.856578	98.4836	0.673395	0	0.558725	119.499	-	translated_at_P0.5(DEG)	-	translated_at_Adult(DEG)
Phactr3	ENSMUSG00000027525	phosphatase and actin regulator 3 [Source:MGI Symbol;Acc:MGI:1921439]	chr2:178118974-178338492	0.219104	0	0	5.32794	0	0.0612715	0	64.0435	-	translated_at_P0.5(DEG)	-	translated_at_Adult(DEG)
Phlda3	ENSMUSG00000041801	pleckstrin homology-like domain, family A, member 3 [Source:MGI Symbol;Acc:MGI:1351485]	chr1:135766084-135769134	0	0	0.0350656	24.1669	0.5233	0	0.443408	32.2319	-	translated_at_P0.5(DEG)	-	translated_at_Adult(DEG)
Syne1	ENSMUSG00000096054	spectrin repeat containing, nuclear envelope 1 [Source:MGI Symbol;Acc:MGI:1927152]	chr10:5020195-5194707	0.46644	0.0112933	0.173543	10.909	0.178197	15.0278	0.301918	8.03603	-	translated_at_P0.5(DEG)	-	translated_at_Adult(DEG)
Rnf187	ENSMUSG00000020496	ring finger protein 187 [Source:MGI Symbol;Acc:MGI:1914224]	chr11:58932287-58938906	4.08676	0.0735775	1.76882	163.584	4.96095	0.0247306	7.52126	54.5495	-	translated_at_P0.5(DEG)	-	translated_at_Adult(DEG)
Grn	ENSMUSG00000034708	granulin [Source:MGI Symbol;Acc:MGI:95832]	chr11:102430321-102436809	2.4647	0.0537465	0.675601	76.7697	0.936485	0.0607715	0.84614	22.3829	-	translated_at_P0.5(DEG)	-	translated_at_Adult(DEG)
Rps18	ENSMUSG00000008668	ribosomal protein S18 [Source:MGI Symbol;Acc:MGI:98146]	chr17:33951998-33955641	28.4187	9.93741	12.3427	343.322	7.41474	0.435171	13.0961	40.7526	-	translated_at_P0.5(DEG)	-	translated_at_Adult(DEG)
Atf4	ENSMUSG00000042406	activating transcription factor 4 [Source:MGI Symbol;Acc:MGI:88096]	chr15:80255183-80257545	21.1137	0.0918	1.48821	53.1449	14.935	0.110036	18.3667	175.736	-	translated_at_P0.5(DEG)	-	translated_at_Adult(DEG)
Aplp1	ENSMUSG00000006651	amyloid beta (A4) precursor-like protein 1 [Source:MGI Symbol;Acc:MGI:88046]	chr7:30434979-30445582	9.75103	93.6057	1.41972	67.1686	6.75527	0.1391	6.64295	56.3136	-	translated_at_P0.5(DEG)	-	translated_at_Adult(DEG)
Apbb3	-	-	chr18:36671158-36683862	0.640757	1.04619	0.430665	32.441	1.15668	0.0707376	0.869575	26.9908	-	translated_at_P0.5(DEG)	-	translated_at_Adult(DEG)
Jph4	ENSMUSG00000022208	junctophilin 4 [Source:MGI Symbol;Acc:MGI:2443113]	chr14:55106825-55116935	0.101811	9.19384	0.0374838	14.6785	0.0519099	0.0513043	0.0144785	8.9336	-	translated_at_P0.5(DEG)	-	translated_at_Adult(DEG)
Orc3	ENSMUSG00000040044	origin recognition complex, subunit 3 [Source:MGI Symbol;Acc:MGI:1354944]	chr4:34550614-34614942	0.0357568	0.289085	0.0303054	8.71304	0.0390684	0	0	14.0818	-	translated_at_P0.5(DEG)	-	translated_at_Adult(DEG)
Atraid	ENSMUSG00000013622	all-trans retinoic acid induced differentiation factor [Source:MGI Symbol;Acc:MGI:1918918]	chr5:30933142-31348845	1.24425	0.0563185	1.34886	71.9013	3.10997	0.061345	0	44.7396	-	translated_at_P0.5(DEG)	-	translated_at_Adult(DEG)
Epb4.1	ENSMUSG00000028906	erythrocyte protein band 4.1 [Source:MGI Symbol;Acc:MGI:95401]	chr4:131923426-132075313	0.616754	0.318748	0.455869	9.65812	3.73133	0.297323	7.92199	20.0677	-	translated_at_P0.5(DEG)	-	translated_at_Adult(DEG)
Unc5d	ENSMUSG00000063626	unc-5 homolog D (C. elegans) [Source:MGI Symbol;Acc:MGI:2389364]	chr8:28646716-29219636	0.248495	3.75621	0.0154849	5.71741	0.456317	0.0924795	0.240683	25.5124	-	translated_at_P0.5(DEG)	-	translated_at_Adult(DEG)
Tomm22	ENSMUSG00000022427	translocase of outer mitochondrial membrane 22 homolog (yeast) [Source:MGI Symbol;Acc:MGI:2450248]	chr15:79670867-79672862	3.96664	9.934	1.92621	54.0365	4.57231	2.53827	4.71556	344.474	-	translated_at_P0.5(DEG)	-	translated_at_Adult(DEG)
Nsmf	ENSMUSG00000006476	NMDA receptor synaptonuclear signaling and neuronal migration factor [Source:MGI Symbol;Acc:MGI:1861755]	chr2:25054378-25062881	0.165247	0.014471	0.233349	11.5758	0.198592	1.10939	0.282936	26.68	-	translated_at_P0.5(DEG)	-	translated_at_Adult(DEG)
Tac1	ENSMUSG00000061762	tachykinin 1 [Source:MGI Symbol;Acc:MGI:98474]	chr6:7555070-7562973	0.646485	4.24062	0	33.9672	0.84719	0.110128	1.5027	186.855	-	translated_at_P0.5(DEG)	-	translated_at_Adult(DEG)
Cxx1c	ENSMUSG00000051851	CAAX box 1C [Source:MGI Symbol;Acc:MGI:1920115]	chrX:53607921-53609134	5.00614	0.134321	2.2584	754.456	3.064	0	2.89974	93.9786	-	translated_at_P0.5(DEG)	-	translated_at_Adult(DEG)
Ppp2ca	ENSMUSG00000020349	protein phosphatase 2 (formerly 2A), catalytic subunit, alpha isoform [Source:MGI Symbol;Acc:MGI:1321159]	chr11:52098823-52122749	3.2319	1.7879	0.223467	16.8473	1.37258	0	1.47645	85.5436	-	translated_at_P0.5(DEG)	-	translated_at_Adult(DEG)
Blcap	ENSMUSG00000067787	bladder cancer associated protein homolog (human) [Source:MGI Symbol;Acc:MGI:1858907]	chr2:157556361-157566361	1.06855	1.07626	0.316304	15.7414	1.61771	0	2.11995	43.7742	-	translated_at_P0.5(DEG)	-	translated_at_Adult(DEG)
Usp48	ENSMUSG00000043411	ubiquitin specific peptidase 48 [Source:MGI Symbol;Acc:MGI:2158502]	chr4:137594188-137658537	3.37099	32.0783	0.300845	39.649	2.84094	8.18136	2.73071	96.5778	-	translated_at_P0.5(DEG)	-	translated_at_Adult(DEG)
Pdrg1	ENSMUSG00000027472	p53 and DNA damage regulated 1 [Source:MGI Symbol;Acc:MGI:1915809]	chr2:153008889-153015383	0.262742	7.0929	0.561222	86.7013	3.97745	4.94018	25.1794	75.105	-	translated_at_P0.5(DEG)	-	translated_at_Adult(DEG)
Ngfrap1	ENSMUSG00000046432	nerve growth factor receptor (TNFRSF16) associated protein 1 [Source:MGI Symbol;Acc:MGI:1338016]	chrX:136270252-136271978	8.80908	117.324	3.90741	71.9298	2.28055	2.47897	3.45267	227.19	-	translated_at_P0.5(DEG)	-	translated_at_Adult(DEG)
5730409E04Rik	ENSMUSG00000073755	RIKEN cDNA 5730409E04Rik gene [Source:MGI Symbol;Acc:MGI:3609248]	chr4:126609853-126614371	0.629977	31.8481	0.216136	22.6775	0.53777	3.26087	0.39437	36.2679	-	translated_at_P0.5(DEG)	-	translated_at_Adult(DEG)
Fam196a	ENSMUSG00000073805	family with sequence similarity 196, member A [Source:MGI Symbol;Acc:MGI:3605068]	chr7:134670686-135173647	11.0815	68.3593	4.24798	21.445	22.6198	53.804	37.7527	50.5278	-	translated_at_P0.5(DEG)	-	translated_at_Adult(DEG)
Nmnat2	ENSMUSG00000042751	nicotinamide nucleotide adenylyltransferase 2 [Source:MGI Symbol;Acc:MGI:2444155]	chr1:152955100-153119261	3.97065	19.6975	1.52258	31.3113	4.60962	23.6617	2.39647	33.4192	-	translated_at_P0.5(DEG)	-	translated_at_Adult(DEG)
Chga	ENSMUSG00000021194	chromogranin A [Source:MGI Symbol;Acc:MGI:88394]	chr12:102554968-102565027	0.896124	34.4464	0.48822	38.3837	0.178523	0	0.296353	21.0832	translated_at_E17.5(DEG)	-	-	translated_at_Adult(DEG)
Pcbp3	ENSMUSG00000001120	poly(rC) binding protein 3 [Source:MGI Symbol;Acc:MGI:1890470]	chr10:76761853-76961947	7.18351	127.671	4.12915	0	15.1703	0	35.7434	45.9849	translated_at_E17.5(DEG)	-	-	translated_at_Adult(DEG)
Adipor2	ENSMUSG00000030168	adiponectin receptor 2 [Source:MGI Symbol;Acc:MGI:93830]	chr6:119353149-119417483	0.95695	10.1382	0.0241827	5.43307	0.245001	0	0.214595	23.2965	translated_at_E17.5(DEG)	-	-	translated_at_Adult(DEG)
Cisd3	ENSMUSG00000078695	CDGSH iron sulfur domain 3 [Source:MGI Symbol;Acc:MGI:101788]	chr11:97685951-97688625	0.46111	155.674	0.078253	0	0.43088	0	0.116321	208.639	translated_at_E17.5(DEG)	-	-	translated_at_Adult(DEG)
Traf3ip1	ENSMUSG00000034292	TRAF3 interacting protein 1 [Source:MGI Symbol;Acc:MGI:1921269]	chr1:91494667-91529307	21.6909	37.6053	6.19651	12.8314	13.1372	57.9838	25.4947	49.2501	translated_at_E17.5(DEG)	-	-	translated_at_Adult(DEG)
Mal2	ENSMUSG00000024479	mal, T cell differentiation protein 2 [Source:MGI Symbol;Acc:MGI:2146021]	chr15:54571365-54602846	1.3879	72.92	11.1501	18.9445	17.2549	246.161	31.9153	104.202	translated_at_E17.5(DEG)	-	-	translated_at_Adult(DEG)
Gprasp1	ENSMUSG00000043384	G protein-coupled receptor associated sorting protein 1 [Source:MGI Symbol;Acc:MGI:1917418]	chrX:135742691-135803468	0.196872	0.0117705	0.14604	45.0369	0.154057	0	0.21539	12.964	-	-	-	translated_at_Adult(DEG)
Uqcrc1	ENSMUSG00000025651	ubiquinol-cytochrome c reductase core protein 1 [Source:MGI Symbol;Acc:MGI:107876]	chr9:108936647-108949641	9.18686	11.1906	3.4111	164.688	5.86161	1.22052	5.39675	129.274	-	-	-	translated_at_Adult(DEG)
Rbm5	ENSMUSG00000032580	RNA binding motif protein 5 [Source:MGI Symbol;Acc:MGI:1933204]	chr9:107740494-107771002	2.66095	3.84649	1.00525	30.2889	1.24185	202.24	1.16275	43.5168	-	-	-	translated_at_Adult(DEG)
Gng2	ENSMUSG00000043004	guanine nucleotide binding protein (G protein), gamma 2 [Source:MGI Symbol;Acc:MGI:102705]	chr14:19872558-19977249	2.64142	27.3807	0.265844	5.56838	2.92772	0.291289	0.56017	23.1775	-	-	-	translated_at_Adult(DEG)
Tpd52	ENSMUSG00000027506	tumor protein D52 [Source:MGI Symbol;Acc:MGI:107749]	chr3:8929435-9004515	2.94219	1.64599	0.200229	0	1.80242	0	2.19071	38.3122	-	-	-	translated_at_Adult(DEG)
Rab21	ENSMUSG00000020132	RAB21, member RAS oncogene family [Source:MGI Symbol;Acc:MGI:894308]	chr10:115289861-115315591	0.36408	0	0	0	4.09893	0.0264344	8.90355	68.3045	-	-	-	translated_at_Adult(DEG)
Nrxn3	ENSMUSG00000066392	neurexin III [Source:MGI Symbol;Acc:MGI:1096389]	chr12:88794503-90334933	5.68149	36.2087	1.35449	54.4069	8.39375	19.5879	1.37787	121.102	-	-	-	translated_at_Adult(DEG)
Zmynd11	ENSMUSG00000021156	zinc finger, MYND domain containing 11 [Source:MGI Symbol;Acc:MGI:1913755]	chr13:9684835-9765314	0.477463	10.5656	0.140505	12.5143	0.53423	1.98821	0.61889	12.891	-	-	-	translated_at_Adult(DEG)
Paics	ENSMUSG00000029247	phosphoribosylaminoimidazole carboxylase, phosphoribosylaminoribosylaminoimidazole, succinocarboxamide synthetase [Source:MGI Symbol;Acc:MGI:1914304]	chr5:76913248-76967505	29.4657	3.32817	7.89257	0.382116	8.44392	3.43995	12.6859	247.498	-	-	-	translated_at_Adult(DEG)
Top1	ENSMUSG00000070544	topoisomerase (DNA) I [Source:MGI Symbol;Acc:MGI:98788]	chr2:160645896-160722763	1.92556	36.3971	0.201062	0.299494	0.470815	0.167352	0.54523	28.7626	-	-	-	translated_at_Adult(DEG)
Ccser2	ENSMUSG00000058690	coiled-coil serine rich 2 [Source:MGI Symbol;Acc:MGI:101859]	chr14:36874935-36968764	0.178353	1.96846	0.0254992	0	0.168409	3.51163	0.196062	10.6204	-	-	-	translated_at_Adult(DEG)
Chd9	ENSMUSG00000056608	chromodomain helicase DNA binding protein 9 [Source:MGI Symbol;Acc:MGI:1924001]	chr8:90828834-91054508	0.226848	0.057549	0.0164023	0	0.0675815	0	0.108255	3.21903	-	-	-	translated_at_Adult(DEG)
Fam118a	ENSMUSG00000022434	family with sequence similarity 118, member A [Source:MGI Symbol;Acc:MGI:1920475]	chr15:85037061-85062830	1.36472	5.39239	0.0488169	10.1083	0.270471	0.46563	0.318348	116.011	-	-	-	translated_at_Adult(DEG)
Ogdh	ENSMUSG00000020456	oxoglutarate (alpha-ketoglutarate) dehydrogenase (lipoamide) [Source:MGI Symbol;Acc:MGI:1098267]	chr11:6291596-6359094	0.915385	0.617822	0.21901	38.9216	0.781675	0.150235	0.793175	7.77925	-	-	-	translated_at_Adult(DEG)
Sez6l	ENSMUSG00000058153	seizure related 6 homolog like [Source:MGI Symbol;Acc:MGI:1935121]	chr5:112419150-112577198	2.32067	68.174	0.134558	0.16764	1.45421	5.12017	0.86292	42.6964	-	-	-	translated_at_Adult(DEG)
Parl	ENSMUSG00000033918	presenilin associated, rhomboid-like [Source:MGI Symbol;Acc:MGI:1277152]	chr16:20279820-20302362	2.34931	0.88304	2.29402	0	6.991	0.86949	6.7939	98.9735	-	-	-	translated_at_Adult(DEG)
Ammecr1l	ENSMUSG00000041915	AMME chromosomal region gene 1-like [Source:MGI Symbol;Acc:MGI:2442711]	chr18:31759823-31784083	1.65997	2.36983	0.20597	0	1.70529	0.210559	0.16264	22.2918	-	-	-	translated_at_Adult(DEG)
Uqcrc2	ENSMUSG00000030884	ubiquinol cytochrome c reductase core protein 2 [Source:MGI Symbol;Acc:MGI:1914253]	chr7:120635188-120670343	3.45908	5.8398	0.449321	5.28862	1.55103	0	1.96334	41.8319	-	-	-	translated_at_Adult(DEG)
Rock1	ENSMUSG00000024290	Rho-associated coiled-coil containing protein kinase 1 [Source:MGI Symbol;Acc:MGI:107927]	chr18:10064400-10181792	7.29744	10.1046	10.4153	4.6813	2.32468	30.128	7.65409	99.3545	-	-	-	translated_at_Adult(DEG)
Zbtb7a	ENSMUSG00000035011	zinc finger and BTB domain containing 7a [Source:MGI Symbol;Acc:MGI:1335091]	chr10:81136270-81151657	3.67721	19.1358	0.443142	6.05693	5.93072	3.1258	23.0137	28.5504	-	-	-	translated_at_Adult(DEG)
Gm15800	ENSMUSG00000042744	predicted gene 15800 [Source:MGI Symbol;Acc:MGI:3647820]	chr5:121220218-121368577	63.9993	261.972	50.48	385.091	56.989	251.654	92.3725	118.963	-	-	-	translated_at_Adult(DEG)
Sorbs1	ENSMUSG00000025006	sorbin and SH3 domain containing 1 [Source:MGI Symbol;Acc:MGI:700014]	chr19:40292039-40513812	1.46605	12.522	0.422597	21.6052	6.96955	16.3578	16.964	69.6266	-	-	-	translated_at_Adult(DEG)
Dock3	ENSMUSG00000039716	dedicator of cyto-kinesis 3 [Source:MGI Symbol;Acc:MGI:2429763]	chr9:106892824-107231909	0.363916	0.0432184	0.0051701	0.056158	0.0107832	0.015181	0.0139972	16.3706	-	-	-	translated_at_Adult(DEG)
Zfp512	ENSMUSG00000062761	zinc finger protein 512 [Source:MGI Symbol;Acc:MGI:1917345]	chr5:31452435-31481753	0.363845	0	0.112176	0	0.83597	0	1.0034	26.7733	-	-	-	translated_at_Adult(DEG)
Rhot2	ENSMUSG00000025733	ras homolog gene family, member T2 [Source:MGI Symbol;Acc:MGI:2384892]	chr17:25838837-25861515	1.21157	0.0146608	0.475409	0	0.0912845	0	0.0715325	18.0648	-	-	-	translated_at_Adult(DEG)
Crybg3	ENSMUSG00000022723	beta-gamma crystallin domain containing 3 [Source:MGI Symbol;Acc:MGI:2676311]	chr16:59471774-59555752	4.93241	7.66474	1.31195	0.0087009	2.92087	4.85569	5.58437	20.6371	-	-	-	translated_at_Adult(DEG)
Stub1	ENSMUSG00000039615	STIP1 homology and U-Box containing protein 1 [Source:MGI Symbol;Acc:MGI:1891731]	chr17:25829042-25833361	4.47937	219.157	1.6836	0	1.10954	0	1.20864	61.8855	-	-	-	translated_at_Adult(DEG)
Dnajc7	ENSMUSG00000014195	DnaJ (Hsp40) homolog, subfamily C, member 7 [Source:MGI Symbol;Acc:MGI:1928373]	chr11:100582835-100620168	0.100156	7.44774	0.554181	0	0.495386	0.0215538	0.589375	24.3901	-	-	-	translated_at_Adult(DEG)
Slc38a1	ENSMUSG00000023169	solute carrier family 38, member 1 [Source:MGI Symbol;Acc:MGI:2145895]	chr15:96571417-96642913	0.333321	3.8106	0.225295	9.33239	0.116132	0.0389953	0.0904575	8.78868	-	-	-	translated_at_Adult(DEG)
Wdr37	ENSMUSG00000021147	WD repeat domain 37 [Source:MGI Symbol;Acc:MGI:1920393]	chr13:8802965-8871736	10.3221	4.50338	3.95664	0	20.804	11.7439	12.2863	117.886	-	-	-	translated_at_Adult(DEG)
Tor2a	ENSMUSG00000009563	torsin family 2, member A [Source:MGI Symbol;Acc:MGI:1353596]	chr2:32757025-32775633	4.61817	44.3856	0.271426	0	6.52576	10.434	14.5127	84.76	-	-	-	translated_at_Adult(DEG)
Rbm39	ENSMUSG00000027620	RNA binding motif protein 39 [Source:MGI Symbol;Acc:MGI:2157953]	chr2:156147240-156180238	3.72223	5.93428	1.73074	11.8824	0.325884	1.59827	0.599755	10.4291	-	-	-	translated_at_Adult(DEG)
2900011O08Rik	ENSMUSG00000044117	RIKEN cDNA 2900011O08 gene [Source:MGI Symbol;Acc:MGI:1914504]	chr16:13981701-14101494	1.41674	1.43639	0.328047	0	0	0.0211214	0	19.5309	-	-	-	translated_at_Adult(DEG)
Ash1l	ENSMUSG00000028053	ash1 (absent, small, or homeotic)-like (Drosophila) [Source:MGI Symbol;Acc:MGI:2183158]	chr3:88965811-89079375	0.19706	0.750521	0.0145992	0	0.0345913	0.00396964	0	15.2119	-	-	-	translated_at_Adult(DEG)
Fbxl5	ENSMUSG00000039753	F-box and leucine-rich repeat protein 5 [Source:MGI Symbol;Acc:MGI:2152883]	chr5:43744617-43782149	0.143648	2.08062	0.0725849	0	0.251094	0.11439	0.398149	18.2182	-	-	-	translated_at_Adult(DEG)
Cmip	ENSMUSG00000034390	c-Maf inducing protein [Source:MGI Symbol;Acc:MGI:1921690]	chr8:117257018-117461505	1.96717	1.14326	1.34605	21.127	2.70449	1.50913	2.69296	16.1271	-	-	-	translated_at_Adult(DEG)
Fryl	ENSMUSG00000070733	furry homolog-like (Drosophila) [Source:MGI Symbol;Acc:MGI:1919563]	chr5:73020190-73256618	0.896616	15.9943	0.0432114	0.00491213	3.0342	2.08977	10.5498	17.0861	-	-	-	translated_at_Adult(DEG)
Setx	ENSMUSG00000043535	senataxin [Source:MGI Symbol;Acc:MGI:2443480]	chr2:29124991-29182471	0.121853	0.00355706	0.00425862	0	0.0044381	0.00420741	0.0057583	8.3397	-	-	-	translated_at_Adult(DEG)
Mettl3	ENSMUSG00000022160	methyltransferase like 3 [Source:MGI Symbol;Acc:MGI:1927165]	chr14:52261758-52305124	0.91783	9.9109	0.0626481	0.0456589	0.13052	0.502535	0.177714	7.2486	-	-	-	translated_at_Adult(DEG)
Tceanc	ENSMUSG00000051224	transcription elongation factor A (SII) N-terminal and central domain containing [Source:MGI Symbol;Acc:MGI:2685236]	chrX:166499814-166510478	15.8865	3.48801	20.8529	2.26478	12.1586	8.20407	9.32789	60.7716	-	-	-	translated_at_Adult(DEG)
Gad2	ENSMUSG00000026787	glutamic acid decarboxylase 2 [Source:MGI Symbol;Acc:MGI:95634]	chr2:22622326-22693877	0.398876	2.3501	0.0381063	0	0.132	0.00806615	0.194505	8.99335	-	-	-	translated_at_Adult(DEG)
Babam1	ENSMUSG00000031820	BRISC and BRCA1 A complex member 1 [Source:MGI Symbol;Acc:MGI:1915501]	chr8:71396854-71404772	4.99605	53.4608	0.928141	0	1.6224	2.15541	2.66643	33.4344	-	-	-	translated_at_Adult(DEG)
Otub2	ENSMUSG00000021203	OTU domain, ubiquitin aldehyde binding 2 [Source:MGI Symbol;Acc:MGI:1915399]	chr12:103376893-103406350	5.79354	13.5101	2.81815	0	3.01202	0.922584	2.61781	26.4315	-	-	-	translated_at_Adult(DEG)
Herpud1	ENSMUSG00000031770	homocysteine-inducible, endoplasmic reticulum stress-inducible, ubiquitin-like domain member 1 [Source:MGI Symbol;Acc:MGI:1927406]	chr8:94386499-94395358	6.45054	55.9345	0.695754	0.0324282	16.478	110.148	39.6329	233.426	-	-	-	translated_at_Adult(DEG)
Pdcd5	ENSMUSG00000030417	programmed cell death 5 [Source:MGI Symbol;Acc:MGI:1913538]	chr7:35641984-35647482	1.04236	0.512615	0.43302	0	0.210203	5.7501	0.143205	32.7119	-	-	-	translated_at_Adult(DEG)
Ccndbp1	ENSMUSG00000023572	cyclin D-type binding-protein 1 [Source:MGI Symbol;Acc:MGI:109595]	chr2:121008407-121016912	1.59101	11.4554	0.613746	0	4.19828	0.80951	7.09355	69.145	-	-	-	translated_at_Adult(DEG)
Fcf1	ENSMUSG00000021243	FCF1 small subunit (SSU) processome component homolog (S. cerevisiae) [Source:MGI Symbol;Acc:MGI:1920986]	chr12:84970929-84983303	1.20814	20.5353	0.0818695	0	0.531201	54.2101	3.68498	75.1675	-	-	-	translated_at_Adult(DEG)
Mrpl55	ENSMUSG00000036860	mitochondrial ribosomal protein L55 [Source:MGI Symbol;Acc:MGI:1914462]	chr11:59202516-59206002	1.07834	38.1007	1.20999	0	0.483942	0.635215	9.33755	102.945	-	-	-	translated_at_Adult(DEG)
Incenp	ENSMUSG00000024660	inner centromere protein [Source:MGI Symbol;Acc:MGI:1313288]	chr19:9872296-9899533	0.896451	1.75551	0.479758	0.0239982	0.0473783	0.158501	0.0412034	3.1231	-	-	-	translated_at_Adult(DEG)
Mpzl1	ENSMUSG00000026566	myelin protein zero-like 1 [Source:MGI Symbol;Acc:MGI:1915731]	chr1:165592180-165634541	7.91456	28.4133	0.680539	0	1.46848	15.5118	1.48782	63.1225	-	-	-	translated_at_Adult(DEG)
Dnaja2	ENSMUSG00000031701	DnaJ (Hsp40) homolog, subfamily A, member 2 [Source:MGI Symbol;Acc:MGI:1931882]	chr8:85537639-85555271	2.24799	9.0846	0.31326	0	0.180435	0.0164384	0.212067	55.229	-	-	-	translated_at_Adult(DEG)
Slc29a4	ENSMUSG00000050822	solute carrier family 29 (nucleoside transporters), member 4 [Source:MGI Symbol;Acc:MGI:2385330]	chr5:142702100-142722490	0.167159	13.1267	0.193412	0	0.0183902	0	0.0240197	16.0137	-	-	-	translated_at_Adult(DEG)
Phlpp1	ENSMUSG00000044340	PH domain and leucine rich repeat protein phosphatase 1 [Source:MGI Symbol;Acc:MGI:2138327]	chr1:106171868-106394245	0.249321	0.045398	0.0664002	0	0.0242631	0	0	13.9369	-	-	-	translated_at_Adult(DEG)
Rcn2	ENSMUSG00000032320	reticulocalbin 2 [Source:MGI Symbol;Acc:MGI:1349765]	chr9:56041844-56059083	2.27271	15.759	0.110693	0.206401	8.31225	14.2546	0.50715	70.938	-	-	-	translated_at_Adult(DEG)
Coq10a	ENSMUSG00000039914	coenzyme Q10 homolog A (yeast) [Source:MGI Symbol;Acc:MGI:2684847]	chr10:128363096-128370037	0.566385	2.51303	0.078285	0	1.44345	5.09129	3.13033	87.9126	-	-	-	translated_at_Adult(DEG)
Stx18	ENSMUSG00000029125	syntaxin 18 [Source:MGI Symbol;Acc:MGI:1918366]	chr5:38039229-38159467	0.101414	8.36035	0	0	0.248459	2.06597	0.222323	19.5	-	-	-	translated_at_Adult(DEG)
Atpif1	ENSMUSG00000054428	ATPase inhibitory factor 1 [Source:MGI Symbol;Acc:MGI:1196457]	chr4:132530554-132533659	24.9564	751.682	6.36643	27.4008	14.5699	0	24.5196	229.986	-	-	-	translated_at_Adult(DEG)
Trim37	ENSMUSG00000018548	tripartite motif-containing 37 [Source:MGI Symbol;Acc:MGI:2153072]	chr11:86583864-87555823	0.270145	3.0202	0.0809114	1.96678	0.395294	0.21731	0.308237	11.7838	-	-	-	translated_at_Adult(DEG)
Sepp1	ENSMUSG00000064373	selenoprotein P, plasma, 1 [Source:MGI Symbol;Acc:MGI:894288]	chr15:3270766-3280508	1.25929	9.17148	0.0627646	3.7748	0.078549	3.02562	0	38.1671	-	-	-	translated_at_Adult(DEG)
Hdac3	ENSMUSG00000024454	histone deacetylase 3 [Source:MGI Symbol;Acc:MGI:1343091]	chr18:37936970-37954988	3.91391	15.9134	1.08506	6.01525	7.49865	2.1239	0.0345068	40.9195	-	-	-	translated_at_Adult(DEG)
Akap8	ENSMUSG00000024045	A kinase (PRKA) anchor protein 8 [Source:MGI Symbol;Acc:MGI:1928488]	chr17:32303675-32321153	0.683268	0.50357	0.0727003	4.15868	0.218257	0	0.0177765	143.002	-	-	-	translated_at_Adult(DEG)
Tmem248	ENSMUSG00000053094	transmembrane protein 248 [Source:MGI Symbol;Acc:MGI:1918917]	chr5:130219743-130243765	5.60222	2.69502	0.431597	14.5078	5.34904	0.79243	11.7507	24.5213	-	-	-	translated_at_Adult(DEG)
Wdfy3	ENSMUSG00000043940	WD repeat and FYVE domain containing 3 [Source:MGI Symbol;Acc:MGI:1096875]	chr5:101832952-102069921	0.216892	0.153058	0.00496583	3.36789	0.197038	1.66701	0.640729	3.07869	-	-	-	translated_at_Adult(DEG)
Gfra2	ENSMUSG00000022103	glial cell line derived neurotrophic factor family receptor alpha 2 [Source:MGI Symbol;Acc:MGI:1195462]	chr14:70890129-70979838	0.482957	0.903015	0.126151	0.472425	0.525846	0.566793	2.06243	65.1115	-	-	-	translated_at_Adult(DEG)
Gdpd1	ENSMUSG00000061666	glycerophosphodiester phosphodiesterase domain containing 1 [Source:MGI Symbol;Acc:MGI:1913819]	chr11:86583864-87555823	4.7201	34.181	0.772677	314.885	4.03288	9.10244	5.92291	24.0884	-	-	-	translated_at_Adult(DEG)
Rps17	ENSMUSG00000061787	ribosomal protein S17 [Source:MGI Symbol;Acc:MGI:1309526]	chr7:81342732-81345234	24.3703	7.46051	14.8809	42.1963	5.6625	7.9445	11.4676	135.982	-	-	-	translated_at_Adult(DEG)
Rimklb	ENSMUSG00000040649	ribosomal modification protein rimK-like family member B [Source:MGI Symbol;Acc:MGI:1918325]	chr6:122453608-122486305	79.4146	266.497	100.342	95.2438	85.2801	214.349	21.7372	145.549	-	-	-	translated_at_Adult(DEG)
Mau2	ENSMUSG00000031858	MAU2 chromatid cohesion factor homolog (C. elegans) [Source:MGI Symbol;Acc:MGI:1921799]	chr8:70016122-70042734	238.04	109.755	220.705	81.4853	8.35173	10.554	12.3766	27.379	-	-	-	translated_at_Adult(DEG)
Tmx4	ENSMUSG00000034723	thioredoxin-related transmembrane protein 4 [Source:MGI Symbol;Acc:MGI:106558]	chr2:134594501-134644121	43.952	103.43	70.5008	61.1669	19.3207	64.8107	42.3072	96.4397	-	-	-	translated_at_Adult(DEG)
Cul1	ENSMUSG00000029686	cullin 1 [Source:MGI Symbol;Acc:MGI:1349658]	chr6:47454323-47526139	0.81111	6.5448	0.101138	10.2939	0.241677	8.2417	0.21021	122.194	-	-	-	translated_at_Adult(DEG)
Rhobtb2	ENSMUSG00000022075	Rho-related BTB domain containing 2 [Source:MGI Symbol;Acc:MGI:2180557]	chr14:69784989-69805545	0.0102626	1.56752	0.0319958	0	0.227697	0	0.074035	123.445	-	-	-	translated_at_Adult(DEG)
1500011B03Rik	ENSMUSG00000072694	RIKEN cDNA 1500011B03 gene [Source:MGI Symbol;Acc:MGI:1913486]	chr5:114808195-114813976	3.2911	0.0672705	1.20038	16.7536	2.98987	0	3.1179	155.844	-	-	-	translated_at_Adult(DEG)
Zeb1	ENSMUSG00000024238	zinc finger E-box binding homeobox 1 [Source:MGI Symbol;Acc:MGI:1344313]	chr18:5491500-5775468	0.224099	0.00682975	0.0368846	0.012964	0.147632	0	0.221429	10.196	-	-	-	translated_at_Adult(DEG)
Preb	ENSMUSG00000045302	prolactin regulatory element binding [Source:MGI Symbol;Acc:MGI:1355326]	chr5:30933142-31348845	0.351284	0.007243	0.0086381	0	0.111391	0.0429117	0.164401	35.0518	-	-	-	translated_at_Adult(DEG)
Arl5a	ENSMUSG00000036093	ADP-ribosylation factor-like 5A [Source:MGI Symbol;Acc:MGI:1922673]	chr2:52397950-52424874	4.139	3.29203	0.447772	0	1.02856	7.01139	1.49871	11.9779	-	-	-	translated_at_Adult(DEG)
Ntrk2	ENSMUSG00000055254	neurotrophic tyrosine kinase, receptor, type 2 [Source:MGI Symbol;Acc:MGI:97384]	chr13:58806568-59133970	0.222802	15.4993	0.0169138	0	0.0494477	0.107666	0.0454232	20.8233	-	-	-	translated_at_Adult(DEG)
Map2k2	ENSMUSG00000035027	mitogen-activated protein kinase kinase 2 [Source:MGI Symbol;Acc:MGI:1346867]	chr10:81105946-81124697	2.51426	0.0295096	0.20901	58.6981	0.532514	0.0408373	0.429568	14.7436	-	-	-	translated_at_Adult(DEG)
Cd99l2	ENSMUSG00000035776	CD99 antigen-like 2 [Source:MGI Symbol;Acc:MGI:2177151]	chrX:71420059-71492849	2.66076	0.0229556	0.0553503	0.180532	1.23064	0	1.08193	189.931	-	-	-	translated_at_Adult(DEG)
Serp2	ENSMUSG00000052584	stress-associated endoplasmic reticulum protein family member 2 [Source:MGI Symbol;Acc:MGI:1919911]	chr14:76532811-76556889	0.378977	0	0.463638	0.0914565	0.41394	0	0.44602	67.0204	-	-	-	translated_at_Adult(DEG)
Dcaf12	ENSMUSG00000028436	DDB1 and CUL4 associated factor 12 [Source:MGI Symbol;Acc:MGI:1916220]	chr4:41291299-41314901	0.873381	0	0.162628	0	0.253858	0	0.248259	65.827	-	-	-	translated_at_Adult(DEG)
Mat2b	ENSMUSG00000042032	methionine adenosyltransferase II, beta [Source:MGI Symbol;Acc:MGI:1913667]	chr11:40679313-40695203	4.12289	0.0230366	0.329504	0	0.343811	0.0275109	0.56409	134.593	-	-	-	translated_at_Adult(DEG)
Map3k3	ENSMUSG00000020700	mitogen-activated protein kinase kinase kinase 3 [Source:MGI Symbol;Acc:MGI:1346874]	chr11:106084901-106155434	0	0.0129694	0	0	0	0	0	11.0764	-	-	-	translated_at_Adult(DEG)
Ppil1	ENSMUSG00000024007	peptidylprolyl isomerase (cyclophilin)-like 1 [Source:MGI Symbol;Acc:MGI:1916066]	chr17:29250834-29263971	1.65119	0	3.01952	0.157628	4.46769	0	5.96143	112.687	-	-	-	translated_at_Adult(DEG)
Mms19	ENSMUSG00000025159	MMS19 (MET18 S. cerevisiae) [Source:MGI Symbol;Acc:MGI:1919449]	chr19:41933471-41981136	0	0	0.0369602	0	0.238444	0	0.143274	13.5	-	-	-	translated_at_Adult(DEG)
Phlpp2	ENSMUSG00000031732	PH domain and leucine rich repeat protein phosphatase 2 [Source:MGI Symbol;Acc:MGI:2444928]	chr8:109868602-109944671	0	0	0	0	0.0624745	0	0.00811285	8.04955	-	-	-	translated_at_Adult(DEG)
Rdh11	ENSMUSG00000066441	retinol dehydrogenase 11 [Source:MGI Symbol;Acc:MGI:102581]	chr12:79175550-79191819	0.39476	0	0.0500835	0	0	0.0332327	0	28.8066	-	-	-	translated_at_Adult(DEG)
Stac2	ENSMUSG00000017400	SH3 and cysteine rich domain 2 [Source:MGI Symbol;Acc:MGI:2144518]	chr11:98036623-98053462	0.0180675	0.0268471	0	0	0.785825	0.7013	10.7575	15.3105	-	-	-	translated_at_Adult(DEG)
Gria1	ENSMUSG00000020524	glutamate receptor, ionotropic, AMPA1 (alpha 1) [Source:MGI Symbol;Acc:MGI:95808]	chr11:57011617-57330244	0.306623	0	0	0	0.212528	3.92229	0.336438	28.0924	-	-	-	translated_at_Adult(DEG)
Got2	ENSMUSG00000031672	glutamatic-oxaloacetic transaminase 2, mitochondrial [Source:MGI Symbol;Acc:MGI:95792]	chr8:95864136-95888365	4.18338	0	0.308534	5.8771	0.251165	2.24184	0.26112	25.7721	-	-	-	translated_at_Adult(DEG)
Hnrnph2	ENSMUSG00000045427	heterogeneous nuclear ribonucleoprotein H2 [Source:MGI Symbol;Acc:MGI:1201779]	chrX:134601285-134607054	3.48315	3.72492	2.20657	0	2.62009	0.183997	5.35012	22.6428	-	-	-	translated_at_Adult(DEG)
Haus1	ENSMUSG00000041840	HAUS augmin-like complex, subunit 1 [Source:MGI Symbol;Acc:MGI:2385076]	chr18:77757566-77767780	2.12413	3.40803	0.0541515	0	0.819735	0.10911	1.31036	79.7205	-	-	-	translated_at_Adult(DEG)
Rufy2	ENSMUSG00000020070	RUN and FYVE domain-containing 2 [Source:MGI Symbol;Acc:MGI:1917682]	chr10:62980222-63023849	0.155613	1.38841	0.225195	0	0.47212	1.4713	0.0274562	3.4426	-	-	-	translated_at_Adult(DEG)
Chd3os	ENSMUSG00000043419	chromodomain helicase DNA binding protein 3, opposite strand [Source:MGI Symbol;Acc:MGI:1915359]	chr11:69340768-69342647	0	37.1099	0.0283357	0	0.180329	0	0.276324	14.3233	-	-	-	translated_at_Adult(DEG)
Zmiz1	ENSMUSG00000007817	zinc finger, MIZ-type containing 1 [Source:MGI Symbol;Acc:MGI:3040693]	chr14:25459184-25666747	2.16063	16.4113	0.35959	136.809	0.971765	0.742328	0.821585	14.5904	-	-	-	translated_at_Adult(DEG)
Dynll2	ENSMUSG00000020483	dynein light chain LC8-type 2 [Source:MGI Symbol;Acc:MGI:1915347]	chr11:87979524-87998298	1.19711	9.73448	0.920373	8.46828	1.02864	0.065976	0.410049	10.3182	-	-	-	translated_at_Adult(DEG)
Tppp	ENSMUSG00000021573	tubulin polymerization promoting protein [Source:MGI Symbol;Acc:MGI:1920198]	chr13:74009418-74035753	0.0887218	3.2427	0.018662	1.70996	0	0.0185581	0	14.3232	-	-	-	translated_at_Adult(DEG)
Mlc1	ENSMUSG00000035805	megalencephalic leukoencephalopathy with subcortical cysts 1 homolog (human) [Source:MGI Symbol;Acc:MGI:2157910]	chr15:88955883-88978553	0	0	0	0	1.74243	0.0213808	8.98808	78.7825	-	-	-	translated_at_Adult(DEG)
Rhob	ENSMUSG00000054364	ras homolog gene family, member B [Source:MGI Symbol;Acc:MGI:107949]	chr12:8497758-8499985	0.29371	5.59565	0.247625	0	1.36042	0	3.88912	44.6296	-	-	-	translated_at_Adult(DEG)
Tspyl4	ENSMUSG00000039485	TSPY-like 4 [Source:MGI Symbol;Acc:MGI:106393]	chr10:34297420-34301320	1.1895	0.735342	0.0433921	0.0148477	0.597132	8.71288	0.453307	28.8075	-	-	-	translated_at_Adult(DEG)
Gyg	ENSMUSG00000019528	glycogenin [Source:MGI Symbol;Acc:MGI:1351614]	chr3:20122083-20155116	0.640412	0	0.210658	3.5252	0.0825045	0	0	27.1404	-	-	-	translated_at_Adult(DEG)
Rsrc1	ENSMUSG00000034544	arginine/serine-rich coiled-coil 1 [Source:MGI Symbol;Acc:MGI:1914130]	chr3:66985671-67358403	0.819118	0	0.0607873	0.120055	0.3143	0	0.0204994	166.346	-	-	-	translated_at_Adult(DEG)
Pigk	ENSMUSG00000039047	phosphatidylinositol glycan anchor biosynthesis, class K [Source:MGI Symbol;Acc:MGI:1913863]	chr3:152714099-152789013	0.142814	0	0.0302279	0.0364988	0.573164	0.0969288	0.109793	8.88605	-	-	-	translated_at_Adult(DEG)
Gng7	ENSMUSG00000048240	guanine nucleotide binding protein (G protein), gamma 7 [Source:MGI Symbol;Acc:MGI:95787]	chr10:80948623-81014925	0.0325654	0	0.0506586	0	0.0351014	0.0143531	0	23.243	-	-	-	translated_at_Adult(DEG)
Usp32	ENSMUSG00000000804	ubiquitin specific peptidase 32 [Source:MGI Symbol;Acc:MGI:2144475]	chr11:84984487-85139955	0	0	0	0	0	0.00674365	0	16.3474	-	-	-	translated_at_Adult(DEG)
Cacna1d	ENSMUSG00000015968	calcium channel, voltage-dependent, L type, alpha 1D subunit [Source:MGI Symbol;Acc:MGI:88293]	chr14:30008999-30527056	0.00643605	0.0852685	0	0	0.0619065	0	0.080368	38.5	-	-	-	translated_at_Adult(DEG)
Kremen1	ENSMUSG00000020393	kringle containing transmembrane protein 1 [Source:MGI Symbol;Acc:MGI:1933988]	chr11:5191552-5261610	0.347979	0	0.0392914	0	0.0405543	0.00964075	0.0395706	21.5617	-	-	-	translated_at_Adult(DEG)
Cacna1g	ENSMUSG00000020866	calcium channel, voltage-dependent, T type, alpha 1G subunit [Source:MGI Symbol;Acc:MGI:1201678]	chr11:94408390-94474198	0	0	0	0	0.066659	0	0.0708185	2.62973	-	-	-	translated_at_Adult(DEG)
Apod	ENSMUSG00000022548	apolipoprotein D [Source:MGI Symbol;Acc:MGI:88056]	chr16:31296191-31314596	0.392254	0	0	0	0	0	0	32.8856	-	-	-	translated_at_Adult(DEG)
Mllt1	ENSMUSG00000024212	myeloid/lymphoid or mixed-lineage leukemia (trithorax homolog, Drosophila); translocated to, 1 [Source:MGI Symbol;Acc:MGI:1927238]	chr17:56892610-56935388	0.463977	0	0.208622	0	0.410171	0	0.400977	13.4512	-	-	-	translated_at_Adult(DEG)
Cpq	ENSMUSG00000039007	carboxypeptidase Q [Source:MGI Symbol;Acc:MGI:1889205]	chr15:33083128-33653436	0	0	0	0	0	0	0	16.4074	-	-	-	translated_at_Adult(DEG)
Fem1a	ENSMUSG00000043683	feminization 1 homolog a (C. elegans) [Source:MGI Symbol;Acc:MGI:1335089]	chr17:56256792-56263608	0.0330355	0.0057882	0.108037	0	0.0168596	0	0	13.5022	-	-	-	translated_at_Adult(DEG)
Abat	ENSMUSG00000057880	4-aminobutyrate aminotransferase [Source:MGI Symbol;Acc:MGI:2443582]	chr16:8513428-8621567	0.0383696	0	0.010673	0	0.0894405	0	0.232848	10.1573	-	-	-	translated_at_Adult(DEG)
Nova2	ENSMUSG00000030411	neuro-oncological ventral antigen 2 [Source:MGI Symbol;Acc:MGI:104296]	chr7:18925887-18965319	0.650636	6.63763	0.116125	0.155587	0.064364	0.0325725	0.0607285	7.83985	-	-	-	translated_at_Adult(DEG)
Map2k7	ENSMUSG00000002948	mitogen-activated protein kinase kinase 7 [Source:MGI Symbol;Acc:MGI:1346871]	chr8:4238739-4247897	0.718177	0.0280809	0.0929582	0	0.0610143	0	0	9.6518	-	-	-	translated_at_Adult(DEG)
Zfp948	ENSMUSG00000067931	zinc finger protein 948 [Source:MGI Symbol;Acc:MGI:3040683]	chr17:21567045-21588682	0.518699	8.77032	0	0.0227779	0.416957	2.26024	0.83044	63.683	-	-	-	translated_at_Adult(DEG)
Wasf1	ENSMUSG00000019831	WAS protein family, member 1 [Source:MGI Symbol;Acc:MGI:1890563]	chr10:40883533-40938569	41.5455	260.578	55.8029	43.4761	41.463	101.427	11.4937	55.313	-	-	-	translated_at_Adult(DEG)
Atp2c1	ENSMUSG00000032570	ATPase, Ca++-sequestering [Source:MGI Symbol;Acc:MGI:1889008]	chr9:105411361-105521257	9.38936	40.9347	5.44095	5.89926	36.5312	30.9525	39.0875	85.3735	-	-	-	translated_at_Adult(DEG)
Zbtb16	ENSMUSG00000066687	zinc finger and BTB domain containing 16 [Source:MGI Symbol;Acc:MGI:103222]	chr9:48654296-48835945	5.76772	0.0286981	0.87904	0	3.01743	0.00923365	7.58833	20.9089	-	-	-	translated_at_Adult(DEG)
Actr8	ENSMUSG00000015971	ARP8 actin-related protein 8 [Source:MGI Symbol;Acc:MGI:1860775]	chr14:29978336-29993221	0.168255	0	0.250228	0	0.0328068	0.0237104	0	56.9015	-	-	-	translated_at_Adult(DEG)
Lamc1	ENSMUSG00000026478	laminin, gamma 1 [Source:MGI Symbol;Acc:MGI:99914]	chr1:153218921-153332786	0.0879644	0	0.00616765	0.00744435	0	0	0.0083591	6.0086	-	-	-	translated_at_Adult(DEG)
Fam189a2	ENSMUSG00000071604	family with sequence similarity 189, member A2 [Source:MGI Symbol;Acc:MGI:2685813]	chr19:23972749-24031019	0	0.0162796	0.212928	0	2.45753	0.0184372	0.132475	50.5949	-	-	-	translated_at_Adult(DEG)
Eif4enif1	ENSMUSG00000020454	eukaryotic translation initiation factor 4E nuclear import factor 1 [Source:MGI Symbol;Acc:MGI:1921453]	chr11:3202352-3479831	5.92778	59.7119	0.337847	0	11.3673	7.7815	28.4324	58.3261	-	-	-	translated_at_Adult(DEG)
Abl2	ENSMUSG00000026596	v-abl Abelson murine leukemia viral oncogene 2 (arg, Abelson-related gene) [Source:MGI Symbol;Acc:MGI:87860]	chr1:156558786-156649619	0.483264	0.465982	0.0226782	0	0.037476	0	0.0729475	11.4514	-	-	-	translated_at_Adult(DEG)
Ralgapa1	ENSMUSG00000021027	Ral GTPase activating protein, alpha subunit 1 [Source:MGI Symbol;Acc:MGI:1931050]	chr12:55602889-55821516	0.292626	1.93474	0.0230359	0	0.192319	7.56326	0.324395	2.90563	-	-	-	translated_at_Adult(DEG)
Ptprt	ENSMUSG00000053141	protein tyrosine phosphatase, receptor type, T [Source:MGI Symbol;Acc:MGI:1321152]	chr2:161521987-162661147	0	0	0.00971758	0.0864712	0	0.0533365	0	2.32547	-	-	-	translated_at_Adult(DEG)
Srgap3	ENSMUSG00000030257	SLIT-ROBO Rho GTPase activating protein 3 [Source:MGI Symbol;Acc:MGI:2152938]	chr6:112717971-112947266	0.0185413	0.00440983	0.0851604	0.0211127	0.223852	0.0606425	0.271373	7.73745	-	-	-	translated_at_Adult(DEG)
Nprl2	ENSMUSG00000010057	nitrogen permease regulator-like 2 [Source:MGI Symbol;Acc:MGI:1914482]	chr9:107542208-107545706	0.245871	0	0.144536	0	1.17895	0.0363265	1.48868	50.442	-	-	-	translated_at_Adult(DEG)
1700021K19Rik	ENSMUSG00000035629	RIKEN cDNA 1700021K19 gene [Source:MGI Symbol;Acc:MGI:1915160]	chr16:32821701-32868366	0.352851	0	0.0268374	0	0.168513	0	0.146099	14.1692	-	-	-	translated_at_Adult(DEG)
Sphkap	ENSMUSG00000026163	SPHK1 interactor, AKAP domain containing [Source:MGI Symbol;Acc:MGI:1924879]	chr1:83255780-83408200	0.00818645	0	0.0182958	0	0.022698	0	0.098313	11.8419	-	-	-	translated_at_Adult(DEG)
Ppfibp1	ENSMUSG00000016487	PTPRF interacting protein, binding protein 1 (liprin beta 1) [Source:MGI Symbol;Acc:MGI:1914783]	chr6:146888493-147032023	0	0	0.0149546	0	0	0.00974185	0	13.5314	-	-	-	translated_at_Adult(DEG)
Ube3b	ENSMUSG00000029577	ubiquitin protein ligase E3B [Source:MGI Symbol;Acc:MGI:1891295]	chr5:114380606-114421166	0.656455	0	0.0919324	0	0.0414484	0	0.099506	12.5852	-	-	-	translated_at_Adult(DEG)
AW554918	ENSMUSG00000033632	expressed sequence AW554918 [Source:MGI Symbol;Acc:MGI:2147376]	chr18:25169019-25467321	0.0636115	0	0	0	0	0	0	5.3655	-	-	-	translated_at_Adult(DEG)
Tnk2	ENSMUSG00000022791	tyrosine kinase, non-receptor, 2 [Source:MGI Symbol;Acc:MGI:1858308]	chr16:32644642-32683493	0.0462357	0	0.0277411	0	0.091619	2.03757	0.074634	10.3021	-	-	-	translated_at_Adult(DEG)
Adam15	ENSMUSG00000028041	a disintegrin and metallopeptidase domain 15 (metargidin) [Source:MGI Symbol;Acc:MGI:1333882]	chr3:89339639-89350010	0.0976985	0	0.0262577	0	0	2.60789	0.0222915	31.9827	-	-	-	translated_at_Adult(DEG)
Utp3	ENSMUSG00000070697	UTP3, small subunit (SSU) processome component, homolog (S. cerevisiae) [Source:MGI Symbol;Acc:MGI:1919230]	chr5:88554482-88556083	5.21963	8.81409	0.47122	0.051198	0.473722	0.0325867	0.400715	43.0496	-	-	-	translated_at_Adult(DEG)
Arid1b	ENSMUSG00000069729	AT rich interactive domain 1B (SWI-like) [Source:MGI Symbol;Acc:MGI:1926129]	chr17:4995073-5347656	10.8555	24.3226	2.7073	1.87616	10.6112	23.6179	7.21831	35.0523	-	-	-	translated_at_Adult(DEG)
Jmy	ENSMUSG00000021690	junction-mediating and regulatory protein [Source:MGI Symbol;Acc:MGI:1913096]	chr13:93430096-93499808	1.55021	12.1799	4.76208	1.182	6.20116	3.8008	10.6712	23.7358	-	-	-	translated_at_Adult(DEG)
Qdpr	ENSMUSG00000015806	quinoid dihydropteridine reductase [Source:MGI Symbol;Acc:MGI:97836]	chr5:45434031-45450229	3.6558	0.79816	2.36173	0	4.8215	1.35308	5.7534	154.599	-	-	-	translated_at_Adult(DEG)
Ubox5	ENSMUSG00000027300	U box domain containing 5 [Source:MGI Symbol;Acc:MGI:2154658]	chr2:130589995-130630038	0.101941	0.281076	0.06498	0	0.0538845	0.098473	0.0526615	6.74835	-	-	-	translated_at_Adult(DEG)
Cds1	ENSMUSG00000029330	CDP-diacylglycerol synthase 1 [Source:MGI Symbol;Acc:MGI:1921846]	chr5:101765129-101823852	0	0.391085	0	0	0	0	0	9.46105	-	-	-	translated_at_Adult(DEG)
Fam19a5	ENSMUSG00000054863	family with sequence similarity 19, member A5 [Source:MGI Symbol;Acc:MGI:2146182]	chr15:87544298-87759364	0.051118	1.97439	0.0211692	12.6838	2.92639	0	11.2656	32.7522	-	-	-	translated_at_Adult(DEG)
Nup155	ENSMUSG00000022142	nucleoporin 155 [Source:MGI Symbol;Acc:MGI:2181182]	chr15:8109312-8159859	14.0802	22.9851	10.3728	3.73816	9.22719	7.66999	4.16115	18.6636	-	-	-	translated_at_Adult(DEG)
Arhgef7	ENSMUSG00000031511	Rho guanine nucleotide exchange factor (GEF7) [Source:MGI Symbol;Acc:MGI:1860493]	chr8:11728104-11835217	2.23239	0.0242837	0.202701	27.1572	0.682872	2.48916	1.02404	22.6702	-	-	-	translated_at_Adult(DEG)
Ddost	ENSMUSG00000028757	dolichyl-di-phosphooligosaccharide-protein glycotransferase [Source:MGI Symbol;Acc:MGI:1194508]	chr4:138304737-138312611	9.3379	4.08178	2.03621	13.8665	1.46044	20.3028	1.21582	84.4364	-	-	-	translated_at_Adult(DEG)
Trappc9	ENSMUSG00000047921	trafficking protein particle complex 9 [Source:MGI Symbol;Acc:MGI:1923760]	chr15:72589619-73061204	0.199176	0	0.298702	5.255	0.535512	0.0286566	0.226993	27.5312	-	-	-	translated_at_Adult(DEG)
Scamp3	ENSMUSG00000028049	secretory carrier membrane protein 3 [Source:MGI Symbol;Acc:MGI:1346346]	chr3:89177484-89182770	0.0796215	0	0.368851	0	0.0369458	0	0	23.0333	-	-	-	translated_at_Adult(DEG)
Trps1	ENSMUSG00000038679	trichorhinophalangeal syndrome I (human) [Source:MGI Symbol;Acc:MGI:1927616]	chr15:50654758-50890041	0.0775845	0	0	0	0.0510516	0	0.0124017	8.6154	-	-	-	translated_at_Adult(DEG)
Fam222b	ENSMUSG00000037750	family with sequence similarity 222, member B [Source:MGI Symbol;Acc:MGI:2384939]	chr11:78094672-78157339	0.604729	0.0103865	0.0123474	0	0.185514	0	0.15176	63.0565	-	-	-	translated_at_Adult(DEG)
Zfml	ENSMUSG00000030016	zinc finger, matrin-like [Source:MGI Symbol;Acc:MGI:1203484]	chr6:83914352-83986871	0.0695329	0	0.0240163	0	0	0	0.0148103	23.8175	-	-	-	translated_at_Adult(DEG)
Sumf2	ENSMUSG00000025538	sulfatase modifying factor 2 [Source:MGI Symbol;Acc:MGI:1915152]	chr5:129846989-129879083	0	0	0	0	0	0	0	11.3458	-	-	-	translated_at_Adult(DEG)
Bach1	ENSMUSG00000025612	BTB and CNC homology 1 [Source:MGI Symbol;Acc:MGI:894680]	chr16:87698953-87733346	0.266116	0	0.0284731	0.563557	0.0534559	0.704083	0.153574	12.7131	-	-	-	translated_at_Adult(DEG)
Cenpo	ENSMUSG00000020652	centromere protein O [Source:MGI Symbol;Acc:MGI:1923800]	chr12:4133396-4240123	0	0.110852	0	0	0	0	0	11.8255	-	-	-	translated_at_Adult(DEG)
Rlim	ENSMUSG00000056537	ring finger protein, LIM domain interacting [Source:MGI Symbol;Acc:MGI:1342291]	chrX:103957166-103981284	2.31339	3.3901	0.553019	0.168516	0.511047	1.72298	0.797515	8.3343	-	-	-	translated_at_Adult(DEG)
Acvr1c	ENSMUSG00000026834	activin A receptor, type IC [Source:MGI Symbol;Acc:MGI:2661081]	chr2:58267452-58357758	0.341162	0.196408	0.564906	0	0.0960838	3.37107	0.87309	11.3999	-	-	-	translated_at_Adult(DEG)
Msrb2	ENSMUSG00000023094	methionine sulfoxide reductase B2 [Source:MGI Symbol;Acc:MGI:1923717]	chr2:19371635-19394971	0.317419	9.29825	0	0	0.0476505	1.29941	0.252476	113.492	-	-	-	translated_at_Adult(DEG)
BC031181	ENSMUSG00000036299	cDNA sequence BC031181 [Source:MGI Symbol;Acc:MGI:3039614]	chr18:75005899-75009933	2.73786	52.8744	0.39578	0	0.55626	0	1.25747	114.991	-	-	-	translated_at_Adult(DEG)
Cul5	ENSMUSG00000032030	cullin 5 [Source:MGI Symbol;Acc:MGI:1922967]	chr9:53614581-53667507	17.7551	6.55414	14.9296	4.33418	15.9584	4.12303	6.52072	13.2726	-	-	-	translated_at_Adult(DEG)
Dgkb	ENSMUSG00000036095	diacylglycerol kinase, beta [Source:MGI Symbol;Acc:MGI:2442474]	chr12:37880704-38633410	0.262382	0.558805	0.16731	1.24537	3.55021	12.5917	6.81541	19.864	-	-	-	translated_at_Adult(DEG)
Tmem191c	ENSMUSG00000055692	transmembrane protein 191C [Source:MGI Symbol;Acc:MGI:107238]	chr16:17276299-17278661	0	0	0.0568305	0	0	0	0	13.0025	-	-	-	translated_at_Adult(DEG)
Abca2	ENSMUSG00000026944	ATP-binding cassette, sub-family A (ABC1), member 2 [Source:MGI Symbol;Acc:MGI:99606]	chr2:25428673-25448539	0.129854	0	0	3.20913	0.00607765	0.0173003	0.00789175	9.42845	-	-	-	translated_at_Adult(DEG)
Ncald	ENSMUSG00000051359	neurocalcin delta [Source:MGI Symbol;Acc:MGI:1196326]	chr15:37366174-37792428	0.423347	0.0199573	0.165157	22.4096	0.473621	0	0.52106	10.5343	-	-	-	translated_at_Adult(DEG)
Endog	ENSMUSG00000015337	endonuclease G [Source:MGI Symbol;Acc:MGI:1261433]	chr2:30171523-30178459	0	0.365654	0	0	0	0	0	21.5	-	-	-	translated_at_Adult(DEG)
Shisa9	ENSMUSG00000022494	shisa family member 9 [Source:MGI Symbol;Acc:MGI:1919805]	chr16:11984112-12270904	0	0	0	0	0.0622755	0.0288379	0	27.8127	-	-	-	translated_at_Adult(DEG)
Tm7sf3	ENSMUSG00000040234	transmembrane 7 superfamily member 3 [Source:MGI Symbol;Acc:MGI:1914873]	chr6:146602275-146634592	0	0	0	0	0.0153127	0	0.69898	23.6165	-	-	-	translated_at_Adult(DEG)
BC052040	ENSMUSG00000040282	cDNA sequence BC052040 [Source:MGI Symbol;Acc:MGI:3026886]	chr2:115581715-115778768	0.341467	0	0.115659	0	0.26112	0.511254	0.5117	45.7839	-	-	-	translated_at_Adult(DEG)
Rfx3	ENSMUSG00000040929	regulatory factor X, 3 (influences HLA class II expression) [Source:MGI Symbol;Acc:MGI:106582]	chr19:27761720-28011166	0.13241	2.34318	0.0102217	0.0185047	0.248025	0.829409	0.0138358	2.17652	-	-	-	translated_at_Adult(DEG)
Fli1	ENSMUSG00000016087	Friend leukemia integration 1 [Source:MGI Symbol;Acc:MGI:95554]	chr9:32422207-32541368	0.697501	10.4102	0.522169	1.25746	0.296579	14.0871	1.05653	17.1891	-	-	-	translated_at_Adult(DEG)
1300017J02Rik	ENSMUSG00000033688	RIKEN cDNA 1300017J02 gene [Source:MGI Symbol;Acc:MGI:1919025]	chr9:103250529-103288297	0	0	0	0	0	0	0	0.908235	-	-	-	translated_at_Adult(DEG)
Aimp1	ENSMUSG00000028029	aminoacyl tRNA synthetase complex-interacting multifunctional protein 1 [Source:MGI Symbol;Acc:MGI:102774]	chr3:132660497-132683879	3.11639	0.0412773	0.148019	18.7864	1.12565	0	1.08625	17.0376	-	-	-	translated_at_Adult(DEG)
Arl6ip1	ENSMUSG00000030654	ADP-ribosylation factor-like 6 interacting protein 1 [Source:MGI Symbol;Acc:MGI:1858943]	chr7:118118889-118129625	3.16966	0	1.13325	13.1746	1.8337	0.235377	2.4133	110.167	-	-	-	translated_at_Adult(DEG)
Gm996	ENSMUSG00000029419	predicted gene 996 [Source:MGI Symbol;Acc:MGI:2685842]	chr2:25575415-25580099	0	0	0	4.51649	0.0212826	0.0101215	0.0415427	9.1054	-	-	-	translated_at_Adult(DEG)
Rcl1	ENSMUSG00000024785	RNA terminal phosphate cyclase-like 1 [Source:MGI Symbol;Acc:MGI:1913275]	chr19:29101374-29143843	0.169407	0.0238142	0.344278	6.81175	0	0	0	39.191	-	-	-	translated_at_Adult(DEG)
Smg5	ENSMUSG00000001415	Smg-5 homolog, nonsense mediated mRNA decay factor (C. elegans) [Source:MGI Symbol;Acc:MGI:2447364]	chr3:88336259-88362337	0.96389	0.0090118	0.168405	2.28543	0.123566	0.277559	0.14622	6.50765	-	-	-	translated_at_Adult(DEG)
Pts	ENSMUSG00000032067	6-pyruvoyl-tetrahydropterin synthase [Source:MGI Symbol;Acc:MGI:1338783]	chr9:50521616-50528641	1.35048	0	0.081409	5.40158	0	0.0549305	0	78.9225	-	-	-	translated_at_Adult(DEG)
Deptor	ENSMUSG00000022419	DEP domain containing MTOR-interacting protein [Source:MGI Symbol;Acc:MGI:2146322]	chr15:55099916-55259273	0.142466	0	0.0675277	1.2565	0.142443	0.144992	0	15.3683	-	-	-	translated_at_Adult(DEG)
Tmed5	ENSMUSG00000063406	transmembrane emp24 protein transport domain containing 5 [Source:MGI Symbol;Acc:MGI:1921586]	chr5:108121646-108132591	0	0	0.0519765	0.204754	0	0	0	13.4439	-	-	-	translated_at_Adult(DEG)
Atp1b3	ENSMUSG00000032412	ATPase, Na+/K+ transporting, beta 3 polypeptide [Source:MGI Symbol;Acc:MGI:107788]	chr9:96332674-96364299	2.12766	0	0.154377	2.25172	2.38655	0	1.94867	85.125	-	-	-	translated_at_Adult(DEG)
Cygb	ENSMUSG00000020810	cytoglobin [Source:MGI Symbol;Acc:MGI:2149481]	chr11:116645594-116654313	0.0751716	0	0.021153	1.85881	3.42196	0	14.168	20.3827	-	-	-	translated_at_Adult(DEG)
Fam155a	ENSMUSG00000079157	family with sequence similarity 155, member A [Source:MGI Symbol;Acc:MGI:2142765]	chr8:9206009-9771023	0.092639	0	0.0852596	1.32192	0.496381	0.0449901	0.781755	28.611	-	-	-	translated_at_Adult(DEG)
Nt5c3b	ENSMUSG00000017176	5'-nucleotidase, cytosolic IIIB [Source:MGI Symbol;Acc:MGI:1915356]	chr11:100415693-100441089	1.63036	0	0.376608	0.834479	0.0788855	0	0.208159	27.7492	-	-	-	translated_at_Adult(DEG)
Dvl1	ENSMUSG00000029071	dishevelled, dsh homolog 1 (Drosophila) [Source:MGI Symbol;Acc:MGI:94941]	chr4:155847411-155863353	0	0	0	0.351345	0.378459	0	0.414579	9.578	-	-	-	translated_at_Adult(DEG)
Sart3	ENSMUSG00000018974	squamous cell carcinoma antigen recognized by T cells 3 [Source:MGI Symbol;Acc:MGI:1858230]	chr5:113742445-113771649	3.89013	0.19208	0.878738	0.166021	0.0422354	0	0.091752	7.42055	-	-	-	translated_at_Adult(DEG)
Vegfb	ENSMUSG00000024962	vascular endothelial growth factor B [Source:MGI Symbol;Acc:MGI:106199]	chr19:6982471-6987651	1.1001	0	0.343451	0.162854	0	0	0.0637585	22.4175	-	-	-	translated_at_Adult(DEG)
Ap3m2	ENSMUSG00000031539	adaptor-related protein complex 3, mu 2 subunit [Source:MGI Symbol;Acc:MGI:1929214]	chr8:22787353-22805654	0.442407	0.0200519	0.128337	35.8259	0	0.014159	0.0533969	35.8666	-	-	-	translated_at_Adult(DEG)
Fam213b	ENSMUSG00000029059	family with sequence similarity 213, member B [Source:MGI Symbol;Acc:MGI:1913719]	chr4:154896429-154899043	0.0856685	0	1.04323	0.088542	2.34328	0	1.6145	50.495	-	-	-	translated_at_Adult(DEG)
Rasgef1a	ENSMUSG00000030134	RasGEF domain family, member 1A [Source:MGI Symbol;Acc:MGI:1917977]	chr6:118066384-118091546	0	0	0	0.0361002	0	0	0.0409448	6.2071	-	-	-	translated_at_Adult(DEG)
Cdc123	ENSMUSG00000039128	cell division cycle 123 [Source:MGI Symbol;Acc:MGI:2138811]	chr2:5794293-5844960	1.14386	0	0.335968	0.0883355	0.399828	0	1.05194	19.4259	-	-	-	translated_at_Adult(DEG)
Rnf144b	ENSMUSG00000038068	ring finger protein 144B [Source:MGI Symbol;Acc:MGI:2384986]	chr13:47122719-47247991	5.0606	0.0797502	4.76551	0	4.24717	0.0104157	0.759525	14.6174	-	-	-	translated_at_Adult(DEG)
4932416H05Rik	-	-	chr2:129798368-129832285	3.46701	0.026458	0.428391	0	1.12037	0.0157218	1.41918	52.7995	-	-	-	translated_at_Adult(DEG)
Clk4	ENSMUSG00000020385	CDC like kinase 4 [Source:MGI Symbol;Acc:MGI:1098551]	chr11:51263170-51281764	9.72276	0.0225666	1.60506	0	1.99249	0.103141	2.13579	72.2848	-	-	-	translated_at_Adult(DEG)
Sart1	ENSMUSG00000039148	squamous cell carcinoma antigen recognized by T cells 1 [Source:MGI Symbol;Acc:MGI:1309453]	chr19:5377522-5390069	1.17771	0.0156537	0.273073	0	0.058549	0.00927715	0.114238	6.036	-	-	-	translated_at_Adult(DEG)
Wsb2	ENSMUSG00000029364	WD repeat and SOCS box-containing 2 [Source:MGI Symbol;Acc:MGI:2144041]	chr5:117357304-117378589	0.473623	0.0290461	0.0518012	12.4945	0.0430888	0.139137	0.084546	18.2084	-	-	-	translated_at_Adult(DEG)
D2Wsu81e	ENSMUSG00000039660	DNA segment, Chr 2, Wayne State University 81, expressed [Source:MGI Symbol;Acc:MGI:106544]	chr2:30171523-30178459	0.351494	0	0.431616	0	0.434715	0	0.380449	34.1345	-	-	-	translated_at_Adult(DEG)
Maz	ENSMUSG00000030678	MYC-associated zinc finger protein (purine-binding transcription factor) [Source:MGI Symbol;Acc:MGI:1338823]	chr7:127022136-127026479	2.99559	0.0176028	0.809351	0	0.335816	0	0.487294	45.8357	-	-	-	translated_at_Adult(DEG)
Kdelc2	ENSMUSG00000034487	KDEL (Lys-Asp-Glu-Leu) containing 2 [Source:MGI Symbol;Acc:MGI:1923765]	chr9:53384022-53401867	0.959959	0	0.0333869	0	0.0276846	0	0.144324	21.7044	-	-	-	translated_at_Adult(DEG)
Mrpl22	ENSMUSG00000020514	mitochondrial ribosomal protein L22 [Source:MGI Symbol;Acc:MGI:1333794]	chr11:58171653-58179581	1.662	0	0.369098	0	1.62855	0	2.08205	58.8165	-	-	-	translated_at_Adult(DEG)
Mdm2	ENSMUSG00000020184	transformed mouse 3T3 cell double minute 2 [Source:MGI Symbol;Acc:MGI:96952]	chr10:117688874-117710758	1.05977	0.0135785	0.074006	0	0.54164	0.07715	1.3894	20.665	-	-	-	translated_at_Adult(DEG)
2810006K23Rik	ENSMUSG00000047635	RIKEN cDNA 2810006K23 gene [Source:MGI Symbol;Acc:MGI:1919900]	chr5:124328088-124341852	0.250135	0	0.152047	0	0.0419817	0	0.0417349	9.0962	-	-	-	translated_at_Adult(DEG)
Gtpbp1	ENSMUSG00000042535	GTP binding protein 1 [Source:MGI Symbol;Acc:MGI:109443]	chr15:79690895-79721479	2.11051	0	0.33581	0	2.8464	0	10.8305	10.8032	-	-	-	translated_at_Adult(DEG)
Plbd2	ENSMUSG00000029598	phospholipase B domain containing 2 [Source:MGI Symbol;Acc:MGI:1919022]	chr5:120476546-120503623	0.0928454	0	0.155937	0	0	0.0390315	0	10.5463	-	-	-	translated_at_Adult(DEG)
Eno4	ENSMUSG00000048029	enolase 4 [Source:MGI Symbol;Acc:MGI:2441717]	chr19:58943424-58971421	0.273475	0	0	0.160745	0.060316	0	0	15.1895	-	-	-	translated_at_Adult(DEG)
Commd10	ENSMUSG00000042705	COMM domain containing 10 [Source:MGI Symbol;Acc:MGI:1916706]	chr18:46958875-47087994	0.0378625	0	0.285007	0	0	0	10.4992	82.899	-	-	-	translated_at_Adult(DEG)
Cyb5r1	ENSMUSG00000026456	cytochrome b5 reductase 1 [Source:MGI Symbol;Acc:MGI:1919267]	chr1:134405989-134411738	0.0738958	0	0.207421	0	0	0	0	63.8825	-	-	-	translated_at_Adult(DEG)
Fbxw4	ENSMUSG00000040913	F-box and WD-40 domain protein 4 [Source:MGI Symbol;Acc:MGI:1354698]	chr19:45560614-45660193	0.0293514	0	0	0	0	0	0	14.0324	-	-	-	translated_at_Adult(DEG)
Klhdc8a	ENSMUSG00000042115	kelch domain containing 8A [Source:MGI Symbol;Acc:MGI:2442630]	chr1:132298625-132307357	0.333836	0	0.458076	0	1.19575	0.0214494	1.23631	11.1148	-	-	-	translated_at_Adult(DEG)
Pbdc1	ENSMUSG00000031226	polysaccharide biosynthesis domain containing 1 [Source:MGI Symbol;Acc:MGI:1914933]	chrX:105079755-105117090	1.54358	0.0156292	0.168838	0	0.136216	0	0.254294	26.7092	-	-	-	translated_at_Adult(DEG)
Mylip	ENSMUSG00000038175	myosin regulatory light chain interacting protein [Source:MGI Symbol;Acc:MGI:2388271]	chr13:45389741-45411940	0.958408	0.0274822	0.0911135	0	0.0171144	0	0	48.9804	-	-	-	translated_at_Adult(DEG)
Cnksr3	ENSMUSG00000015202	Cnksr family member 3 [Source:MGI Symbol;Acc:MGI:2674130]	chr10:7119061-7212237	0.0158617	0.0198039	0.0567814	0	0.073371	0	0	47.3841	-	-	-	translated_at_Adult(DEG)
Enpp4	ENSMUSG00000023961	ectonucleotide pyrophosphatase/phosphodiesterase 4 [Source:MGI Symbol;Acc:MGI:2682634]	chr17:44096309-44105808	0.0118429	0	0	0	0	0	0	10.2358	-	-	-	translated_at_Adult(DEG)
Nipal3	ENSMUSG00000028803	NIPA-like domain containing 3 [Source:MGI Symbol;Acc:MGI:1921802]	chr4:135448900-135494504	0.327557	0	0.0144405	0	0.336305	0	0.360276	14.0597	-	-	-	translated_at_Adult(DEG)
Jmjd8	ENSMUSG00000025736	jumonji domain containing 8 [Source:MGI Symbol;Acc:MGI:1919356]	chr17:25829042-25833361	0.429201	0.318858	0.322684	0	2.01388	0	5.05834	51	-	-	-	translated_at_Adult(DEG)
Tpd52l1	ENSMUSG00000000296	tumor protein D52-like 1 [Source:MGI Symbol;Acc:MGI:1298386]	chr10:31332379-31445921	0	0	0	0	0	0	0	22.3766	-	-	-	translated_at_Adult(DEG)
Luzp1	ENSMUSG00000001089	leucine zipper protein 1 [Source:MGI Symbol;Acc:MGI:107629]	chr4:136469760-136549318	0.074568	0	0.059796	0	0.06518	0.0123721	0.0338613	7.8846	-	-	-	translated_at_Adult(DEG)
Mtfp1	ENSMUSG00000004748	mitochondrial fission process 1 [Source:MGI Symbol;Acc:MGI:1916686]	chr11:4091480-4095431	1.85684	0	0.772418	0	2.71615	0	4.22944	22.5889	-	-	-	translated_at_Adult(DEG)
Slc41a1	ENSMUSG00000013275	solute carrier family 41, member 1 [Source:MGI Symbol;Acc:MGI:2444823]	chr1:131828011-131848864	0.0611855	0.00858015	0.0204381	0	2.47078	0.0101738	5.72363	23.7363	-	-	-	translated_at_Adult(DEG)
Lage3	ENSMUSG00000015289	L antigen family, member 3 [Source:MGI Symbol;Acc:MGI:1913442]	chrX:74352161-74353618	1.72029	0	0	0	2.17023	0	2.13787	216.614	-	-	-	translated_at_Adult(DEG)
Scn1b	ENSMUSG00000019194	sodium channel, voltage-gated, type I, beta [Source:MGI Symbol;Acc:MGI:98247]	chr7:31116523-31126945	0	0	0	0	0.036028	0	0	25.514	-	-	-	translated_at_Adult(DEG)
Dcp1a	ENSMUSG00000021962	DCP1 decapping enzyme homolog A (S. cerevisiae) [Source:MGI Symbol;Acc:MGI:1923151]	chr14:30008999-30527056	0	0	0	0	0	0	0	3.47927	-	-	-	translated_at_Adult(DEG)
Ndufa5	ENSMUSG00000023089	NADH dehydrogenase (ubiquinone) 1 alpha subcomplex, 5 [Source:MGI Symbol;Acc:MGI:1915452]	chr6:24518665-24527687	1.81562	0	0.769782	0	0.39623	0	1.82405	201.775	-	-	-	translated_at_Adult(DEG)
Gabrr2	ENSMUSG00000023267	gamma-aminobutyric acid (GABA) C receptor, subunit rho 2 [Source:MGI Symbol;Acc:MGI:95626]	chr4:33063111-33095865	0	0	0	0	0.117202	0.056297	0.407033	31.0237	-	-	-	translated_at_Adult(DEG)
Pip4k2a	ENSMUSG00000026737	phosphatidylinositol-5-phosphate 4-kinase, type II, alpha [Source:MGI Symbol;Acc:MGI:1298206]	chr2:18842255-18998121	0	0	0	0	0	0	0	15.9391	-	-	-	translated_at_Adult(DEG)
Ptges2	ENSMUSG00000026820	prostaglandin E synthase 2 [Source:MGI Symbol;Acc:MGI:1917592]	chr2:32395889-32402740	0	0	0.078849	0	0	0	0	15.0601	-	-	-	translated_at_Adult(DEG)
Tmem106b	ENSMUSG00000029571	transmembrane protein 106B [Source:MGI Symbol;Acc:MGI:1919150]	chr6:13069758-13089269	0	0.0109663	0.0351653	0	0.121768	0	0	59.371	-	-	-	translated_at_Adult(DEG)
Tmem209	ENSMUSG00000029782	transmembrane protein 209 [Source:MGI Symbol;Acc:MGI:1919899]	chr6:30481232-30509706	0.255362	0	0.014175	0	0	0.0141847	0	21.5726	-	-	-	translated_at_Adult(DEG)
Wwc2	ENSMUSG00000031563	WW, C2 and coiled-coil domain containing 2 [Source:MGI Symbol;Acc:MGI:1261872]	chr8:47827605-47990551	0.067814	0	0.0144226	0	1.98899	0.187854	5.87004	10.0942	-	-	-	translated_at_Adult(DEG)
Setd6	ENSMUSG00000031671	SET domain containing 6 [Source:MGI Symbol;Acc:MGI:1913333]	chr8:95715912-95719004	0	0	0	0	0	0.0310658	0	26.5155	-	-	-	translated_at_Adult(DEG)
Il34	ENSMUSG00000031750	interleukin 34 [Source:MGI Symbol;Acc:MGI:1923777]	chr8:110741828-110805924	0	0	0	0	0	0	4.57134	30.1685	-	-	-	translated_at_Adult(DEG)
Tpcn1	ENSMUSG00000032741	two pore channel 1 [Source:MGI Symbol;Acc:MGI:2182472]	chr5:120534156-120588613	0	0	0.0102486	0	0.0214544	0	0	10.5532	-	-	-	translated_at_Adult(DEG)
3830406C13Rik	ENSMUSG00000033111	RIKEN cDNA 3830406C13 gene [Source:MGI Symbol;Acc:MGI:1917937]	chr14:12284202-12303231	0	0	0	0	0.254525	0.0679425	0.0582065	11.1653	-	-	-	translated_at_Adult(DEG)
Siah2	ENSMUSG00000036432	seven in absentia 2 [Source:MGI Symbol;Acc:MGI:108062]	chr3:58674948-58692388	0	0	0	0	0.0207955	0	0.65262	10.9823	-	-	-	translated_at_Adult(DEG)
C1qc	ENSMUSG00000036896	complement component 1, q subcomponent, C chain [Source:MGI Symbol;Acc:MGI:88225]	chr4:136889801-136892914	0	0.0445385	0.130886	0	0	0	0	52.977	-	-	-	translated_at_Adult(DEG)
Trim3	ENSMUSG00000036989	tripartite motif-containing 3 [Source:MGI Symbol;Acc:MGI:1860040]	chr7:105604462-105633571	0	0	0.191268	0	0.125793	0	0.187753	37.9417	-	-	-	translated_at_Adult(DEG)
Socs5	ENSMUSG00000037104	suppressor of cytokine signaling 5 [Source:MGI Symbol;Acc:MGI:2385459]	chr17:87107678-87137588	0	0	0.0274436	0	0.261433	0	0.192356	49.6266	-	-	-	translated_at_Adult(DEG)
Phc3	ENSMUSG00000037652	polyhomeotic-like 3 (Drosophila) [Source:MGI Symbol;Acc:MGI:2181434]	chr3:30899294-30969415	0	0	0	0	0	0	0	9.83875	-	-	-	translated_at_Adult(DEG)
Tbkbp1	ENSMUSG00000038517	TBK1 binding protein 1 [Source:MGI Symbol;Acc:MGI:1920424]	chr11:97136170-97149712	0	0	0	0	0	0	0	8.81625	-	-	-	translated_at_Adult(DEG)
Npepl1	ENSMUSG00000039263	aminopeptidase-like 1 [Source:MGI Symbol;Acc:MGI:2448523]	chr2:174110350-174122702	0	0	0.0236997	0	0	0	0	9.27245	-	-	-	translated_at_Adult(DEG)
Wdr47	ENSMUSG00000040389	WD repeat domain 47 [Source:MGI Symbol;Acc:MGI:2139593]	chr3:108591277-108645719	0	0	0.0459229	0	0.0395173	0	0.0154381	16.5506	-	-	-	translated_at_Adult(DEG)
Lonp1	ENSMUSG00000041168	lon peptidase 1, mitochondrial [Source:MGI Symbol;Acc:MGI:1921392]	chr17:56614297-56626903	2.06864	0.0138254	0.387522	0	0.964265	0	1.91613	77.573	-	-	-	translated_at_Adult(DEG)
Fbxo10	ENSMUSG00000048232	F-box protein 10 [Source:MGI Symbol;Acc:MGI:2686937]	chr4:45018608-45084604	0	0	0.0519751	0	0.398155	0.0098508	1.19179	32.3291	-	-	-	translated_at_Adult(DEG)
Slc35c1	ENSMUSG00000049922	solute carrier family 35, member C1 [Source:MGI Symbol;Acc:MGI:2443301]	chr2:92452764-92460518	0.600185	0.0156017	0.0184486	0	0.0971375	0	0	38.4603	-	-	-	translated_at_Adult(DEG)
Lrtm2	ENSMUSG00000055003	leucine-rich repeats and transmembrane domains 2 [Source:MGI Symbol;Acc:MGI:2141485]	chr6:119236525-119352407	0	0	0.0999625	0	0.208048	0	0.213148	7.44305	-	-	-	translated_at_Adult(DEG)
Gjc3	ENSMUSG00000056966	gap junction protein, gamma 3 [Source:MGI Symbol;Acc:MGI:2153041]	chr5:137953808-137962959	0	0	0	0	0	0	0	10.113	-	-	-	translated_at_Adult(DEG)
Sod3	ENSMUSG00000072941	superoxide dismutase 3, extracellular [Source:MGI Symbol;Acc:MGI:103181]	chr5:52363803-52369738	0	0	0	0	0.154517	0	0.64134	139.556	-	-	-	translated_at_Adult(DEG)
Cdr1	ENSMUSG00000090546	cerebellar degeneration related antigen 1 [Source:MGI Symbol;Acc:MGI:88359]	chrX:61183245-61185558	0	0.036169	0	0	0.090028	0.0828781	0.206182	25.1495	-	-	-	translated_at_Adult(DEG)
Ddrgk1	ENSMUSG00000068290	DDRGK domain containing 1 [Source:MGI Symbol;Acc:MGI:1924256]	chr2:130654082-130664645	3.58363	0	0.794396	0	4.65833	1.22194	3.54398	158.366	-	-	-	translated_at_Adult(DEG)
Zfp386	ENSMUSG00000042063	zinc finger protein 386 (Kruppel-like) [Source:MGI Symbol;Acc:MGI:1930708]	chr12:116047723-116063207	2.983	0.0264101	1.54915	0	2.67011	0.438344	4.76152	37.0018	-	-	-	translated_at_Adult(DEG)
Plxdc2	ENSMUSG00000026748	plexin domain containing 2 [Source:MGI Symbol;Acc:MGI:1914698]	chr2:16356303-16755839	0.320005	0.0113519	0.0478048	0	0.127471	5.22011	0.082769	31.7858	-	-	-	translated_at_Adult(DEG)
Pnck	ENSMUSG00000002012	pregnancy upregulated non-ubiquitously expressed CaM kinase [Source:MGI Symbol;Acc:MGI:1347357]	chrX:73655991-73660070	0.084159	0	0.053354	0	0.661945	18.0139	0.387655	32.6818	-	-	-	translated_at_Adult(DEG)
Trnp1	ENSMUSG00000056596	TMF1-regulated nuclear protein 1 [Source:MGI Symbol;Acc:MGI:1916789]	chr4:133491099-133498550	0	0	0	0	0.401877	1.63223	0.686245	37.1591	-	-	-	translated_at_Adult(DEG)
Ddx55	ENSMUSG00000029389	DEAD (Asp-Glu-Ala-Asp) box polypeptide 55 [Source:MGI Symbol;Acc:MGI:1915098]	chr5:124552863-124569660	0.670755	0	0.0535125	8.0458	0	0	0	19.5	-	-	-	translated_at_Adult(DEG)
Adora1	ENSMUSG00000042429	adenosine A1 receptor [Source:MGI Symbol;Acc:MGI:99401]	chr1:134193447-134235457	0	1.87193	0	1.96883	1.36473	0.0207391	4.103	16.3861	-	-	-	translated_at_Adult(DEG)
Rpusd2	ENSMUSG00000027324	RNA pseudouridylate synthase domain containing 2 [Source:MGI Symbol;Acc:MGI:1918066]	chr2:119034789-119042197	14.4302	19.5698	2.97107	1.63447	22.9041	2.77219	31.5117	185.76	-	-	-	translated_at_Adult(DEG)
Utp18	ENSMUSG00000054079	UTP18, small subunit (SSU) processome component, homolog (yeast) [Source:MGI Symbol;Acc:MGI:1923402]	chr11:93859242-93885766	11.1613	13.3848	8.63135	1.16005	5.19536	14.8479	10.4769	35.0391	-	-	-	translated_at_Adult(DEG)
Ccnc	ENSMUSG00000028252	cyclin C [Source:MGI Symbol;Acc:MGI:1858199]	chr4:21727700-21767211	1.22572	9.02308	0.489246	0.910017	139.227	34.0244	1.57918	11.6433	-	-	-	translated_at_Adult(DEG)
Arrb1	ENSMUSG00000018909	arrestin, beta 1 [Source:MGI Symbol;Acc:MGI:99473]	chr7:99535485-99606771	0.0462318	2.75457	0.123608	0.156133	0.50618	3.29135	1.68953	20.2441	-	-	-	translated_at_Adult(DEG)
Mtag2	ENSMUSG00000091510	metastasis associated gene 2 [Source:MGI Symbol;Acc:MGI:1860766]	chr7:45339125-45370564	0.615745	3.58632	0	0	0.192032	0	1.95386	191.404	-	-	-	translated_at_Adult(DEG)
Atp6v1g1	ENSMUSG00000039105	ATPase, H+ transporting, lysosomal V1 subunit G1 [Source:MGI Symbol;Acc:MGI:1913540]	chr4:63544764-63550701	28.49	204.665	2.92214	2.22081	17.2301	29.6547	48.8333	178.904	-	-	-	translated_at_Adult(DEG)
Gatm	ENSMUSG00000027199	glycine amidinotransferase (L-arginine:glycine amidinotransferase) [Source:MGI Symbol;Acc:MGI:1914342]	chr2:122594472-122611277	0.151385	1.50796	0	1.7896	0.110254	5.13795	0	51.7507	-	-	-	translated_at_Adult(DEG)
2810417H13Rik	ENSMUSG00000040204	RIKEN cDNA 2810417H13 gene [Source:MGI Symbol;Acc:MGI:1915276]	chr9:65828925-65908794	57.8269	4.11045	44.7163	0	4.19595	2.03602	0.76825	8.621	-	-	-	translated_at_Adult(DEG)
Bclaf1	ENSMUSG00000037608	BCL2-associated transcription factor 1 [Source:MGI Symbol;Acc:MGI:1917580]	chr10:20312468-20342501	25.5446	36.5388	72.8197	1.29196	15.7995	49.9868	17.7368	45.3508	-	-	-	translated_at_Adult(DEG)
Cyb5d2	ENSMUSG00000057778	cytochrome b5 domain containing 2 [Source:MGI Symbol;Acc:MGI:2684848]	chr11:72777231-72795839	7.67735	0.854012	13.7064	0.050094	30.7134	6.80645	2.54289	20.6315	-	-	-	translated_at_Adult(DEG)
Zfp26	ENSMUSG00000063108	zinc finger protein 26 [Source:MGI Symbol;Acc:MGI:99173]	chr9:20428317-20460160	9.41209	10.7488	6.80858	0.563106	5.97769	8.24048	3.94995	43.9432	-	-	-	translated_at_Adult(DEG)
Alg11	ENSMUSG00000063362	asparagine-linked glycosylation 11 (alpha-1,2-mannosyltransferase) [Source:MGI Symbol;Acc:MGI:2142632]	chr8:22060720-22071627	6.01856	6.47906	2.0258	1.66051	17.1362	19.4414	14.713	63.7618	-	-	-	translated_at_Adult(DEG)
Fam96b	ENSMUSG00000031879	family with sequence similarity 96, member B [Source:MGI Symbol;Acc:MGI:1915773]	chr8:104639838-104641728	2.5546	0.15753	0.643045	0	2.52216	0	3.10607	57.621	-	-	-	translated_at_Adult(DEG)
Lamtor4	ENSMUSG00000050552	late endosomal/lysosomal adaptor, MAPK and MTOR activator 4 [Source:MGI Symbol;Acc:MGI:1913346]	chr5:138255481-138259395	2.46459	11.2699	1.98097	0	4.82532	8.13092	6.58754	56.595	-	-	-	translated_at_Adult(DEG)
Hipk1	ENSMUSG00000008730	homeodomain interacting protein kinase 1 [Source:MGI Symbol;Acc:MGI:1314873]	chr3:103193822-103854618	6.78411	4.06309	0.39823	0	1.04336	4.1588	1.34365	15.5474	-	-	-	translated_at_Adult(DEG)
4732471J01Rik	ENSMUSG00000053714	RIKEN cDNA 4732471J01 gene [Source:MGI Symbol;Acc:MGI:3603586]	chr7:25376818-25566417	1.40755	1.9232	0.638683	0	0.852462	0.259315	0.763585	7.4877	-	-	-	translated_at_Adult(DEG)
Slc38a2	ENSMUSG00000022462	solute carrier family 38, member 2 [Source:MGI Symbol;Acc:MGI:1915010]	chr15:96687391-96699698	3.66518	3.32794	0.832721	0.881829	0.808198	3.75843	1.23403	22.2188	-	-	-	translated_at_Adult(DEG)
AI450353	-	-	chr11:83291698-83298977	11.5319	228.173	0.347933	0.0462695	32.8504	96.1602	104.927	515.667	-	-	-	translated_at_Adult(DEG)
Inha	ENSMUSG00000032968	inhibin alpha [Source:MGI Symbol;Acc:MGI:96569]	chr1:75507076-75510354	1.61052	1.02651	0	0	0	4.3344	1.23562	47.2574	-	-	-	translated_at_Adult(DEG)
Mtmr6	ENSMUSG00000021987	myotubularin related protein 6 [Source:MGI Symbol;Acc:MGI:2145637]	chr14:60265204-60302371	0.493486	4.74296	0.333225	0.892834	0.559009	2.0812	0.505954	36.3586	-	-	-	translated_at_Adult(DEG)
Por	ENSMUSG00000005514	P450 (cytochrome) oxidoreductase [Source:MGI Symbol;Acc:MGI:97744]	chr5:135689213-135735325	0.373717	0.181422	0.316263	0	0.442668	0	0.6041	33.3976	-	-	-	translated_at_Adult(DEG)
B4galt3	ENSMUSG00000052423	UDP-Gal:betaGlcNAc beta 1,4-galactosyltransferase, polypeptide 3 [Source:MGI Symbol;Acc:MGI:1928767]	chr1:171270327-171276895	8.24322	68.8935	0.851128	0	3.8218	10.1023	8.59115	77.566	-	-	-	translated_at_Adult(DEG)
Foxk2	ENSMUSG00000039275	forkhead box K2 [Source:MGI Symbol;Acc:MGI:1916087]	chr11:121259986-121309896	1.2808	5.99479	0.0815399	0.639978	0.223892	1.85842	0.282664	6.85804	-	-	-	translated_at_Adult(DEG)
Wipi2	ENSMUSG00000029578	WD repeat domain, phosphoinositide interacting 2 [Source:MGI Symbol;Acc:MGI:1923831]	chr5:142629583-142669370	3.72938	1.83537	0.37279	0	2.52155	4.44033	0.745084	2.87751	-	-	-	translated_at_Adult(DEG)
Ubqln2	ENSMUSG00000050148	ubiquilin 2 [Source:MGI Symbol;Acc:MGI:1860283]	chrX:153498231-153501558	0.100758	0.382407	0.0444434	0	0.111723	0	0.0397496	42.1756	-	-	-	translated_at_Adult(DEG)
Hip1	ENSMUSG00000039959	huntingtin interacting protein 1 [Source:MGI Symbol;Acc:MGI:1099804]	chr5:135406518-135545122	0.674894	0.831559	0.0515812	0	0.00624175	0	0.0162108	3.52872	-	-	-	translated_at_Adult(DEG)
Zfp563	ENSMUSG00000067424	zinc finger protein 563 [Source:MGI Symbol;Acc:MGI:2677168]	chr17:33089366-33110704	0.0850184	0.439781	0.0299615	0	0.13391	0.00733605	0.190728	24.385	-	-	-	translated_at_Adult(DEG)
Ntrk3	ENSMUSG00000059146	neurotrophic tyrosine kinase, receptor, type 3 [Source:MGI Symbol;Acc:MGI:97385]	chr7:78192113-78577838	0.0370519	0.86837	0.0249894	0	0.103215	0.453242	0	40.4346	-	-	-	translated_at_Adult(DEG)
Adar	ENSMUSG00000027951	adenosine deaminase, RNA-specific [Source:MGI Symbol;Acc:MGI:1889575]	chr3:89715021-89764632	0.551212	1.55679	0.0204661	0	0.101717	0	0.297536	9.70285	-	-	-	translated_at_Adult(DEG)
Camta2	ENSMUSG00000040712	calmodulin binding transcription activator 2 [Source:MGI Symbol;Acc:MGI:2135957]	chr11:70669462-70688105	0.464064	41.4489	0.0314982	0	0.0659625	0.85776	0.0715445	13.7526	-	-	-	translated_at_Adult(DEG)
Chdh	ENSMUSG00000015970	choline dehydrogenase [Source:MGI Symbol;Acc:MGI:1860776]	chr14:30008999-30527056	0.00983095	8.01826	0	0	0.012128	0	0	6.1946	-	-	-	translated_at_Adult(DEG)
Kmt2a	ENSMUSG00000002028	lysine (K)-specific methyltransferase 2A [Source:MGI Symbol;Acc:MGI:96995]	chr9:44803354-44881274	0.114354	0.127391	0.0227538	0	0.0177069	0	0	3.63574	-	-	-	translated_at_Adult(DEG)
Ctsz	ENSMUSG00000016256	cathepsin Z [Source:MGI Symbol;Acc:MGI:1891190]	chr2:174415803-174438992	6.0384	10.3208	0.852209	0	1.22982	2.67271	5.86295	44.2051	-	-	-	translated_at_Adult(DEG)
Nagpa	ENSMUSG00000023143	N-acetylglucosamine-1-phosphodiester alpha-N-acetylglucosaminidase [Source:MGI Symbol;Acc:MGI:1351598]	chr16:5195279-5204012	0.167169	3.99248	0	0.0278501	0.097393	2.87208	0.0637815	42.1593	-	-	-	translated_at_Adult(DEG)
Fam45a	ENSMUSG00000024993	family with sequence similarity 45, member A [Source:MGI Symbol;Acc:MGI:1915144]	chr19:60811569-60836229	0.0254959	0.95125	0.0322075	0	0	0	0	37.7612	-	-	-	translated_at_Adult(DEG)
Taf1b	ENSMUSG00000059669	TATA box binding protein (Tbp)-associated factor, RNA polymerase I, B [Source:MGI Symbol;Acc:MGI:109577]	chr12:24498580-24558571	0.189443	2.68471	0	0	0	0.326257	0.144791	38.3284	-	-	-	translated_at_Adult(DEG)
Trank1	ENSMUSG00000062296	tetratricopeptide repeat and ankyrin repeat containing 1 [Source:MGI Symbol;Acc:MGI:1341834]	chr9:111311738-111395775	0.015895	4.36192	0	0.125602	0.0355883	2.02399	0	2.73882	-	-	-	translated_at_Adult(DEG)
Fat4	ENSMUSG00000046743	FAT tumor suppressor homolog 4 (Drosophila) [Source:MGI Symbol;Acc:MGI:3045256]	chr3:38886939-39011983	2.50523	3.71647	0.474557	1.14677	0.295503	5.56517	0.0371534	0.504195	-	-	-	translated_at_Adult(DEG)
Aldh7a1	ENSMUSG00000053644	aldehyde dehydrogenase family 7, member A1 [Source:MGI Symbol;Acc:MGI:108186]	chr18:56525735-56587712	0.401981	1.6644	0.102405	7.99666	0.017566	0.208112	0	9.95815	-	-	-	translated_at_Adult(DEG)
Dtx4	ENSMUSG00000039982	deltex 4 homolog (Drosophila) [Source:MGI Symbol;Acc:MGI:2672905]	chr19:12466335-12501996	51.2959	1.76298	1.96611	4.14663	0.3543	0.13387	1.18117	7.16934	-	-	-	translated_at_Adult(DEG)
Ddit4l	ENSMUSG00000046818	DNA-damage-inducible transcript 4-like [Source:MGI Symbol;Acc:MGI:1920534]	chr3:137623671-137628332	1.93612	0.0454963	0.0992732	10.1091	0.484521	0.825325	0.51807	39.37	-	-	-	translated_at_Adult(DEG)
Mirg	ENSMUSG00000097391	miRNA containing gene [Source:MGI Symbol;Acc:MGI:3781106]	chr12:109734980-109749457	0.2462	3.22426	0	19.7715	0	0	0.17059	22.2965	-	-	-	translated_at_Adult(DEG)
Stk38l	ENSMUSG00000001630	serine/threonine kinase 38 like [Source:MGI Symbol;Acc:MGI:1922250]	chr6:146724929-146778814	5.55104	1.71056	2.32346	26.8159	9.47754	12.6315	20.4685	15.713	-	-	-	translated_at_Adult(DEG)
Irf2bp2	ENSMUSG00000051495	interferon regulatory factor 2 binding protein 2 [Source:MGI Symbol;Acc:MGI:2443921]	chr8:126588295-126593436	3.6802	0.307015	0.308759	4.8769	8.31926	3.44484	1.73177	14.7046	-	-	-	translated_at_Adult(DEG)
Tmem229a	ENSMUSG00000048022	transmembrane protein 229A [Source:MGI Symbol;Acc:MGI:2442812]	chr6:24951140-24956125	1.65267	1.30857	1.44774	2.41978	0.485493	0.95917	0.324369	73.3735	-	-	-	translated_at_Adult(DEG)
Mrpl45	ENSMUSG00000018882	mitochondrial ribosomal protein L45 [Source:MGI Symbol;Acc:MGI:1914286]	chr11:97315715-97329920	2.41354	7.11212	0.295395	7.11626	1.09133	0.489551	0.456203	26.0867	-	-	-	translated_at_Adult(DEG)
Ormdl2	ENSMUSG00000025353	ORM1-like 2 (S. cerevisiae) [Source:MGI Symbol;Acc:MGI:1914094]	chr10:128805675-128821631	4.92056	8.13385	6.03623	21.3363	1.62253	11.7638	1.83438	16.4332	-	-	-	translated_at_Adult(DEG)
Zcchc3	ENSMUSG00000074682	zinc finger, CCHC domain containing 3 [Source:MGI Symbol;Acc:MGI:1915167]	chr2:152411955-152415044	5.18195	9.68779	0.197641	5.24076	0.845968	0.496247	1.07587	27.614	-	-	-	translated_at_Adult(DEG)
Ano5	ENSMUSG00000055489	anoctamin 5 [Source:MGI Symbol;Acc:MGI:3576659]	chr7:51511028-51598707	1.09469	0.242143	0.0838451	1.02594	0.205705	11.6578	0.250375	6.36064	-	-	-	translated_at_Adult(DEG)
Pigm	ENSMUSG00000050229	phosphatidylinositol glycan anchor biosynthesis, class M [Source:MGI Symbol;Acc:MGI:1914806]	chr1:172376530-172384099	0.958514	0.641189	0.0878871	1.02789	0.209915	1.96877	0.202064	17.3031	-	-	-	translated_at_Adult(DEG)
Serf1	ENSMUSG00000021643	small EDRK-rich factor 1 [Source:MGI Symbol;Acc:MGI:1337114]	chr13:100108018-100114233	11.1775	1.74384	2.39149	1.83098	4.95593	0	6.20135	98.0335	-	-	-	translated_at_Adult(DEG)
Rasgef1b	ENSMUSG00000029333	RasGEF domain family, member 1B [Source:MGI Symbol;Acc:MGI:2443755]	chr5:99217419-99252927	1.69008	15.4776	0.766204	43.3297	1.26477	1.56204	0.401944	13.0657	-	-	-	translated_at_Adult(DEG)
Ankle2	ENSMUSG00000029501	ankyrin repeat and LEM domain containing 2 [Source:MGI Symbol;Acc:MGI:1261856]	chr5:110231003-110256651	17.6946	11.4965	21.4689	4.07053	10.4042	5.59948	7.00142	16.0257	-	-	-	translated_at_Adult(DEG)
Spata13	ENSMUSG00000021990	spermatogenesis associated 13 [Source:MGI Symbol;Acc:MGI:104838]	chr14:60634728-60764556	14.0249	2.28568	14.1207	10.839	3.53923	5.60342	6.88526	14.8611	-	-	-	translated_at_Adult(DEG)
Nvl	ENSMUSG00000026516	nuclear VCP-like [Source:MGI Symbol;Acc:MGI:1914709]	chr1:181093422-181144157	3.966	0.0759595	0.494324	2.43569	0.559894	0.805282	0.337155	17.9673	-	-	-	translated_at_Adult(DEG)
Nemf	ENSMUSG00000020982	nuclear export mediator factor [Source:MGI Symbol;Acc:MGI:1918305]	chr12:69311542-69357176	3.7928	12.27	0.398691	4.88476	0.81152	1.27034	0.10584	3.24672	-	-	-	translated_at_Adult(DEG)
Crip2	ENSMUSG00000006356	cysteine rich protein 2 [Source:MGI Symbol;Acc:MGI:1915587]	chr12:113140235-113145506	11.8467	43.6432	7.85219	40.5442	2.21643	0.0343596	1.66285	94.394	-	-	-	translated_at_Adult(DEG)
Paqr4	ENSMUSG00000023909	progestin and adipoQ receptor family member IV [Source:MGI Symbol;Acc:MGI:1923748]	chr17:23726335-23740330	1.83472	0.738876	0.285967	67.3241	2.2272	2.25104	1.74631	19.6053	-	-	-	translated_at_Adult(DEG)
Leng8	ENSMUSG00000035545	leukocyte receptor cluster (LRC) member 8 [Source:MGI Symbol;Acc:MGI:2142195]	chr7:4137055-4148173	0.392736	11.2226	0.131539	5.0441	0.49104	1.14758	0.104862	5.90395	-	-	-	translated_at_Adult(DEG)
Fam210a	ENSMUSG00000038121	family with sequence similarity 210, member A [Source:MGI Symbol;Acc:MGI:1914000]	chr18:68260184-68300333	0.633122	1.34109	0.588799	1.10124	1.02372	7.42527	2.06851	6.49991	-	-	-	translated_at_Adult(DEG)
Zfp704	ENSMUSG00000040209	zinc finger protein 704 [Source:MGI Symbol;Acc:MGI:2180715]	chr3:9427009-9610085	1.00884	20.1067	0.169603	13.1146	0.475471	1.40523	0.62391	8.56245	-	-	-	translated_at_Adult(DEG)
St6galnac6	ENSMUSG00000026811	ST6 (alpha-N-acetyl-neuraminyl-2,3-beta-galactosyl-1,3)-N-acetylgalactosaminide alpha-2,6-sialyltransferase 6 [Source:MGI Symbol;Acc:MGI:1355316]	chr2:32599708-32620809	0	0.89457	0	1.39765	0.74977	0.682085	0.53526	25.1958	-	-	-	translated_at_Adult(DEG)
Psmb10	ENSMUSG00000031897	proteasome (prosome, macropain) subunit, beta type 10 [Source:MGI Symbol;Acc:MGI:1096380]	chr8:105935727-105938392	0.202235	3.26366	0	36.6359	0	0	0	17.6162	-	-	-	translated_at_Adult(DEG)
Rgcc	ENSMUSG00000022018	regulator of cell cycle [Source:MGI Symbol;Acc:MGI:1913464]	chr14:79288749-79301635	0.903865	4.99991	0	24.368	1.38175	59.6583	1.23101	216.892	-	-	-	translated_at_Adult(DEG)
Cox7b	ENSMUSG00000031231	cytochrome c oxidase subunit VIIb [Source:MGI Symbol;Acc:MGI:1913392]	chrX:106015699-106022450	32.5921	73.8642	11.0665	69.0409	28.3741	7.13904	30.8194	53.346	-	-	-	translated_at_Adult(DEG)
Slc6a1	ENSMUSG00000030310	solute carrier family 6 (neurotransmitter transporter, GABA), member 1 [Source:MGI Symbol;Acc:MGI:95627]	chr6:114282634-114317525	8.40173	48.3344	4.59812	61.8329	13.1241	31.7539	36.1124	149.24	-	-	-	translated_at_Adult(DEG)
Prr14l	ENSMUSG00000054280	proline rich 14-like [Source:MGI Symbol;Acc:MGI:2443658]	chr5:32789206-32854230	4.62526	11.6533	2.78332	9.29085	4.14868	6.72454	9.39231	20.772	-	-	-	translated_at_Adult(DEG)
Fam84a	ENSMUSG00000020607	family with sequence similarity 84, member A [Source:MGI Symbol;Acc:MGI:2145011]	chr12:14147597-14152038	11.0565	17.3768	5.12555	47.9997	8.79237	69.6801	9.38045	60.8466	-	-	-	translated_at_Adult(DEG)
Zfp780b	ENSMUSG00000063047	zinc finger protein 780B [Source:MGI Symbol;Acc:MGI:2444764]	chr7:27959799-27979157	56.025	111.758	11.3544	35.9147	46.4467	103.074	78.1679	195.949	-	-	-	translated_at_Adult(DEG)
Efcab14	ENSMUSG00000034210	EF-hand calcium binding domain 14 [Source:MGI Symbol;Acc:MGI:2442397]	chr4:115738072-115777327	143.765	31.9441	205.07	39.8742	62.0544	97.6469	80.2057	375.019	-	-	-	translated_at_Adult(DEG)
Kcnj12	ENSMUSG00000042529	potassium inwardly-rectifying channel, subfamily J, member 12 [Source:MGI Symbol;Acc:MGI:108495]	chr11:61022563-61073267	6.58685	12.023	3.31807	16.6891	24.7579	14.4984	47.9329	68.3684	-	-	-	translated_at_Adult(DEG)
Smek1	ENSMUSG00000041846	SMEK homolog 1, suppressor of mek1 (Dictyostelium) [Source:MGI Symbol;Acc:MGI:1915984]	chr12:101039408-101088927	66.7657	52.6132	94.5848	14.4014	29.526	16.52	57.0055	101.89	-	-	-	translated_at_Adult(DEG)
Git2	ENSMUSG00000041890	G protein-coupled receptor kinase-interactor 2 [Source:MGI Symbol;Acc:MGI:1347053]	chr5:114727407-114773492	20.6142	49.4933	41.7671	103.276	54.4451	50.6983	9.97685	42.9861	-	-	-	translated_at_Adult(DEG)
Trappc13	ENSMUSG00000021711	trafficking protein particle complex 13 [Source:MGI Symbol;Acc:MGI:1914225]	chr13:104142152-104178466	93.9049	125.115	44.6068	34.8109	64.8886	37.2397	105.834	183.009	-	-	-	translated_at_Adult(DEG)
Srpk2	ENSMUSG00000062604	serine/arginine-rich protein specific kinase 2 [Source:MGI Symbol;Acc:MGI:1201408]	chr5:23434428-23616571	31.3331	11.2281	10.5305	8.42076	15.4733	12.7127	31.5815	34.2921	-	-	-	translated_at_Adult(DEG)
Rfk	ENSMUSG00000024712	riboflavin kinase [Source:MGI Symbol;Acc:MGI:1914688]	chr19:17394042-17401349	101.425	12.7023	20.9374	33.1891	19.4229	12.9866	28.2187	359.009	-	-	-	translated_at_Adult(DEG)
Atp2b1	ENSMUSG00000019943	ATPase, Ca++ transporting, plasma membrane 1 [Source:MGI Symbol;Acc:MGI:104653]	chr10:98915151-99026143	16.2594	32.2764	4.38715	9.00013	20.9578	68.186	15.1796	268.175	-	-	-	translated_at_Adult(DEG)
Klhdc10	ENSMUSG00000029775	kelch domain containing 10 [Source:MGI Symbol;Acc:MGI:1924038]	chr6:30401908-30455174	0.0470138	21.6538	0	10.8623	0.722525	5.37955	0.666195	0.33158	translated_at_E17.5(DEG)	translated_at_P0.5(DEG)	translated_at_P7.5(DEG)	-
Idh3b	ENSMUSG00000027406	isocitrate dehydrogenase 3 (NAD+) beta [Source:MGI Symbol;Acc:MGI:2158650]	chr2:130274411-130284451	1.64301	17.6829	1.5291	25.8215	2.08178	10.9004	2.93107	0.475959	translated_at_E17.5(DEG)	translated_at_P0.5(DEG)	translated_at_P7.5(DEG)	-
Acaca	ENSMUSG00000020532	acetyl-Coenzyme A carboxylase alpha [Source:MGI Symbol;Acc:MGI:108451]	chr11:84195437-84401651	0.0309484	0	0.0420036	8.01205	0.0270524	1.88854	0.0280928	0	-	translated_at_P0.5(DEG)	translated_at_P7.5(DEG)	-
Sptan1	ENSMUSG00000057738	spectrin alpha, non-erythrocytic 1 [Source:MGI Symbol;Acc:MGI:98386]	chr2:29965559-30031450	0.161628	0.0298624	0.101761	163.75	1.27077	0.952371	1.3574	0.0932765	-	translated_at_P0.5(DEG)	translated_at_P7.5(DEG)	-
Spon1	ENSMUSG00000038156	spondin 1, (f-spondin) extracellular matrix protein [Source:MGI Symbol;Acc:MGI:2385287]	chr7:113765997-114043375	4.11284	5.55228	2.81065	16.5522	6.1536	7.11672	8.06082	1.324	-	translated_at_P0.5(DEG)	translated_at_P7.5(DEG)	-
Phip	ENSMUSG00000032253	pleckstrin homology domain interacting protein [Source:MGI Symbol;Acc:MGI:1932404]	chr9:82866158-82975489	0.118607	0.0363842	0.103479	3.25245	0	0.413167	0	0	-	translated_at_P0.5(DEG)	translated_at_P7.5(DEG)	-
Akap9	ENSMUSG00000040407	A kinase (PRKA) anchor protein (yotiao) 9 [Source:MGI Symbol;Acc:MGI:2178217]	chr5:3928185-4080204	0.27078	0.10298	0.0077084	12.5212	0.080309	3.53186	0.104178	0.316555	-	translated_at_P0.5(DEG)	translated_at_P7.5(DEG)	-
Aasdh	ENSMUSG00000055923	aminoadipate-semialdehyde dehydrogenase [Source:MGI Symbol;Acc:MGI:2442517]	chr5:76875934-76905514	1.02261	1.94566	0.567202	16.9518	0.359299	5.72466	0.622355	0.71912	-	translated_at_P0.5(DEG)	translated_at_P7.5(DEG)	-
Camsap1	ENSMUSG00000026933	calmodulin regulated spectrin-associated protein 1 [Source:MGI Symbol;Acc:MGI:3036242]	chr2:25926837-25983282	0.517091	1.63449	0.0562816	10.4676	0.351985	2.06222	0.414567	0.242143	-	translated_at_P0.5(DEG)	translated_at_P7.5(DEG)	-
Dhx30	ENSMUSG00000032480	DEAH (Asp-Glu-Ala-His) box polypeptide 30 [Source:MGI Symbol;Acc:MGI:1920081]	chr9:110084318-110117616	0.301265	0	0.088989	17.4954	0.207048	5.0488	0.137775	0.348284	-	translated_at_P0.5(DEG)	translated_at_P7.5(DEG)	-
Hgs	ENSMUSG00000025793	HGF-regulated tyrosine kinase substrate [Source:MGI Symbol;Acc:MGI:104681]	chr11:120467634-120483984	1.62553	0.353214	0.997799	42.8591	1.14952	6.4461	0.987855	0	-	translated_at_P0.5(DEG)	translated_at_P7.5(DEG)	-
Mdh2	ENSMUSG00000019179	malate dehydrogenase 2, NAD (mitochondrial) [Source:MGI Symbol;Acc:MGI:97050]	chr5:135778648-135790386	6.7709	92.2137	3.63577	95.4337	5.63625	15.4824	17.5026	0	-	translated_at_P0.5(DEG)	translated_at_P7.5(DEG)	-
Dync1h1	ENSMUSG00000018707	dynein cytoplasmic 1 heavy chain 1 [Source:MGI Symbol;Acc:MGI:103147]	chr12:110601394-110666944	0.065492	0.698102	0.00984715	7.03982	0.127968	1.34648	0.087342	0	-	translated_at_P0.5(DEG)	translated_at_P7.5(DEG)	-
Pja1	ENSMUSG00000034403	praja ring finger 1, E3 ubiquitin protein ligase [Source:MGI Symbol;Acc:MGI:1101765]	chrX:99465733-99470735	6.24018	4.54826	1.05129	310.522	10.4466	13.0211	31.04	1.39751	-	translated_at_P0.5(DEG)	translated_at_P7.5(DEG)	-
Sez6l2	ENSMUSG00000030683	seizure related 6 homolog like 2 [Source:MGI Symbol;Acc:MGI:2385295]	chr7:126950534-126970606	0.69311	25.7614	0.354866	38.5727	1.7475	3.58476	5.24538	0.183717	-	translated_at_P0.5(DEG)	translated_at_P7.5(DEG)	-
Pabpc1	ENSMUSG00000022283	poly(A) binding protein, cytoplasmic 1 [Source:MGI Symbol;Acc:MGI:1349722]	chr15:36595657-36608973	3.36164	56.8744	0.350053	20.4167	1.54476	4.98102	1.85235	0.479521	-	translated_at_P0.5(DEG)	translated_at_P7.5(DEG)	-
Matr3	ENSMUSG00000037236	matrin 3 [Source:MGI Symbol;Acc:MGI:1298379]	chr18:35562157-35592045	5.86835	14.3751	3.84133	15.7543	0.856189	29.0965	1.70074	0.882215	-	translated_at_P0.5(DEG)	translated_at_P7.5(DEG)	-
Ap3s2	ENSMUSG00000063801	adaptor-related protein complex 3, sigma 2 subunit [Source:MGI Symbol;Acc:MGI:1337060]	chr7:79875324-79920640	0.341141	0.0136644	0.254849	8.24432	0.695793	10.7313	0.60915	0.336254	-	translated_at_P0.5(DEG)	translated_at_P7.5(DEG)	-
Pdhx	ENSMUSG00000010914	pyruvate dehydrogenase complex, component X [Source:MGI Symbol;Acc:MGI:1351627]	chr2:103021056-103073513	1.03082	3.37169	0.0985039	13.1344	0.743827	6.98915	0.77632	0.695284	-	translated_at_P0.5(DEG)	translated_at_P7.5(DEG)	-
Kctd17	ENSMUSG00000033287	potassium channel tetramerisation domain containing 17 [Source:MGI Symbol;Acc:MGI:1920094]	chr15:78428563-78439303	1.36714	14.0701	0.870173	27.3675	0.293341	9.07295	0.232117	0.467446	-	translated_at_P0.5(DEG)	translated_at_P7.5(DEG)	-
Hsp90ab1	ENSMUSG00000023944	heat shock protein 90 alpha (cytosolic), class B member 1 [Source:MGI Symbol;Acc:MGI:96247]	chr17:45567777-45573261	50.9142	108.314	5.17445	400.01	6.62038	28.6933	8.15109	2.45066	-	translated_at_P0.5(DEG)	translated_at_P7.5(DEG)	-
Gpm6b	ENSMUSG00000031342	glycoprotein m6b [Source:MGI Symbol;Acc:MGI:107672]	chrX:166238942-166389033	0.787819	0.423407	0.599846	9.18677	0.917427	10.1664	1.6384	0.229919	-	translated_at_P0.5(DEG)	translated_at_P7.5(DEG)	-
Uba1	ENSMUSG00000001924	ubiquitin-like modifier activating enzyme 1 [Source:MGI Symbol;Acc:MGI:98890]	chrX:20658301-20683179	2.55799	0.435781	0.691779	17.6603	3.94122	5.8455	12.3932	0	-	translated_at_P0.5(DEG)	translated_at_P7.5(DEG)	-
Syngr3	ENSMUSG00000007021	synaptogyrin 3 [Source:MGI Symbol;Acc:MGI:1341881]	chr17:24685091-24689949	0	1.38226	0.441713	93.8922	0.56705	16.8149	0.593388	48.929	-	translated_at_P0.5(DEG)	translated_at_P7.5(DEG)	-
Camsap3	ENSMUSG00000044433	calmodulin regulated spectrin-associated protein family, member 3 [Source:MGI Symbol;Acc:MGI:1916947]	chr8:3587449-3609075	0.10444	0.299101	0.0503721	6.89794	0.163104	3.64864	0.455035	0.460232	-	translated_at_P0.5(DEG)	translated_at_P7.5(DEG)	-
Bach2	ENSMUSG00000040270	BTB and CNC homology 2 [Source:MGI Symbol;Acc:MGI:894679]	chr4:32417434-32586108	5.36688	51.9091	1.02334	13.1023	1.11487	7.04988	0.86022	7.81273	-	translated_at_P0.5(DEG)	translated_at_P7.5(DEG)	-
Exoc7	ENSMUSG00000020792	exocyst complex component 7 [Source:MGI Symbol;Acc:MGI:1859270]	chr11:116287997-116306738	0	0	0.249898	13.0574	0.0158116	2.77614	0.0206289	0	-	translated_at_P0.5(DEG)	translated_at_P7.5(DEG)	-
Tbc1d13	ENSMUSG00000039678	TBC1 domain family, member 13 [Source:MGI Symbol;Acc:MGI:2385326]	chr2:30133870-30152013	0.30018	0	0.160144	13.6776	0.3255	6.8492	0.342058	13.4467	-	translated_at_P0.5(DEG)	translated_at_P7.5(DEG)	-
Ndufb6	ENSMUSG00000071014	NADH dehydrogenase (ubiquinone) 1 beta subcomplex, 6 [Source:MGI Symbol;Acc:MGI:2684983]	chr4:40270662-40279368	5.34135	0	3.15582	119.828	2.34227	19.0912	3.43492	0	-	translated_at_P0.5(DEG)	translated_at_P7.5(DEG)	-
Cs	ENSMUSG00000005683	citrate synthase [Source:MGI Symbol;Acc:MGI:88529]	chr10:128337831-128362479	0.393886	0	0.166458	14.628	0.241513	7.38815	0.331268	0.478061	-	translated_at_P0.5(DEG)	translated_at_P7.5(DEG)	-
Kcnip4	ENSMUSG00000029088	Kv channel interacting protein 4 [Source:MGI Symbol;Acc:MGI:1933131]	chr5:48389502-49285659	0	0	0.0999315	11.7234	0.370089	13.7858	0.935845	0	-	translated_at_P0.5(DEG)	translated_at_P7.5(DEG)	-
Sez6	ENSMUSG00000000632	seizure related gene 6 [Source:MGI Symbol;Acc:MGI:104745]	chr11:77930838-77979052	0.0130408	13.1431	0.108581	8.85839	0.084529	3.54894	0.0943505	0	-	translated_at_P0.5(DEG)	translated_at_P7.5(DEG)	-
Nid1	ENSMUSG00000005397	nidogen 1 [Source:MGI Symbol;Acc:MGI:97342]	chr13:13437601-13512275	0.0176735	1.33507	0.0275632	5.89767	0.392051	4.25943	0.488345	0.107444	-	translated_at_P0.5(DEG)	translated_at_P7.5(DEG)	-
Rnf40	ENSMUSG00000030816	ring finger protein 40 [Source:MGI Symbol;Acc:MGI:2142048]	chr7:127588697-127603605	0.0797772	9.16905	0.215328	9.25081	0.096503	4.71922	0.141373	3.49497	-	translated_at_P0.5(DEG)	translated_at_P7.5(DEG)	-
B430212C06Rik	ENSMUSG00000046415	RIKEN cDNA B430212C06 gene [Source:MGI Symbol;Acc:MGI:2442134]	chr18:67321208-67367794	0	0	0	27.4901	0	8.17258	0	0	-	translated_at_P0.5(DEG)	translated_at_P7.5(DEG)	-
Snrnp200	ENSMUSG00000003660	small nuclear ribonucleoprotein 200 (U5) [Source:MGI Symbol;Acc:MGI:2444401]	chr2:127208403-127240451	0.359908	0	0.141644	5.93135	0.737626	4.7912	1.88194	0.247382	-	translated_at_P0.5(DEG)	translated_at_P7.5(DEG)	-
Atp6v0a1	ENSMUSG00000019302	ATPase, H+ transporting, lysosomal V0 subunit A1 [Source:MGI Symbol;Acc:MGI:103286]	chr11:101009451-101063717	0.224714	11.5562	0.342889	13.004	1.03386	1.78898	3.20988	0	-	translated_at_P0.5(DEG)	translated_at_P7.5(DEG)	-
Haghl	ENSMUSG00000061046	hydroxyacylglutathione hydrolase-like [Source:MGI Symbol;Acc:MGI:1919877]	chr17:25773775-25785586	1.69735	0	0.830832	153.01	0.558435	9.1933	0.808305	0	-	translated_at_P0.5(DEG)	translated_at_P7.5(DEG)	-
Atp5f1	ENSMUSG00000000563	ATP synthase, H+ transporting, mitochondrial F0 complex, subunit B1 [Source:MGI Symbol;Acc:MGI:1100495]	chr3:105942862-105969760	4.56351	2.15547	3.3936	92.8088	4.4489	6.5493	5.56665	0	-	translated_at_P0.5(DEG)	translated_at_P7.5(DEG)	-
Itpa	ENSMUSG00000074797	inosine triphosphatase (nucleoside triphosphate pyrophosphatase) [Source:MGI Symbol;Acc:MGI:96622]	chr2:130667840-130681614	3.38	0.0396958	0.635984	23.3769	1.03359	7.40835	1.69639	0	-	translated_at_P0.5(DEG)	translated_at_P7.5(DEG)	-
Rell2	ENSMUSG00000044024	RELT-like 2 [Source:MGI Symbol;Acc:MGI:1918044]	chr18:37955558-37969731	0.222351	2.28333e-05	0.358776	76.8649	0.0302829	8.06117	0	0.400917	-	translated_at_P0.5(DEG)	translated_at_P7.5(DEG)	-
Pnoc	ENSMUSG00000045731	prepronociceptin [Source:MGI Symbol;Acc:MGI:105308]	chr14:65400672-65425472	0.257435	0	0.096363	44.74	0.260586	6.97941	0.25451	0.330444	-	translated_at_P0.5(DEG)	translated_at_P7.5(DEG)	-
Pltp	ENSMUSG00000017754	phospholipid transfer protein [Source:MGI Symbol;Acc:MGI:103151]	chr2:164830729-164857708	0	0	0.371274	34.124	0	18.2091	0	0.391178	-	translated_at_P0.5(DEG)	translated_at_P7.5(DEG)	-
Hadha	ENSMUSG00000025745	hydroxyacyl-Coenzyme A dehydrogenase/3-ketoacyl-Coenzyme A thiolase/enoyl-Coenzyme A hydratase (trifunctional protein), alpha subunit [Source:MGI Symbol;Acc:MGI:2135593]	chr5:30103583-30154980	0.777114	0	0.347394	14.4316	0.065588	6.3341	0.0683605	0.34561	-	translated_at_P0.5(DEG)	translated_at_P7.5(DEG)	-
Vps4a	ENSMUSG00000031913	vacuolar protein sorting 4a (yeast) [Source:MGI Symbol;Acc:MGI:1890520]	chr8:107031325-107045756	0.109413	0	0.195427	16.6233	0.380155	28.7662	0.498181	0.67009	-	translated_at_P0.5(DEG)	translated_at_P7.5(DEG)	-
Nipsnap3b	ENSMUSG00000015247	nipsnap homolog 3B (C. elegans) [Source:MGI Symbol;Acc:MGI:1913786]	chr4:53011923-53022059	0	0	0.188721	25.8921	0	16.5673	0.047749	0	-	translated_at_P0.5(DEG)	translated_at_P7.5(DEG)	-
Arhgap23	ENSMUSG00000049807	Rho GTPase activating protein 23 [Source:MGI Symbol;Acc:MGI:3697726]	chr11:97450159-97502400	0.228855	0	0.0086968	4.62615	0.236408	2.3418	0.260118	0.119643	-	translated_at_P0.5(DEG)	translated_at_P7.5(DEG)	-
Psma2	ENSMUSG00000015671	proteasome (prosome, macropain) subunit, alpha type 2 [Source:MGI Symbol;Acc:MGI:104885]	chr13:14613241-14625673	6.11894	4.61126	2.06121	174.957	2.07981	8.44815	2.85975	0	-	translated_at_P0.5(DEG)	translated_at_P7.5(DEG)	-
Ssna1	ENSMUSG00000026966	Sjogren's syndrome nuclear autoantigen 1 [Source:MGI Symbol;Acc:MGI:1915725]	chr2:25271038-25272418	0.88975	0.400093	2.6931	86.923	1.05982	14.0924	1.98755	0	-	translated_at_P0.5(DEG)	translated_at_P7.5(DEG)	-
Nrip3	ENSMUSG00000034825	nuclear receptor interacting protein 3 [Source:MGI Symbol;Acc:MGI:1925843]	chr7:109758055-109781545	0.249795	2.00958	0	11.0414	0.582207	7.68582	0.83651	0	-	translated_at_P0.5(DEG)	translated_at_P7.5(DEG)	-
Praf2	ENSMUSG00000031149	PRA1 domain family 2 [Source:MGI Symbol;Acc:MGI:1859607]	chrX:7728570-7731063	2.65779	8.8577	1.18532	41.7938	1.42323	8.97055	2.30026	0	-	translated_at_P0.5(DEG)	translated_at_P7.5(DEG)	-
Dlg3	ENSMUSG00000000881	discs, large homolog 3 (Drosophila) [Source:MGI Symbol;Acc:MGI:1888986]	chrX:100767721-100818410	0.243717	0.0449563	0	9.0964	0	1.97301	0	0	-	translated_at_P0.5(DEG)	translated_at_P7.5(DEG)	-
Pex5	ENSMUSG00000005069	peroxisomal biogenesis factor 5 [Source:MGI Symbol;Acc:MGI:1098808]	chr6:124396815-124415067	0.278034	0.594532	0.0640507	101.607	0.645609	16.8381	0.58382	0.65549	-	translated_at_P0.5(DEG)	translated_at_P7.5(DEG)	-
Sec61a1	ENSMUSG00000030082	Sec61 alpha 1 subunit (S. cerevisiae) [Source:MGI Symbol;Acc:MGI:1858417]	chr6:88503606-88518800	16.9872	2.29002	1.09881	54.3803	9.94861	18.7115	10.708	5.54831	-	translated_at_P0.5(DEG)	translated_at_P7.5(DEG)	-
Pin1	ENSMUSG00000032171	protein (peptidyl-prolyl cis/trans isomerase) NIMA-interacting 1 [Source:MGI Symbol;Acc:MGI:1346036]	chr9:20652129-20666584	1.16437	0.0106049	1.35763	43.5153	0.95151	4.56912	0.92979	1.31865	-	translated_at_P0.5(DEG)	translated_at_P7.5(DEG)	-
Xpr1	ENSMUSG00000026469	xenotropic and polytropic retrovirus receptor 1 [Source:MGI Symbol;Acc:MGI:97932]	chr1:155275656-155417444	3.51779	19.3605	0.276284	20.8167	0.82072	7.77682	0.9285	0.265711	-	translated_at_P0.5(DEG)	translated_at_P7.5(DEG)	-
Ap3b2	ENSMUSG00000062444	adaptor-related protein complex 3, beta 2 subunit [Source:MGI Symbol;Acc:MGI:1100869]	chr7:81460398-81493925	0.0756415	0.0106108	0.140213	24.3766	0	9.52115	0.0344559	0.174195	-	translated_at_P0.5(DEG)	translated_at_P7.5(DEG)	-
Rps5	ENSMUSG00000012848	ribosomal protein S5 [Source:MGI Symbol;Acc:MGI:1097682]	chr7:12922310-12926686	68.0236	168.113	52.0611	1561.45	15.4456	18.4203	13.3106	0.645825	-	translated_at_P0.5(DEG)	translated_at_P7.5(DEG)	-
Sars	ENSMUSG00000068739	seryl-aminoacyl-tRNA synthetase [Source:MGI Symbol;Acc:MGI:102809]	chr3:108424863-108445259	1.87091	0.011133	0.214244	22.5816	0.740791	9.34323	1.01381	0.91514	-	translated_at_P0.5(DEG)	translated_at_P7.5(DEG)	-
Ttl	ENSMUSG00000027394	tubulin tyrosine ligase [Source:MGI Symbol;Acc:MGI:1916987]	chr2:129065946-129096283	0	0.0147698	0	17.8565	0	3.02795	0	0.144002	-	translated_at_P0.5(DEG)	translated_at_P7.5(DEG)	-
Cdkn2d	ENSMUSG00000096472	cyclin-dependent kinase inhibitor 2D (p19, inhibits CDK4) [Source:MGI Symbol;Acc:MGI:105387]	chr9:21288463-21291209	2.15599	8.4289	0.658488	66.0143	1.69262	20.9961	4.82652	2.68115	-	translated_at_P0.5(DEG)	translated_at_P7.5(DEG)	-
Tmem246	ENSMUSG00000039611	transmembrane protein 246 [Source:MGI Symbol;Acc:MGI:1914313]	chr4:49584505-49597870	2.15397	0.267717	0.355788	22.239	0.684575	4.44301	0.78189	0.225716	-	translated_at_P0.5(DEG)	translated_at_P7.5(DEG)	-
Nkain1	ENSMUSG00000078532	Na+/K+ transporting ATPase interacting 1 [Source:MGI Symbol;Acc:MGI:1914399]	chr4:130530130-130574036	0.231504	16.713	0.379124	23.3147	0.775493	12.7656	0.87284	0.53417	-	translated_at_P0.5(DEG)	translated_at_P7.5(DEG)	-
Ralbp1	ENSMUSG00000024096	ralA binding protein 1 [Source:MGI Symbol;Acc:MGI:108466]	chr17:65848427-65885755	3.03136	3.5583	0.167081	16.1502	0.387308	2.50614	0.76569	0.175949	-	translated_at_P0.5(DEG)	translated_at_P7.5(DEG)	-
Cuedc2	ENSMUSG00000036748	CUE domain containing 2 [Source:MGI Symbol;Acc:MGI:1914366]	chr19:46328183-46338660	1.41897	5.57847	1.85659	207.685	1.2914	5.8167	1.62121	1.02375	-	translated_at_P0.5(DEG)	translated_at_P7.5(DEG)	-
Ap3d1	ENSMUSG00000020198	adaptor-related protein complex 3, delta 1 subunit [Source:MGI Symbol;Acc:MGI:107734]	chr10:80706977-80742211	1.42704	1.42799	0.152089	10.187	0.28792	13.3145	0.383786	4.43715	-	translated_at_P0.5(DEG)	translated_at_P7.5(DEG)	-
Tmem199	ENSMUSG00000051232	transmembrane protein 199 [Source:MGI Symbol;Acc:MGI:2144113]	chr11:78507054-78512168	0.612954	5.03475	0.176157	23.6584	3.08888	12.1059	6.40272	1.64907	-	translated_at_P0.5(DEG)	translated_at_P7.5(DEG)	-
Fbxl18	ENSMUSG00000066640	F-box and leucine-rich repeat protein 18 [Source:MGI Symbol;Acc:MGI:2444450]	chr5:142871788-142895238	1.51164	0.0145329	0.556181	12.4943	0	6.1699	0	0.238758	-	translated_at_P0.5(DEG)	translated_at_P7.5(DEG)	-
Srsf3	ENSMUSG00000071172	serine/arginine-rich splicing factor 3 [Source:MGI Symbol;Acc:MGI:98285]	chr17:29032659-29043372	8.11034	13.2424	1.59206	9.48803	1.26149	5.35617	1.54536	0.263387	-	translated_at_P0.5(DEG)	translated_at_P7.5(DEG)	-
Bptf	ENSMUSG00000040481	bromodomain PHD finger transcription factor [Source:MGI Symbol;Acc:MGI:2444008]	chr11:107033080-107131922	0.375526	7.67	0.0450805	3.13636	0.214588	2.24791	0.181298	0.16693	translated_at_E17.5(DEG)	-	translated_at_P7.5(DEG)	-
Mepce	ENSMUSG00000029726	methylphosphate capping enzyme [Source:MGI Symbol;Acc:MGI:106477]	chr5:137781905-137786701	0.091893	11.8989	0.403339	0	0.401578	8.0291	0.314356	0.211787	translated_at_E17.5(DEG)	-	translated_at_P7.5(DEG)	-
B2m	ENSMUSG00000060802	beta-2 microglobulin [Source:MGI Symbol;Acc:MGI:88127]	chr2:122120107-122186189	12.444	160.718	0.597531	0	5.08281	32.2929	8.59685	0.955095	translated_at_E17.5(DEG)	-	translated_at_P7.5(DEG)	-
Tecpr1	ENSMUSG00000066621	tectonin beta-propeller repeat containing 1 [Source:MGI Symbol;Acc:MGI:1917631]	chr5:144195346-144223578	0.0405438	8.0576	0.104028	3.44156	0.364981	2.02588	0.350259	0.316922	translated_at_E17.5(DEG)	-	translated_at_P7.5(DEG)	-
Lurap1l	ENSMUSG00000048706	leucine rich adaptor protein 1-like [Source:MGI Symbol;Acc:MGI:106510]	chr4:80910685-80954301	7.61569	56.1203	1.61855	0.599047	18.6824	5.66161	18.177	0.838215	translated_at_E17.5(DEG)	-	translated_at_P7.5(DEG)	-
Tmem184b	ENSMUSG00000009035	transmembrane protein 184b [Source:MGI Symbol;Acc:MGI:2445179]	chr15:79360683-79403303	0	23.0979	0.076545	0.224429	0.141713	7.29153	0	0.468608	translated_at_E17.5(DEG)	-	translated_at_P7.5(DEG)	-
Hook3	ENSMUSG00000037234	hook homolog 3 (Drosophila) [Source:MGI Symbol;Acc:MGI:2443554]	chr8:26021420-26119224	0.064923	0.263789	0	0	0.0239765	0.706023	0.103054	0	-	-	translated_at_P7.5(DEG)	-
Celf1	ENSMUSG00000005506	CUGBP, Elav-like family member 1 [Source:MGI Symbol;Acc:MGI:1342295]	chr2:90940396-91019497	10.5473	8.61163	2.42826	3.43189	9.27122	13.762	4.08081	1.12041	-	-	translated_at_P7.5(DEG)	-
Dip2c	ENSMUSG00000048264	DIP2 disco-interacting protein 2 homolog C (Drosophila) [Source:MGI Symbol;Acc:MGI:1920179]	chr13:9276524-9668926	0.187108	4.33232	0.0560301	1.86069	0.215973	3.75474	0.08722	0.16056	-	-	translated_at_P7.5(DEG)	-
Tulp4	ENSMUSG00000034377	tubby like protein 4 [Source:MGI Symbol;Acc:MGI:1916092]	chr17:6106829-6240637	0.51072	0	0	0	0.101244	1.61169	0.145728	0.072579	-	-	translated_at_P7.5(DEG)	-
Drg1	ENSMUSG00000020457	developmentally regulated GTP binding protein 1 [Source:MGI Symbol;Acc:MGI:1343297]	chr11:3202352-3479831	1.21664	0	0.928814	12.479	0.250499	27.3578	0.377055	1.89808	-	-	translated_at_P7.5(DEG)	-
Ppp1r10	ENSMUSG00000039220	protein phosphatase 1, regulatory subunit 10 [Source:MGI Symbol;Acc:MGI:1289273]	chr17:35917195-35932283	1.40706	1.90207	0.834489	0.139871	0.604525	5.0829	0.548086	1.34188	-	-	translated_at_P7.5(DEG)	-
Smarca4	ENSMUSG00000032187	SWI/SNF related, matrix associated, actin dependent regulator of chromatin, subfamily a, member 4 [Source:MGI Symbol;Acc:MGI:88192]	chr9:21616168-21704230	2.62697	2.00035	0.614106	0	3.33302	2.61799	13.1566	0.203703	-	-	translated_at_P7.5(DEG)	-
Tfdp2	ENSMUSG00000032411	transcription factor Dp 2 [Source:MGI Symbol;Acc:MGI:107167]	chr9:96196274-96323646	0.61598	1.04289	0.286986	0	0.0595555	3.62208	0.027384	0.0541095	-	-	translated_at_P7.5(DEG)	-
Tenm4	ENSMUSG00000048078	teneurin transmembrane protein 4 [Source:MGI Symbol;Acc:MGI:2447063]	chr7:96210636-96908554	1.84787	7.15097	0.102127	1.28154	0.131362	4.58863	0.0475559	0.120407	-	-	translated_at_P7.5(DEG)	-
Fgf13	ENSMUSG00000031137	fibroblast growth factor 13 [Source:MGI Symbol;Acc:MGI:109178]	chrX:59062145-59585572	1.67949	7.2419	0.288706	1.89146	0	5.01667	0	0	-	-	translated_at_P7.5(DEG)	-
Trpc4ap	ENSMUSG00000038324	transient receptor potential cation channel, subfamily C, member 4 associated protein [Source:MGI Symbol;Acc:MGI:1930751]	chr2:155611242-155692384	1.26672	3.39516	0.283478	33.3784	0.565879	6.9224	0.606075	5.19028	-	-	translated_at_P7.5(DEG)	-
Trafd1	ENSMUSG00000042726	TRAF type zinc finger domain containing 1 [Source:MGI Symbol;Acc:MGI:1923551]	chr5:121371724-121385615	1.41662	0.317678	0.200236	5.93303	3.03192	8.79785	8.52675	0	-	-	translated_at_P7.5(DEG)	-
Kpna6	ENSMUSG00000003731	karyopherin (importin) alpha 6 [Source:MGI Symbol;Acc:MGI:1100836]	chr4:129643978-129672767	0.079288	0.076421	0.050603	20.1914	0.398705	3.15411	0.180202	0	-	-	translated_at_P7.5(DEG)	-
Eif4g2	ENSMUSG00000005610	eukaryotic translation initiation factor 4, gamma 2 [Source:MGI Symbol;Acc:MGI:109207]	chr7:111067984-111083030	1.07554	4.22189	0.792804	0.656856	3.30155	7.9466	6.89931	0.75919	-	-	translated_at_P7.5(DEG)	-
Rab10	ENSMUSG00000020671	RAB10, member RAS oncogene family [Source:MGI Symbol;Acc:MGI:105066]	chr12:3235790-3309969	0.640165	3.90297	0.270281	2.63538	0.0527029	9.40125	0.0187559	0.189603	-	-	translated_at_P7.5(DEG)	-
Zfp157	ENSMUSG00000036898	zinc finger protein 157 [Source:MGI Symbol;Acc:MGI:1919404]	chr5:138441475-138460694	0.16049	0.165014	0.0136548	0.0323917	0.346025	2.83562	0.474332	0	-	-	translated_at_P7.5(DEG)	-
Nek8	ENSMUSG00000017405	NIMA (never in mitosis gene a)-related expressed kinase 8 [Source:MGI Symbol;Acc:MGI:1890646]	chr11:78166105-78176666	0.952156	0.0147058	0.175202	0	0	9.72425	0	0.241605	-	-	translated_at_P7.5(DEG)	-
Ctps	ENSMUSG00000028633	cytidine 5'-triphosphate synthase [Source:MGI Symbol;Acc:MGI:1858304]	chr4:120539867-120570276	1.47249	0.0305241	0.20101	0	0	5.77365	0	0	-	-	translated_at_P7.5(DEG)	-
Gdap1l1	ENSMUSG00000017943	ganglioside-induced differentiation-associated protein 1-like 1 [Source:MGI Symbol;Acc:MGI:2385163]	chr2:163438466-163455324	0.86942	0.0321227	0.19374	0	0.179965	2.61592	0.0522745	0.263942	-	-	translated_at_P7.5(DEG)	-
C2cd2	ENSMUSG00000045975	C2 calcium-dependent domain containing 2 [Source:MGI Symbol;Acc:MGI:1891883]	chr16:97855208-97922633	0.326649	0.0301235	0.0071945	0	0.030055	1.61247	0.0292894	0	-	-	translated_at_P7.5(DEG)	-
Sqstm1	ENSMUSG00000015837	sequestosome 1 [Source:MGI Symbol;Acc:MGI:107931]	chr11:50200151-50210820	2.64475	4.27241	0.623478	0.0419252	4.06304	20.3409	7.65956	23.8955	-	-	translated_at_P7.5(DEG)	-
Hnrnpc	ENSMUSG00000060373	heterogeneous nuclear ribonucleoprotein C [Source:MGI Symbol;Acc:MGI:107795]	chr14:52073379-52104028	86.5922	12.003	15.3846	0	27.457	9.14648	32.9335	72.7936	-	-	translated_at_P7.5(DEG)	-
Lbr	ENSMUSG00000004880	lamin B receptor [Source:MGI Symbol;Acc:MGI:2138281]	chr1:181815314-181842401	4.97609	2.47718	2.59755	0	1.03304	4.5411	2.13176	0.107549	-	-	translated_at_P7.5(DEG)	-
Cpne3	ENSMUSG00000028228	copine III [Source:MGI Symbol;Acc:MGI:1917818]	chr4:19519251-19570104	7.0554	5.46303	4.06667	0	5.52665	14.2628	7.9325	0.412372	-	-	translated_at_P7.5(DEG)	-
Faf2	ENSMUSG00000025873	Fas associated factor family member 2 [Source:MGI Symbol;Acc:MGI:1923827]	chr13:54621783-54664063	4.92215	1.31842	0.941387	0	2.35699	12.7123	2.18463	0.152387	-	-	translated_at_P7.5(DEG)	-
Zxdc	ENSMUSG00000034430	ZXD family zinc finger C [Source:MGI Symbol;Acc:MGI:1933108]	chr6:90369493-90403486	0.288038	3.81895	0.0232131	0	0.498599	1.98511	0.408227	0.126333	-	-	translated_at_P7.5(DEG)	-
Kmt2e	ENSMUSG00000029004	lysine (K)-specific methyltransferase 2E [Source:MGI Symbol;Acc:MGI:1924825]	chr5:23434428-23616571	1.14247	1.89096	0.183783	1.96376	1.53407	0.96126	2.87868	0	-	-	translated_at_P7.5(DEG)	-
Hnrnpab	ENSMUSG00000020358	heterogeneous nuclear ribonucleoprotein A/B [Source:MGI Symbol;Acc:MGI:1330294]	chr11:51584756-51606881	2.14865	4.38763	0.546796	5.91107	1.90156	16.6105	2.07682	0.57004	-	-	translated_at_P7.5(DEG)	-
Dlg5	ENSMUSG00000021782	discs, large homolog 5 (Drosophila) [Source:MGI Symbol;Acc:MGI:1918478]	chr14:24133952-24245920	0.229799	0.0151343	0.0456913	5.48784	0.13857	3.6703	0.167755	0	-	-	translated_at_P7.5(DEG)	-
Ccdc47	ENSMUSG00000078622	coiled-coil domain containing 47 [Source:MGI Symbol;Acc:MGI:1914413]	chr11:106199355-106216367	0.329761	1.83271	0.0600809	2.7354	0.372754	12.529	0.764861	0.614235	-	-	translated_at_P7.5(DEG)	-
Myt1l	ENSMUSG00000061911	myelin transcription factor 1-like [Source:MGI Symbol;Acc:MGI:1100511]	chr12:29528383-29923209	0.649963	15.3084	0.0334459	0.764773	0.0069058	10.4198	0	0.181946	-	-	translated_at_P7.5(DEG)	-
BC030307	ENSMUSG00000044937	cDNA sequence BC030307 [Source:MGI Symbol;Acc:MGI:2387653]	chr10:86705810-86776843	0.444821	1.50699	0.594123	0.052268	0.446676	10.9421	0.357853	0.45244	-	-	translated_at_P7.5(DEG)	-
Mbnl1	ENSMUSG00000027763	muscleblind-like 1 (Drosophila) [Source:MGI Symbol;Acc:MGI:1928482]	chr3:60472829-60629748	1.87508	2.74512	2.4637	0.0816658	2.40011	6.91592	2.56186	0.233889	-	-	translated_at_P7.5(DEG)	-
Ppargc1a	ENSMUSG00000029167	peroxisome proliferative activated receptor, gamma, coactivator 1 alpha [Source:MGI Symbol;Acc:MGI:1342774]	chr5:51454248-51553921	0.225658	3.89937	0.0072817	1.93572	1.44768	12.593	0.257543	0.50134	-	-	translated_at_P7.5(DEG)	-
St3gal2	ENSMUSG00000031749	ST3 beta-galactoside alpha-2,3-sialyltransferase 2 [Source:MGI Symbol;Acc:MGI:99427]	chr8:110919864-110972497	0.0376486	4.42036	0.0646272	0	0	1.75398	0	0	-	-	translated_at_P7.5(DEG)	-
Ctdsp2	ENSMUSG00000078429	CTD (carboxy-terminal domain, RNA polymerase II, polypeptide A) small phosphatase 2 [Source:MGI Symbol;Acc:MGI:1098748]	chr10:126978716-126999975	0.972895	3.41927	0.0639443	0.0139656	0.169649	3.3336	0.26826	0	-	-	translated_at_P7.5(DEG)	-
Map1lc3b	ENSMUSG00000031812	microtubule-associated protein 1 light chain 3 beta [Source:MGI Symbol;Acc:MGI:1914693]	chr8:121590467-121598047	10.0281	0.0927205	4.08699	9.40932	5.1455	13.1263	5.23781	0.236565	-	-	translated_at_P7.5(DEG)	-
Bcl9	ENSMUSG00000038256	B cell CLL/lymphoma 9 [Source:MGI Symbol;Acc:MGI:1924828]	chr3:97203661-97227364	0.99703	15.3225	0.050534	3.71351	0.0836139	2.25955	0.031546	0.106425	-	-	translated_at_P7.5(DEG)	-
App	ENSMUSG00000022892	amyloid beta (A4) precursor protein [Source:MGI Symbol;Acc:MGI:88059]	chr16:84954435-85173707	2.20404	0.091844	0.366843	10.3528	1.38649	9.16115	1.59006	0.45991	-	-	translated_at_P7.5(DEG)	-
Fth1	ENSMUSG00000024661	ferritin heavy chain 1 [Source:MGI Symbol;Acc:MGI:95588]	chr19:9980599-9985111	9.34915	0.0848925	1.73169	303.921	4.43509	39.0562	4.05934	25.8825	-	-	translated_at_P7.5(DEG)	-
Aldoc	ENSMUSG00000017390	aldolase C, fructose-bisphosphate [Source:MGI Symbol;Acc:MGI:101863]	chr11:78324197-78326760	0.79509	0	0.348391	6.3811	2.11184	27.885	1.58127	2.50336	-	-	translated_at_P7.5(DEG)	-
Olig1	ENSMUSG00000046160	oligodendrocyte transcription factor 1 [Source:MGI Symbol;Acc:MGI:1355334]	chr16:91269768-91271939	0.055193	2.34534	0	0	0	3.48888	0	0	-	-	translated_at_P7.5(DEG)	-
Stmn3	ENSMUSG00000027581	stathmin-like 3 [Source:MGI Symbol;Acc:MGI:1277137]	chr2:181306458-181314500	29.0102	447.401	8.62616	868.921	17.02	12.7363	40.69	28.8662	-	-	translated_at_P7.5(DEG)	-
Gatsl2	ENSMUSG00000015944	GATS protein-like 2 [Source:MGI Symbol;Acc:MGI:1933384]	chr5:134099747-134141758	0.176891	0.0084218	0.0707791	0.160799	0.0385028	6.77928	0.0273227	0.55281	-	-	translated_at_P7.5(DEG)	-
Zfp180	ENSMUSG00000057101	zinc finger protein 180 [Source:MGI Symbol;Acc:MGI:1923701]	chr7:24081896-24107708	0.189974	0.091224	0.0841532	0	0	3.8889	0	0.17809	-	-	translated_at_P7.5(DEG)	-
Gatad2a	ENSMUSG00000036180	GATA zinc finger domain containing 2A [Source:MGI Symbol;Acc:MGI:2384585]	chr8:69907068-69996384	1.22921	0.007864	0.118561	0	1.68188	2.03769	3.75405	47.6243	-	-	translated_at_P7.5(DEG)	-
Scmh1	ENSMUSG00000000085	sex comb on midleg homolog 1 [Source:MGI Symbol;Acc:MGI:1352762]	chr4:120405280-120530199	0.27315	0	0.028429	0	0.159103	2.24751	0.136197	0.233606	-	-	translated_at_P7.5(DEG)	-
Dgcr2	ENSMUSG00000003166	DiGeorge syndrome critical region gene 2 [Source:MGI Symbol;Acc:MGI:892866]	chr16:17840355-17891728	1.60726	0.0395071	0.42159	0	0	6.875	0.0160313	0.324489	-	-	translated_at_P7.5(DEG)	-
Tbl2	ENSMUSG00000005374	transducin (beta)-like 2 [Source:MGI Symbol;Acc:MGI:1351652]	chr5:135149710-135162662	0.0263914	0	0.0388582	0	0.196074	13.2914	0.195199	0.303742	-	-	translated_at_P7.5(DEG)	-
Zbtb17	ENSMUSG00000006215	zinc finger and BTB domain containing 17 [Source:MGI Symbol;Acc:MGI:107410]	chr4:141444672-141538597	0.0169608	0	0.0714818	0	0.148242	3.75898	0.193292	0	-	-	translated_at_P7.5(DEG)	-
Adarb1	ENSMUSG00000020262	adenosine deaminase, RNA-specific, B1 [Source:MGI Symbol;Acc:MGI:891999]	chr10:77290726-77418273	0.060143	0	0.043138	0	1.52526	2.7326	4.97407	0.21255	-	-	translated_at_P7.5(DEG)	-
Ttc21b	ENSMUSG00000034848	tetratricopeptide repeat domain 21B [Source:MGI Symbol;Acc:MGI:1920918]	chr2:66184326-66256617	0	0	0	0	0.0340449	11.8669	0.162554	0.298957	-	-	translated_at_P7.5(DEG)	-
Arhgef4	ENSMUSG00000037509	Rho guanine nucleotide exchange factor (GEF) 4 [Source:MGI Symbol;Acc:MGI:2442507]	chr1:34801721-34812754	0.0433323	0	0.0179891	0	0	15.8467	0	0.999485	-	-	translated_at_P7.5(DEG)	-
Arl15	ENSMUSG00000042348	ADP-ribosylation factor-like 15 [Source:MGI Symbol;Acc:MGI:2442308]	chr13:113794507-114157461	0	0	0.0219845	0.0229134	0.0301527	18.8153	0	0.198721	-	-	translated_at_P7.5(DEG)	-
Usp13	ENSMUSG00000056900	ubiquitin specific peptidase 13 (isopeptidase T-3) [Source:MGI Symbol;Acc:MGI:1919857]	chr3:32817625-32935257	0	0	0.0155259	0	0.095729	2.14366	0.138413	0.140021	-	-	translated_at_P7.5(DEG)	-
Sh3gl2	ENSMUSG00000028488	SH3-domain GRB2-like 2 [Source:MGI Symbol;Acc:MGI:700009]	chr4:85205455-85389379	0.020905	4.26352	0.0972357	0	0.0182708	23.8705	0	0.482098	-	-	translated_at_P7.5(DEG)	-
Cpsf3	ENSMUSG00000054309	cleavage and polyadenylation specificity factor 3 [Source:MGI Symbol;Acc:MGI:1859328]	chr12:21286296-21315056	6.95341	5.88533	2.07211	2.29167	1.2767	18.7298	1.58158	0	-	-	translated_at_P7.5(DEG)	-
Ogfrl1	ENSMUSG00000026158	opioid growth factor receptor-like 1 [Source:MGI Symbol;Acc:MGI:1917405]	chr1:23366423-23383175	0.0940495	20.0159	0.0698219	0	2.30178	3.73682	5.96901	0	-	-	translated_at_P7.5(DEG)	-
Vps52	ENSMUSG00000024319	vacuolar protein sorting 52 (yeast) [Source:MGI Symbol;Acc:MGI:1330304]	chr17:33955881-33966488	0	0	0.339695	4.44961	0.0371083	17.2085	0.0969435	0.97923	-	-	translated_at_P7.5(DEG)	-
Ybey	ENSMUSG00000033126	ybeY metallopeptidase [Source:MGI Symbol;Acc:MGI:2656825]	chr10:76449080-76515857	1.45067	0.079701	0.434084	2.14182	0.507798	6.18691	0.316074	4.73965	-	-	translated_at_P7.5(DEG)	-
Rnf220	ENSMUSG00000028677	ring finger protein 220 [Source:MGI Symbol;Acc:MGI:1913993]	chr4:117271463-117496915	0.478011	0	0.100957	0	0.442414	18.2134	0.803069	0.466867	-	-	translated_at_P7.5(DEG)	-
Nkain4	ENSMUSG00000027574	Na+/K+ transporting ATPase interacting 4 [Source:MGI Symbol;Acc:MGI:1915372]	chr2:180934771-180954699	2.89018	0.05706	0.853289	0	2.00622	11.1623	1.84044	0	-	-	translated_at_P7.5(DEG)	-
Haus2	ENSMUSG00000027285	HAUS augmin-like complex, subunit 2 [Source:MGI Symbol;Acc:MGI:1913546]	chr2:120604237-120621559	0.795629	0.0133876	0.0242958	0.178781	0.0221814	19.9484	0.021754	0.88037	-	-	translated_at_P7.5(DEG)	-
Gnl3	ENSMUSG00000042354	guanine nucleotide binding protein-like 3 (nucleolar) [Source:MGI Symbol;Acc:MGI:1353651]	chr14:30999825-31019131	0.674355	0.0227336	0	0	0	0.489016	0	0	-	-	translated_at_P7.5(DEG)	-
Ift140	ENSMUSG00000024169	intraflagellar transport 140 [Source:MGI Symbol;Acc:MGI:2146906]	chr17:25016085-25099497	0	0	0.0866644	0	0.0340785	1.09273	0.055377	0	-	-	translated_at_P7.5(DEG)	-
Pld1	ENSMUSG00000027695	phospholipase D1 [Source:MGI Symbol;Acc:MGI:109585]	chr3:27938679-28133362	0	0	0	0	0	3.95092	0	0.132724	-	-	translated_at_P7.5(DEG)	-
Ppm1l	ENSMUSG00000027784	protein phosphatase 1 (formerly 2C)-like [Source:MGI Symbol;Acc:MGI:2139740]	chr3:69316917-69555396	0.0145339	0	0.01212	0	0	9.1204	0	0.167326	-	-	translated_at_P7.5(DEG)	-
Lgi3	ENSMUSG00000033595	leucine-rich repeat LGI family, member 3 [Source:MGI Symbol;Acc:MGI:2182619]	chr14:70530820-70538324	0	0	0	0	0.229043	7.39395	1.45959	0	-	-	translated_at_P7.5(DEG)	-
Mks1	ENSMUSG00000034121	Meckel syndrome, type 1 [Source:MGI Symbol;Acc:MGI:3584243]	chr11:87853224-87863679	0.628455	0	0	0	0.131818	11.752	0.0574885	0.870475	-	-	translated_at_P7.5(DEG)	-
Zfp622	ENSMUSG00000052253	zinc finger protein 622 [Source:MGI Symbol;Acc:MGI:1289282]	chr15:25984365-25998482	0.18836	0	0.0173849	0	0.0548755	9.31115	0.0955605	0	-	-	translated_at_P7.5(DEG)	-
Dzip3	ENSMUSG00000064061	DAZ interacting protein 3, zinc finger [Source:MGI Symbol;Acc:MGI:1917433]	chr16:48924227-48994112	0.45201	0.00772745	0	0	0.0289077	5.0659	0.100269	0	-	-	translated_at_P7.5(DEG)	-
Jazf1	ENSMUSG00000063568	JAZF zinc finger 1 [Source:MGI Symbol;Acc:MGI:2141450]	chr6:52768067-53068624	0.174372	0	0.0675497	9.06688	0.157083	8.55514	0.0456253	0	-	-	translated_at_P7.5(DEG)	-
Fn1	ENSMUSG00000026193	fibronectin 1 [Source:MGI Symbol;Acc:MGI:95566]	chr1:71585472-71653234	0.0411086	0	0.0157767	2.40247	0	5.5717	0	0.171565	-	-	translated_at_P7.5(DEG)	-
Mapkap1	ENSMUSG00000038696	mitogen-activated protein kinase associated protein 1 [Source:MGI Symbol;Acc:MGI:2444554]	chr2:34406770-34624958	0.586915	0.0130729	0.202029	0.446761	0.29327	1.81611	0.318792	0	-	-	translated_at_P7.5(DEG)	-
Itsn1	ENSMUSG00000022957	intersectin 1 (SH3 domain protein 1A) [Source:MGI Symbol;Acc:MGI:1338069]	chr16:91729370-91920579	0.226649	1.89321	0.00884035	0	0.083193	1.81729	0.0480832	0.121635	-	-	translated_at_P7.5(DEG)	-
Tada2b	ENSMUSG00000029196	transcriptional adaptor 2B [Source:MGI Symbol;Acc:MGI:3035274]	chr5:36465184-36484285	0.0157459	5.8608	0.0640653	0	0	4.29328	0	0.174923	-	-	translated_at_P7.5(DEG)	-
Atf2	ENSMUSG00000027104	activating transcription factor 2 [Source:MGI Symbol;Acc:MGI:109349]	chr2:73816508-73892639	2.95659	1.20716	0.0736132	5.89628	0.314111	10.2692	0.165943	0.167804	-	-	translated_at_P7.5(DEG)	-
Cyp39a1	ENSMUSG00000023963	cytochrome P450, family 39, subfamily a, polypeptide 1 [Source:MGI Symbol;Acc:MGI:1927096]	chr17:43667371-43751431	439.109	11.2069	471.175	8.18107	20.2209	12.3661	25.3429	0.619769	-	-	translated_at_P7.5(DEG)	-
Myo6	ENSMUSG00000033577	myosin VI [Source:MGI Symbol;Acc:MGI:104785]	chr9:80165033-80311729	0.512234	0.599375	0.0182065	55.9932	2	7.59299	3.48205	0.292926	-	-	translated_at_P7.5(DEG)	-
Slc1a4	ENSMUSG00000020142	solute carrier family 1 (glutamate/neutral amino acid transporter), member 4 [Source:MGI Symbol;Acc:MGI:2135601]	chr11:20302179-20332713	0.0138377	0	0	0	0.230371	10.7613	0.383449	0.674335	-	-	translated_at_P7.5(DEG)	-
Serac1	ENSMUSG00000015659	serine active site containing 1 [Source:MGI Symbol;Acc:MGI:2447813]	chr17:5941279-6079739	0	0.0214976	0.0130428	0	0	5.42005	0	0.235242	-	-	translated_at_P7.5(DEG)	-
Arsg	ENSMUSG00000020604	arylsulfatase G [Source:MGI Symbol;Acc:MGI:1921258]	chr11:109440077-109573329	0	0	0.0839397	0	0.59675	32.5242	41.2261	0.93076	-	-	translated_at_P7.5(DEG)	-
Dstn	ENSMUSG00000015932	destrin [Source:MGI Symbol;Acc:MGI:1929270]	chr2:143915330-143943324	66.3141	3.66847	13.7791	0	20.9114	31.5071	27.5973	1.00175	-	-	translated_at_P7.5(DEG)	-
Lpin1	ENSMUSG00000020593	lipin 1 [Source:MGI Symbol;Acc:MGI:1891340]	chr12:16535668-16589770	0.0413495	3.59509	0.0523091	2.71508	0.35246	3.45271	0.317289	0.306231	-	-	translated_at_P7.5(DEG)	-
Pcsk2	ENSMUSG00000027419	proprotein convertase subtilisin/kexin type 2 [Source:MGI Symbol;Acc:MGI:97512]	chr2:143535475-143816282	0.5663	1.88731	0.102029	28.3512	0.084028	7.31422	0.218677	0	-	-	translated_at_P7.5(DEG)	-
Unk	ENSMUSG00000020770	unkempt homolog (Drosophila) [Source:MGI Symbol;Acc:MGI:2442456]	chr11:116030315-116061214	0.154846	0	0.104569	0.0363173	0.0272004	6.77	0.0354551	0.53808	-	-	translated_at_P7.5(DEG)	-
Frrs1l	ENSMUSG00000045589	ferric-chelate reductase 1 like [Source:MGI Symbol;Acc:MGI:2442704]	chr4:56960135-56990391	0.656109	0	0	0	0	6.21405	0	0	-	-	translated_at_P7.5(DEG)	-
Tbl1xr1	ENSMUSG00000027630	transducin (beta)-like 1X-linked receptor 1 [Source:MGI Symbol;Acc:MGI:2441730]	chr3:22076651-22216594	0.137904	0	0.00880675	0	0.0582954	1.5673	0.0469557	0	-	-	translated_at_P7.5(DEG)	-
Grm4	ENSMUSG00000063239	glutamate receptor, metabotropic 4 [Source:MGI Symbol;Acc:MGI:1351341]	chr17:27422387-27503533	0	0	0	0	0	6.7625	0	1.49959	-	-	translated_at_P7.5(DEG)	-
Celsr3	ENSMUSG00000023473	cadherin, EGF LAG seven-pass G-type receptor 3 (flamingo homolog, Drosophila) [Source:MGI Symbol;Acc:MGI:1858236]	chr9:108826319-108852969	0.0289159	0.25085	0	0	0.067403	2.36799	0.0273263	0	-	-	translated_at_P7.5(DEG)	-
Stim1	ENSMUSG00000030987	stromal interaction molecule 1 [Source:MGI Symbol;Acc:MGI:107476]	chr7:102267823-102436855	0.0480679	0.899135	0.0266987	0	5.1536	3.09583	14.2179	0.31775	-	-	translated_at_P7.5(DEG)	-
2610028H24Rik	ENSMUSG00000009114	RIKEN cDNA 2610028H24 gene [Source:MGI Symbol;Acc:MGI:1924214]	chr10:76449080-76515857	6.9079e-05	0	0	0	0	0.250723	4.19793e-05	0	-	-	translated_at_P7.5(DEG)	-
Faim	ENSMUSG00000032463	Fas apoptotic inhibitory molecule [Source:MGI Symbol;Acc:MGI:1344387]	chr9:98986372-99002019	0.405844	0	0.266664	0.129274	0.585585	19.8111	0.0766995	0.769115	-	-	translated_at_P7.5(DEG)	-
Smc3	ENSMUSG00000024974	structural maintenance of chromosomes 3 [Source:MGI Symbol;Acc:MGI:1339795]	chr19:53600395-53645831	24.8107	0.145538	5.23915	0	4.78473	5.47375	6.10065	0.290357	-	-	translated_at_P7.5(DEG)	-
Klf14	ENSMUSG00000073209	Kruppel-like factor 14 [Source:MGI Symbol;Acc:MGI:3577024]	chr6:30956020-30958990	3.29187	0	0.653934	0	3.24938	5.20245	4.46654	0	-	-	translated_at_P7.5(DEG)	-
Wbp2	ENSMUSG00000034341	WW domain binding protein 2 [Source:MGI Symbol;Acc:MGI:104709]	chr11:116078572-116086964	2.49903	0.0239332	0.911803	0	6.3572	10.8082	14.0951	0.224421	-	-	translated_at_P7.5(DEG)	-
Nfil3	ENSMUSG00000056749	nuclear factor, interleukin 3, regulated [Source:MGI Symbol;Acc:MGI:109495]	chr13:52967208-52981039	9.02477	0.163584	3.29239	0	4.09828	25.4895	4.13625	1.60232	-	-	translated_at_P7.5(DEG)	-
Lrrtm1	ENSMUSG00000060780	leucine rich repeat transmembrane neuronal 1 [Source:MGI Symbol;Acc:MGI:2389173]	chr6:76881636-77979667	2.24517	0	1.10438	0.218516	0.55354	6.1357	1.07218	0.270653	-	-	translated_at_P7.5(DEG)	-
Sh3bp5l	ENSMUSG00000013646	SH3 binding domain protein 5 like [Source:MGI Symbol;Acc:MGI:1933124]	chr11:58330717-58347728	1.02157	0	0.473302	0	0	7.37135	0	0.223275	-	-	translated_at_P7.5(DEG)	-
Vezf1	ENSMUSG00000018377	vascular endothelial zinc finger 1 [Source:MGI Symbol;Acc:MGI:1313291]	chr11:88068278-88084729	0.556543	0	0.0941714	0	0.170546	2.73381	0.170008	0	-	-	translated_at_P7.5(DEG)	-
4833427F10Rik	ENSMUSG00000092171	RIKEN cDNA 4833427F10 gene [Source:MGI Symbol;Acc:MGI:1921851]	chr17:35772449-35780687	0.200129	0	0	0	0.148586	2.40073	0.0979125	0	-	-	translated_at_P7.5(DEG)	-
Phf23	ENSMUSG00000018572	PHD finger protein 23 [Source:MGI Symbol;Acc:MGI:1925496]	chr11:69995765-70000011	0.8948	0.0235657	0.263583	0	0.0879795	10.1743	0.0770075	0.776525	-	-	translated_at_P7.5(DEG)	-
Akr7a5	ENSMUSG00000028743	aldo-keto reductase family 7, member A5 (aflatoxin aldehyde reductase) [Source:MGI Symbol;Acc:MGI:107796]	chr4:139310743-139318786	0.851122	0	1.27963	0	0.523985	7.56485	0.51683	0.433874	-	-	translated_at_P7.5(DEG)	-
Dpysl4	ENSMUSG00000025478	dihydropyrimidinase-like 4 [Source:MGI Symbol;Acc:MGI:1349764]	chr7:139086000-139101791	1.01838	0.0156739	1.35196	0.0223924	1.1447	3.74862	0.943595	0	-	-	translated_at_P7.5(DEG)	-
Bgn	ENSMUSG00000031375	biglycan [Source:MGI Symbol;Acc:MGI:88158]	chrX:73483634-73495936	0.190521	0	0.0728485	0	0.130382	13.8263	0.113711	0.573955	-	-	translated_at_P7.5(DEG)	-
Wbp4	ENSMUSG00000022023	WW domain binding protein 4 [Source:MGI Symbol;Acc:MGI:109568]	chr14:79459936-79582491	0.898093	0	0	0	1.3044	5.7976	2.87475	0.110835	-	-	translated_at_P7.5(DEG)	-
Vwa9	ENSMUSG00000034263	von Willebrand factor A domain containing 9 [Source:MGI Symbol;Acc:MGI:1917132]	chr9:64960831-64986981	1.93682	0	0.213781	0	0	3.97992	0	0	-	-	translated_at_P7.5(DEG)	-
Flrt3	ENSMUSG00000051379	fibronectin leucine rich transmembrane protein 3 [Source:MGI Symbol;Acc:MGI:1918686]	chr2:140395429-142390050	0.169855	0.0101108	0.0120235	0	0	3.05994	0.0328295	0	-	-	translated_at_P7.5(DEG)	-
Neil1	ENSMUSG00000032298	nei endonuclease VIII-like 1 (E. coli) [Source:MGI Symbol;Acc:MGI:1920024]	chr9:57143255-57147034	0.052356	0	0.140872	0	0	0.99219	0	0.647765	-	-	translated_at_P7.5(DEG)	-
2610034B18Rik	ENSMUSG00000039043	RIKEN cDNA 2610034B18 gene [Source:MGI Symbol;Acc:MGI:1917670]	chr7:79925358-79935264	0.106565	0	0.219718	0	0	6.31205	0	1.58317	-	-	translated_at_P7.5(DEG)	-
Mpdu1	ENSMUSG00000018761	mannose-P-dolichol utilization defect 1 [Source:MGI Symbol;Acc:MGI:1346040]	chr11:69655036-69662642	3.93247	0.068411	1.21455	0	5.15009	20.0437	4.76775	1.128	-	-	translated_at_P7.5(DEG)	-
Ccdc177	ENSMUSG00000062961	coiled-coil domain containing 177 [Source:MGI Symbol;Acc:MGI:2686414]	chr12:80755446-80760715	0.439807	0	0.0274307	0	0.09089	3.44853	0.118316	0.149592	-	-	translated_at_P7.5(DEG)	-
Casz1	ENSMUSG00000028977	castor zinc finger 1 [Source:MGI Symbol;Acc:MGI:1196251]	chr4:148804391-148954892	0.076277	0	0.124686	0	0.250209	0.20431	0.252414	0.0465924	-	-	translated_at_P7.5(DEG)	-
Xpnpep3	ENSMUSG00000022401	X-prolyl aminopeptidase (aminopeptidase P) 3, putative [Source:MGI Symbol;Acc:MGI:2445217]	chr15:81400187-81454888	0.968662	0.0251971	0.0378254	0	0.455137	6.77987	1.00314	0.206904	-	-	translated_at_P7.5(DEG)	-
Spred3	ENSMUSG00000037239	sprouty-related, EVH1 domain containing 3 [Source:MGI Symbol;Acc:MGI:2142186]	chr7:29158828-29168647	0.0275243	0.019848	0.0118032	0	0	0.265249	0	0	-	-	translated_at_P7.5(DEG)	-
Mkl1	ENSMUSG00000042292	MKL (megakaryoblastic leukemia)/myocardin-like 1 [Source:MGI Symbol;Acc:MGI:2384495]	chr15:80977764-81190757	0.0131258	0	0.0218693	0	0.0121383	6.84265	0.047433	0.479737	-	-	translated_at_P7.5(DEG)	-
Mob3a	ENSMUSG00000003348	MOB kinase activator 3A [Source:MGI Symbol;Acc:MGI:3050117]	chr10:80685252-80701820	0.445125	0	0.300582	0	0.36958	3.58759	0.406703	0.256714	-	-	translated_at_P7.5(DEG)	-
Rps6ka1	ENSMUSG00000003644	ribosomal protein S6 kinase polypeptide 1 [Source:MGI Symbol;Acc:MGI:104558]	chr4:133847290-133887797	0	0	0.0162597	0	0	4.76625	0	0	-	-	translated_at_P7.5(DEG)	-
Fgfrl1	ENSMUSG00000008090	fibroblast growth factor receptor-like 1 [Source:MGI Symbol;Acc:MGI:2150920]	chr5:108694228-108706950	0.0249288	0	0.0413162	0	0	6.4632	0	0.57553	-	-	translated_at_P7.5(DEG)	-
Sertad1	ENSMUSG00000008384	SERTA domain containing 1 [Source:MGI Symbol;Acc:MGI:1913438]	chr7:27486952-27490314	0.437609	0.0385384	0	0	0	13.4954	0	0	-	-	translated_at_P7.5(DEG)	-
Dennd6b	ENSMUSG00000015377	DENN/MADD domain containing 6B [Source:MGI Symbol;Acc:MGI:1916690]	chr15:89182212-89196474	0.519765	0.00867725	0.0103337	0	0.183887	2.00644	0.225236	0	-	-	translated_at_P7.5(DEG)	-
P4ha2	ENSMUSG00000018906	procollagen-proline, 2-oxoglutarate 4-dioxygenase (proline 4-hydroxylase), alpha II polypeptide [Source:MGI Symbol;Acc:MGI:894286]	chr11:54100923-54131667	0.57605	0	0	0	0	7.73355	0.0299099	0.302096	-	-	translated_at_P7.5(DEG)	-
Perp	ENSMUSG00000019851	PERP, TP53 apoptosis effector [Source:MGI Symbol;Acc:MGI:1929938]	chr10:18845070-18857072	0	0	0.0263727	0	0.0369908	13.1928	0	0	-	-	translated_at_P7.5(DEG)	-
D10Wsu102e	ENSMUSG00000020255	DNA segment, Chr 10, Wayne State University 102, expressed [Source:MGI Symbol;Acc:MGI:106381]	chr10:83360220-83368835	0.0659235	0	0.340075	0	0.350413	6.7133	0.431907	0.759325	-	-	translated_at_P7.5(DEG)	-
Mgat1	ENSMUSG00000020346	mannoside acetylglucosaminyltransferase 1 [Source:MGI Symbol;Acc:MGI:96973]	chr11:49244190-49263024	0.58947	0	0.0300073	0	2.76111	5.2022	5.70775	0.699785	-	-	translated_at_P7.5(DEG)	-
Trpc7	ENSMUSG00000021541	transient receptor potential cation channel, subfamily C, member 7 [Source:MGI Symbol;Acc:MGI:1349470]	chr13:56773107-56895588	0	0	0.0221374	0	0	6.4848	0.0197986	0.200114	-	-	translated_at_P7.5(DEG)	-
Laptm4b	ENSMUSG00000022257	lysosomal-associated protein transmembrane 4B [Source:MGI Symbol;Acc:MGI:1890494]	chr15:34238025-34284295	2.17727	0.0225003	0.282676	0	1.95869	16.8158	2.31304	0	-	-	translated_at_P7.5(DEG)	-
Ache	ENSMUSG00000023328	acetylcholinesterase [Source:MGI Symbol;Acc:MGI:87876]	chr5:137288253-137294466	0.676445	0	0.215208	0	0.212822	5.91535	0.27867	0.17854	-	-	translated_at_P7.5(DEG)	-
Fam132a	ENSMUSG00000023571	family with sequence similarity 132, member A [Source:MGI Symbol;Acc:MGI:1914639]	chr4:155962311-155966629	0.82084	0	0.621342	0	5.498	5.7956	5.0164	0	-	-	translated_at_P7.5(DEG)	-
Nudt12	ENSMUSG00000024228	nudix (nucleoside diphosphate linked moiety X)-type motif 12 [Source:MGI Symbol;Acc:MGI:1915243]	chr17:59001400-59013322	0	0	0	0	0	2.62649	0	0	-	-	translated_at_P7.5(DEG)	-
Asrgl1	ENSMUSG00000024654	asparaginase like 1 [Source:MGI Symbol;Acc:MGI:1913764]	chr19:9111718-9135566	0.445983	0	0.143566	0	0	13.7414	0.0300111	0.908675	-	-	translated_at_P7.5(DEG)	-
Cdc37l1	ENSMUSG00000024780	cell division cycle 37-like 1 [Source:MGI Symbol;Acc:MGI:1914322]	chr19:28990493-29017569	0	0	0	0	0	5.24305	0.0268508	0	-	-	translated_at_P7.5(DEG)	-
Slc6a20b	ENSMUSG00000025243	solute carrier family 6 (neurotransmitter transporter), member 20B [Source:MGI Symbol;Acc:MGI:1336891]	chr9:123593819-123632565	0	0	0.0146997	0	0	4.16568	0	0	-	-	translated_at_P7.5(DEG)	-
Tmem141	ENSMUSG00000026939	transmembrane protein 141 [Source:MGI Symbol;Acc:MGI:1098773]	chr2:25620065-25622005	0	0	0	0	0.55249	13.0097	0.106154	0	-	-	translated_at_P7.5(DEG)	-
Gabrr1	ENSMUSG00000028280	gamma-aminobutyric acid (GABA) C receptor, subunit rho 1 [Source:MGI Symbol;Acc:MGI:95625]	chr4:33132555-33163588	0	0	0	0	0.378504	10.4556	0.182094	0.306289	-	-	translated_at_P7.5(DEG)	-
Nek1	ENSMUSG00000031644	NIMA (never in mitosis gene a)-related expressed kinase 1 [Source:MGI Symbol;Acc:MGI:97303]	chr8:60993219-61130234	0.0134287	0	0	0	0	7.57365	0	0.154562	-	-	translated_at_P7.5(DEG)	-
Phka1	ENSMUSG00000034055	phosphorylase kinase alpha 1 [Source:MGI Symbol;Acc:MGI:97576]	chrX:102513974-102644246	0.0190341	0	0.00795765	0	0	3.30395	0	0	-	-	translated_at_P7.5(DEG)	-
Uaca	ENSMUSG00000034485	uveal autoantigen with coiled-coil domains and ankyrin repeats [Source:MGI Symbol;Acc:MGI:1919815]	chr9:60794547-60880370	0.284007	0	0.0272439	0	0.0902685	9.57618	0.280037	0.445698	-	-	translated_at_P7.5(DEG)	-
Ptpn23	ENSMUSG00000036057	protein tyrosine phosphatase, non-receptor type 23 [Source:MGI Symbol;Acc:MGI:2144837]	chr9:110385088-110408210	0	0.00745395	0.0449164	0	0.092939	1.58121	0.0483459	0	-	-	translated_at_P7.5(DEG)	-
Scarb1	ENSMUSG00000037936	scavenger receptor class B, member 1 [Source:MGI Symbol;Acc:MGI:893578]	chr5:125277086-125341094	0.91872	0.0348618	0.80464	0	0.400563	8.6789	0.908435	0	-	-	translated_at_P7.5(DEG)	-
Galnt11	ENSMUSG00000038072	UDP-N-acetyl-alpha-D-galactosamine:polypeptide N-acetylgalactosaminyltransferase 11 [Source:MGI Symbol;Acc:MGI:2444392]	chr5:25222892-25265918	0	0.0163282	0	0	0.121964	8.23647	0.186022	0	-	-	translated_at_P7.5(DEG)	-
Whrn	ENSMUSG00000039137	whirlin [Source:MGI Symbol;Acc:MGI:2682003]	chr4:63414909-63495991	0	0	0.0117722	0	0	3.9681	0	0.16292	-	-	translated_at_P7.5(DEG)	-
Vstm2b	ENSMUSG00000039257	V-set and transmembrane domain containing 2B [Source:MGI Symbol;Acc:MGI:1914525]	chr7:40899277-40929968	0	0	0	0	0	18.8261	0.994845	0	-	-	translated_at_P7.5(DEG)	-
Disp2	ENSMUSG00000040035	dispatched homolog 2 (Drosophila) [Source:MGI Symbol;Acc:MGI:2388733]	chr2:118779718-118795175	0	0	0.0250779	0	0	3.15299	0	0.0977005	-	-	translated_at_P7.5(DEG)	-
Gjb6	ENSMUSG00000040055	gap junction protein, beta 6 [Source:MGI Symbol;Acc:MGI:107588]	chr14:57123300-57133611	0	0	0	0	0	12.5638	0.0326521	0.658835	-	-	translated_at_P7.5(DEG)	-
Fbxl4	ENSMUSG00000040410	F-box and leucine-rich repeat protein 4 [Source:MGI Symbol;Acc:MGI:2140367]	chr4:22357542-22434091	0.165027	0	0.0299854	0	0	4.1775	0	0	-	-	translated_at_P7.5(DEG)	-
Ltbp4	ENSMUSG00000040488	latent transforming growth factor beta binding protein 4 [Source:MGI Symbol;Acc:MGI:1321395]	chr7:27305140-27337612	0.401002	0	0.0235136	0	0	2.66581	0	0.128133	-	-	translated_at_P7.5(DEG)	-
Gpr12	ENSMUSG00000041468	G-protein coupled receptor 12 [Source:MGI Symbol;Acc:MGI:101909]	chr5:146582149-146585239	0	0	0	0	0	9.08365	0.0302856	0	-	-	translated_at_P7.5(DEG)	-
Maneal	ENSMUSG00000042763	mannosidase, endo-alpha-like [Source:MGI Symbol;Acc:MGI:2684896]	chr4:124850758-124862171	0	0	0.0274479	0	0	11.5363	0	0	-	-	translated_at_P7.5(DEG)	-
B3galnt1	ENSMUSG00000043300	UDP-GalNAc:betaGlcNAc beta 1,3-galactosaminyltransferase, polypeptide 1 [Source:MGI Symbol;Acc:MGI:1349405]	chr3:69573918-69598960	0	0	0.0217935	0	0.0230047	4.49327	0	0	-	-	translated_at_P7.5(DEG)	-
Gpr135	ENSMUSG00000043398	G protein-coupled receptor 135 [Source:MGI Symbol;Acc:MGI:2676315]	chr12:72069617-72070991	0	0	0	0	0	7.98525	0	0	-	-	translated_at_P7.5(DEG)	-
Lrrc8d	ENSMUSG00000046079	leucine rich repeat containing 8D [Source:MGI Symbol;Acc:MGI:1922368]	chr5:105699968-105815215	0	0	0.0735495	0	3.68491	12.8681	0	0.84718	-	-	translated_at_P7.5(DEG)	-
Bag5	ENSMUSG00000049792	BCL2-associated athanogene 5 [Source:MGI Symbol;Acc:MGI:1917619]	chr12:111709489-111713256	1.34841	0	0.269806	0	0.171854	14.774	0.225124	0	-	-	translated_at_P7.5(DEG)	-
Ankrd55	ENSMUSG00000049985	ankyrin repeat domain 55 [Source:MGI Symbol;Acc:MGI:1924568]	chr13:112288450-112384002	0	0.0248728	0	0	0.0490362	11.1303	0	0.92664	-	-	translated_at_P7.5(DEG)	-
Snx21	ENSMUSG00000050373	sorting nexin family member 21 [Source:MGI Symbol;Acc:MGI:1917729]	chr2:164786020-164804881	0	0	0.585291	0	0	13.0806	0.0472754	0.475959	-	-	translated_at_P7.5(DEG)	-
Zbtb25	ENSMUSG00000056459	zinc finger and BTB domain containing 25 [Source:MGI Symbol;Acc:MGI:99197]	chr12:76348899-76369560	0	0	0	0	0	21.5949	0	0	-	-	translated_at_P7.5(DEG)	-
Foxb1	ENSMUSG00000059246	forkhead box B1 [Source:MGI Symbol;Acc:MGI:1927549]	chr9:69757709-69760940	0	0	0	0	0	6.17225	0	0.225635	-	-	translated_at_P7.5(DEG)	-
Akap17b	ENSMUSG00000059708	A kinase (PRKA) anchor protein 17B [Source:MGI Symbol;Acc:MGI:2443758]	chrX:36608182-36645414	0	0	0.0117152	0	0.00802125	1.07425	0	0	-	-	translated_at_P7.5(DEG)	-
Mkx	ENSMUSG00000061013	mohawk homeobox [Source:MGI Symbol;Acc:MGI:2687286]	chr18:6934965-7004779	0.0363303	0.0127452	0	0	0	2.52826	0	0	-	-	translated_at_P7.5(DEG)	-
Luzp2	ENSMUSG00000063297	leucine zipper protein 2 [Source:MGI Symbol;Acc:MGI:1889615]	chr7:54835244-55268888	0.129149	0	0	0	0.803295	3.73854	0	0.247586	-	-	translated_at_P7.5(DEG)	-
Wscd2	ENSMUSG00000063430	WSC domain containing 2 [Source:MGI Symbol;Acc:MGI:2445030]	chr5:113550419-113589725	0	0	0	0	0.052818	5.3199	0.068816	0.52186	-	-	translated_at_P7.5(DEG)	-
Etnk2	ENSMUSG00000070644	ethanolamine kinase 2 [Source:MGI Symbol;Acc:MGI:2443760]	chr1:133363571-133380319	0	0	0	0	0	16.3717	0	0.906055	-	-	translated_at_P7.5(DEG)	-
Tmem88b	ENSMUSG00000073680	transmembrane protein 88B [Source:MGI Symbol;Acc:MGI:2444329]	chr4:155781590-155785874	0	0	0	0	0	2.2083	0	0	-	-	translated_at_P7.5(DEG)	-
9430008C03Rik	ENSMUSG00000085385	RIKEN cDNA 9430008C03 gene [Source:MGI Symbol;Acc:MGI:1915358]	chr2:158353699-158361522	0.208254	0	0.0253288	0	0.257623	5.2265	0.252082	0	-	-	translated_at_P7.5(DEG)	-
Lamtor3	ENSMUSG00000091512	late endosomal/lysosomal adaptor, MAPK and MTOR activator 3 [Source:MGI Symbol;Acc:MGI:1929467]	chr3:137918554-137928762	1.32308	0.0358363	0	0	0.57802	47.373	0.529255	1.18215	-	-	translated_at_P7.5(DEG)	-
AK010878	ENSMUSG00000091931	cDNA sequence AK010878 [Source:MGI Symbol;Acc:MGI:4845848]	chr12:102739829-102757810	0.264679	0	0.0448498	0	0	4.85978	0.130081	0	-	-	translated_at_P7.5(DEG)	-
AI854517	ENSMUSG00000097023	expressed sequence AI854517 [Source:MGI Symbol;Acc:MGI:2142071]	chr7:79500025-79534403	0	0	0	0	0	4.15358	0	0	-	-	translated_at_P7.5(DEG)	-
Endod1	ENSMUSG00000037419	endonuclease domain containing 1 [Source:MGI Symbol;Acc:MGI:1919196]	chr9:14353989-14381242	0.252857	0	0.026978	6.2848	0.391053	1.88154	0.683525	0	-	-	translated_at_P7.5(DEG)	-
Trim32	ENSMUSG00000051675	tripartite motif-containing 32 [Source:MGI Symbol;Acc:MGI:1917057]	chr4:65380802-66404483	0.235648	0	0.214917	6.31763	0.609878	9.3074	0.934065	0	-	-	translated_at_P7.5(DEG)	-
Mest	ENSMUSG00000051855	mesoderm specific transcript [Source:MGI Symbol;Acc:MGI:96968]	chr6:30733505-30896794	1.3936	0	0.356814	8.71784	0.369746	4.9245	0.739795	0	-	-	translated_at_P7.5(DEG)	-
Hs6st1	ENSMUSG00000045216	heparan sulfate 6-O-sulfotransferase 1 [Source:MGI Symbol;Acc:MGI:1354958]	chr1:36068399-36106446	0.0310019	0	0.0258376	5.2991	0.108387	9.58955	0.14124	0.178502	-	-	translated_at_P7.5(DEG)	-
Tspan17	ENSMUSG00000025875	tetraspanin 17 [Source:MGI Symbol;Acc:MGI:1921507]	chr13:54789404-54796775	0.319961	0	0.0507365	6.30851	1.00099	7.64264	1.70243	0.463319	-	-	translated_at_P7.5(DEG)	-
Arhgdig	ENSMUSG00000073433	Rho GDP dissociation inhibitor (GDI) gamma [Source:MGI Symbol;Acc:MGI:108430]	chr17:26199182-26201350	0	0	0.425708	9.8671	0.074118	15.6211	0	1.51052	-	-	translated_at_P7.5(DEG)	-
Mpc2	ENSMUSG00000026568	mitochondrial pyruvate carrier 2 [Source:MGI Symbol;Acc:MGI:1917706]	chr1:165461207-165481214	3.61238	0	0.57275	12.3939	1.57769	14.8055	2.01838	0	-	-	translated_at_P7.5(DEG)	-
Arap1	ENSMUSG00000032812	ArfGAP with RhoGAP domain, ankyrin repeat and PH domain 1 [Source:MGI Symbol;Acc:MGI:1916960]	chr7:101348068-101412586	0	0	0.0731556	1.15153	0.0137266	5.1135	0	0	-	-	translated_at_P7.5(DEG)	-
Cspg4	ENSMUSG00000032911	chondroitin sulfate proteoglycan 4 [Source:MGI Symbol;Acc:MGI:2153093]	chr9:56865103-56899870	0	0	0	4.3682	0.0121723	1.69781	0.0079028	0	-	-	translated_at_P7.5(DEG)	-
Csmd2	ENSMUSG00000028804	CUB and Sushi multiple domains 2 [Source:MGI Symbol;Acc:MGI:2386401]	chr4:127988043-128567656	0	0	0	0.157357	0	1.81488	0	0.0470308	-	-	translated_at_P7.5(DEG)	-
Slc25a18	ENSMUSG00000004902	solute carrier family 25 (mitochondrial carrier), member 18 [Source:MGI Symbol;Acc:MGI:1919053]	chr6:120773767-120793982	0	0	0	1.71504	0	13.2849	0	0	-	-	translated_at_P7.5(DEG)	-
Tunar	ENSMUSG00000097929	Tcl1 upstream neural differentiation associated RNA [Source:MGI Symbol;Acc:MGI:1917202]	chr12:105336593-105383932	0	0	0.0294465	0.482644	0	4.96863	0	0	-	-	translated_at_P7.5(DEG)	-
Acaa1a	ENSMUSG00000036138	acetyl-Coenzyme A acyltransferase 1A [Source:MGI Symbol;Acc:MGI:2148491]	chr9:119341293-119350295	0	0	0.187791	0.855513	1.49236	4.97717	1.52039	0	-	-	translated_at_P7.5(DEG)	-
Mgat3	ENSMUSG00000042428	mannoside acetylglucosaminyltransferase 3 [Source:MGI Symbol;Acc:MGI:104532]	chr15:80173720-80215519	0.122261	0	0.0155984	0.236552	0	3.75076	0	0	-	-	translated_at_P7.5(DEG)	-
Ldb1	ENSMUSG00000025223	LIM domain binding 1 [Source:MGI Symbol;Acc:MGI:894762]	chr19:46032600-46045211	0.228602	0	0.201712	1.43218	0.0998885	2.98298	0.981625	0	-	-	translated_at_P7.5(DEG)	-
Taf1	ENSMUSG00000031314	TAF1 RNA polymerase II, TATA box binding protein (TBP)-associated factor [Source:MGI Symbol;Acc:MGI:1336878]	chrX:101532734-101601789	0	0	0.0147339	2.66176	0.139804	3.0098	0.181533	0.0801585	-	-	translated_at_P7.5(DEG)	-
Mrpl35	ENSMUSG00000052962	mitochondrial ribosomal protein L35 [Source:MGI Symbol;Acc:MGI:1913473]	chr6:71812996-71823784	0.905205	0	0.210432	10.1853	0.0454516	5.05517	0.0888825	0	-	-	translated_at_P7.5(DEG)	-
D10Bwg1379e	ENSMUSG00000019852	DNA segment, Chr 10, Brigham & Women's Genetics 1379 expressed [Source:MGI Symbol;Acc:MGI:106387]	chr10:18588010-18743758	0.697737	6.4079	0.092527	2.75086	0.558317	6.97952	1.23272	40.243	-	-	translated_at_P7.5(DEG)	-
Kctd4	ENSMUSG00000046523	potassium channel tetramerisation domain containing 4 [Source:MGI Symbol;Acc:MGI:1914766]	chr14:75896936-76010865	0.174239	9.73614	0.016097	2.85188	0.0675235	16.6485	0	21.8686	-	-	translated_at_P7.5(DEG)	-
Id3	ENSMUSG00000007872	inhibitor of DNA binding 3 [Source:MGI Symbol;Acc:MGI:96398]	chr4:136143821-136145392	5.72884	74.866	1.93793	0	3.24735	14.5988	2.99947	1.30283	-	-	translated_at_P7.5(DEG)	-
Vbp1	ENSMUSG00000031197	von Hippel-Lindau binding protein 1 [Source:MGI Symbol;Acc:MGI:1333804]	chrX:75514296-75534946	17.0389	11.9803	4.58819	0	5.46951	31.4461	9.35	8.52025	-	-	translated_at_P7.5(DEG)	-
Fhit	ENSMUSG00000060579	fragile histidine triad gene [Source:MGI Symbol;Acc:MGI:1277947]	chr14:9550093-11162032	9.39091	1.69044	4.77921	0	23.0489	20.4412	32.1095	0.448607	-	-	translated_at_P7.5(DEG)	-
Hmgn1	ENSMUSG00000040681	high mobility group nucleosomal binding domain 1 [Source:MGI Symbol;Acc:MGI:96120]	chr16:96121587-96127725	12.3393	1.49708	11.188	0	27.7049	39.1238	54.9203	2.8684	-	-	translated_at_P7.5(DEG)	-
Fam163a	ENSMUSG00000015484	family with sequence similarity 163, member A [Source:MGI Symbol;Acc:MGI:3618859]	chr1:156075955-156205026	3.55656	5.96015	0.242791	0	0.593975	12.3336	0.555245	0.68055	-	-	translated_at_P7.5(DEG)	-
Zfp955b	ENSMUSG00000096910	zinc finger protein 955B [Source:MGI Symbol;Acc:MGI:4834573]	chr17:33289543-33304689	0.08481	5.06145	0	0	0.120246	4.52033	0.143307	0.206904	-	-	translated_at_P7.5(DEG)	-
Zfp592	ENSMUSG00000005621	zinc finger protein 592 [Source:MGI Symbol;Acc:MGI:2443541]	chr7:80993683-81045162	0.0304052	15.0343	0.0492006	0	0.0830865	2.39018	0.0962345	0.0885665	-	-	translated_at_P7.5(DEG)	-
Lats1	ENSMUSG00000040021	large tumor suppressor [Source:MGI Symbol;Acc:MGI:1333883]	chr10:7681208-7716461	0.52193	0.815084	0.0295171	0	0.142993	4.00646	0.318411	0.268616	-	-	translated_at_P7.5(DEG)	-
Gpsm1	ENSMUSG00000026930	G-protein signalling modulator 1 (AGS3-like, C. elegans) [Source:MGI Symbol;Acc:MGI:1915089]	chr2:26315532-26352110	0.50763	0.0214884	0.394342	8.14973	0.175516	8.6599	0.145706	0	-	-	translated_at_P7.5(DEG)	-
Arhgef15	ENSMUSG00000052921	Rho guanine nucleotide exchange factor (GEF) 15 [Source:MGI Symbol;Acc:MGI:3045246]	chr11:68943153-68956858	0.888229	1.64574	0.0999767	0.418432	0.084825	2.30609	0.0789005	0.319178	-	-	translated_at_P7.5(DEG)	-
Gltscr2	ENSMUSG00000041560	glioma tumor suppressor candidate region gene 2 [Source:MGI Symbol;Acc:MGI:2154441]	chr7:15937835-15946108	5.69841	0.751855	2.59512	4.41428	2.81629	8.85065	4.18395	0	-	-	translated_at_P7.5(DEG)	-
Fam168b	ENSMUSG00000037503	family with sequence similarity 168, member B [Source:MGI Symbol;Acc:MGI:2448487]	chr1:34813217-34843050	1.49573	10.0741	0.167766	0.980715	0.75865	4.01312	1.02531	0	-	-	translated_at_P7.5(DEG)	-
Hmgxb4	ENSMUSG00000034518	HMG box domain containing 4 [Source:MGI Symbol;Acc:MGI:1918073]	chr8:74993702-75031972	0.680434	2.33496	0.0756232	5.31848	0.148287	3.21529	0.23867	0	-	-	translated_at_P7.5(DEG)	-
Pigs	ENSMUSG00000041958	phosphatidylinositol glycan anchor biosynthesis, class S [Source:MGI Symbol;Acc:MGI:2687325]	chr11:78328421-78342776	0.775863	0.0280395	0.190887	2.57612	1.17819	7.68304	1.33244	0	-	-	translated_at_P7.5(DEG)	-
Rab6a	ENSMUSG00000030704	RAB6A, member RAS oncogene family [Source:MGI Symbol;Acc:MGI:894313]	chr7:100549116-100641268	0.301468	5.7167	0.0611467	2.37892	0.526908	3.55506	0.45369	0	-	-	translated_at_P7.5(DEG)	-
Rfwd2	ENSMUSG00000040782	ring finger and WD repeat domain 2 [Source:MGI Symbol;Acc:MGI:1347046]	chr1:159232325-159347580	0.383123	3.00778	0.075676	0.319719	0.547347	5.93245	0.115062	0.517405	-	-	translated_at_P7.5(DEG)	-
Ube2j1	ENSMUSG00000028277	ubiquitin-conjugating enzyme E2J 1 [Source:MGI Symbol;Acc:MGI:1926245]	chr4:33031424-33052364	0.164166	4.99629	0.069202	0.256439	0.210396	5.75705	0.112229	0	-	-	translated_at_P7.5(DEG)	-
Sucla2	ENSMUSG00000022110	succinate-Coenzyme A ligase, ADP-forming, beta subunit [Source:MGI Symbol;Acc:MGI:1306775]	chr14:73552785-73596142	0.243584	0.0335647	0.108725	12.2668	0.0330265	18.6925	0.0652695	0	-	-	translated_at_P7.5(DEG)	-
St8sia2	ENSMUSG00000025789	ST8 alpha-N-acetyl-neuraminide alpha-2,8-sialyltransferase 2 [Source:MGI Symbol;Acc:MGI:106020]	chr7:73939119-74013682	0.543578	5.48503	0.0399335	0.144744	0.101464	2.61252	0.0959615	0.121377	-	-	translated_at_P7.5(DEG)	-
Tapbpl	ENSMUSG00000038213	TAP binding protein-like [Source:MGI Symbol;Acc:MGI:2384853]	chr6:125224211-125239934	1.45913	0.591415	0.782528	0	0.354021	4.99844	0.265982	0	-	-	translated_at_P7.5(DEG)	-
Atrip	ENSMUSG00000025646	ATR interacting protein [Source:MGI Symbol;Acc:MGI:1925349]	chr9:109059746-109074124	0.422022	2.04665	0.666896	0	2.25997	3.86126	4.29484	0	-	-	translated_at_P7.5(DEG)	-
Tgfb3	ENSMUSG00000021253	transforming growth factor, beta 3 [Source:MGI Symbol;Acc:MGI:98727]	chr12:86056742-86079041	0.260668	1.33275	0.093968	0	0.0199198	5.00705	0	0	-	-	translated_at_P7.5(DEG)	-
Pde4d	ENSMUSG00000074661	-	chr13:108654176-109955969	0.437518	1.97119	0.0572847	0	0.00697395	2.15625	0	0	-	-	translated_at_P7.5(DEG)	-
Nrsn2	ENSMUSG00000059361	neurensin 2 [Source:MGI Symbol;Acc:MGI:2684969]	chr2:152345668-152376566	0	0.32303	0.307714	0	1.76456	13.5633	2.0113	0	-	-	translated_at_P7.5(DEG)	-
Gpx1	ENSMUSG00000063856	glutathione peroxidase 1 [Source:MGI Symbol;Acc:MGI:104887]	chr9:108339079-108340344	9.10108	0.0898075	1.73164	55.4915	1.7244	12.6302	4.99575	0.741875	-	-	translated_at_P7.5(DEG)	-
Stx1a	ENSMUSG00000007207	syntaxin 1A (brain) [Source:MGI Symbol;Acc:MGI:109355]	chr5:135023571-135051099	0.494042	0.0204152	0.500688	9.43196	0.634935	16.4593	0.432685	0.671525	-	-	translated_at_P7.5(DEG)	-
Slc25a10	ENSMUSG00000025792	solute carrier family 25 (mitochondrial carrier, dicarboxylate transporter), member 10 [Source:MGI Symbol;Acc:MGI:1353497]	chr11:120491836-120501161	0.583178	0.02014	0.249321	5.09656	0	3.3577	0	0.165301	-	-	translated_at_P7.5(DEG)	-
Zfp316	ENSMUSG00000046658	zinc finger protein 316 [Source:MGI Symbol;Acc:MGI:1860402]	chr5:143249694-143270022	0.0703806	0.0114433	0.0345188	2.53763	0.0095302	4.26143	0	0.28154	-	-	translated_at_P7.5(DEG)	-
Wdr6	ENSMUSG00000066357	WD repeat domain 6 [Source:MGI Symbol;Acc:MGI:1930140]	chr9:108569891-108578670	2.58942	2.57895	0.97302	29.8729	1.82533	3.22637	4.20351	3.06647	-	-	translated_at_P7.5(DEG)	-
BC003965	ENSMUSG00000067722	cDNA sequence BC003965 [Source:MGI Symbol;Acc:MGI:2670966]	chr17:25184560-25187662	10.3605	48.2763	4.42662	23.8094	11.5469	26.7354	25.8988	1.01762	-	-	translated_at_P7.5(DEG)	-
Slc25a15	ENSMUSG00000031482	solute carrier family 25 (mitochondrial carrier ornithine transporter), member 15 [Source:MGI Symbol;Acc:MGI:1342274]	chr8:22375549-22398621	1.15227	0.0117526	0.0353061	1.47149	0.380711	18.256	0.53455	0.771925	-	-	translated_at_P7.5(DEG)	-
Usb1	ENSMUSG00000031792	U6 snRNA biogenesis 1 [Source:MGI Symbol;Acc:MGI:2142454]	chr8:95332283-95347513	0.277755	0.0244056	0.145382	24.5586	0	11.6949	0	0.80337	-	-	translated_at_P7.5(DEG)	-
Ptplad1	ENSMUSG00000033629	protein tyrosine phosphatase-like A domain containing 1 [Source:MGI Symbol;Acc:MGI:1889341]	chr9:64986982-65021717	0.838675	0.0150937	0.0809535	1.98928	0.926891	5.13244	0.785685	0.247997	-	-	translated_at_P7.5(DEG)	-
6330403K07Rik	ENSMUSG00000018451	RIKEN cDNA 6330403K07 gene [Source:MGI Symbol;Acc:MGI:1918001]	chr11:71031940-71033617	1.6804	22.36	1.46587	72.2173	7.4709	13.9119	20.0308	4.74951	-	-	translated_at_P7.5(DEG)	-
Psmd11	ENSMUSG00000017428	proteasome (prosome, macropain) 26S subunit, non-ATPase, 11 [Source:MGI Symbol;Acc:MGI:1916327]	chr11:80428614-80472133	2.66822	22.0993	1.43824	41.258	0.388852	0.946389	0.202008	0	translated_at_E17.5(DEG)	translated_at_P0.5(DEG)	-	-
Nyap1	ENSMUSG00000045348	neuronal tyrosine-phosphorylated phosphoinositide 3-kinase adaptor 1 [Source:MGI Symbol;Acc:MGI:2443880]	chr5:137730962-137739998	0.295548	9.89985	0.034819	10.4804	0	0	0	0	translated_at_E17.5(DEG)	translated_at_P0.5(DEG)	-	-
Hnrnpm	ENSMUSG00000059208	heterogeneous nuclear ribonucleoprotein M [Source:MGI Symbol;Acc:MGI:1926465]	chr17:33646232-33685458	3.36044	39.7726	0.993695	12.525	11.6724	0	37.3239	0	translated_at_E17.5(DEG)	translated_at_P0.5(DEG)	-	-
Stxbp4	ENSMUSG00000020546	syntaxin binding protein 4 [Source:MGI Symbol;Acc:MGI:1342296]	chr11:90476492-90638108	0.0841369	8.91775	0.031881	9.54313	0.221969	0.248766	0.267145	0	translated_at_E17.5(DEG)	translated_at_P0.5(DEG)	-	-
Rhbdl1	ENSMUSG00000025735	rhomboid, veinlet-like 1 (Drosophila) [Source:MGI Symbol;Acc:MGI:2384891]	chr17:25834464-25837127	0.0380291	23.5943	0	30.342	0	0.986195	0	0	translated_at_E17.5(DEG)	translated_at_P0.5(DEG)	-	-
Ptk2	ENSMUSG00000022607	PTK2 protein tyrosine kinase 2 [Source:MGI Symbol;Acc:MGI:95481]	chr15:73205104-73423191	0.243963	14.43	0.0629384	5.4247	0.0679255	0	0.191578	0	translated_at_E17.5(DEG)	translated_at_P0.5(DEG)	-	-
Rgs19	ENSMUSG00000002458	regulator of G-protein signaling 19 [Source:MGI Symbol;Acc:MGI:1915153]	chr2:181688418-181693977	0.51805	44.9449	0.243705	19.6027	0.210822	0.05641	0	0	translated_at_E17.5(DEG)	translated_at_P0.5(DEG)	-	-
Dctn3	ENSMUSG00000028447	dynactin 3 [Source:MGI Symbol;Acc:MGI:1859251]	chr4:41714797-41723163	5.91429	240.634	2.74641	1175.11	1.2225	9.78485	0.818875	2.4611	translated_at_E17.5(DEG)	translated_at_P0.5(DEG)	-	-
Tbc1d9b	ENSMUSG00000036644	TBC1 domain family, member 9B [Source:MGI Symbol;Acc:MGI:1924045]	chr11:50131359-50172785	0.534734	3.58462	0.0783131	39.8775	0.168688	0	0.0869255	0	translated_at_E17.5(DEG)	translated_at_P0.5(DEG)	-	-
Cct5	ENSMUSG00000022234	chaperonin containing Tcp1, subunit 5 (epsilon) [Source:MGI Symbol;Acc:MGI:107185]	chr15:31590883-31601804	7.57035	18.8708	1.55026	164.891	2.38933	0	2.62205	0	translated_at_E17.5(DEG)	translated_at_P0.5(DEG)	-	-
Ap2b1	ENSMUSG00000035152	adaptor-related protein complex 2, beta 1 subunit [Source:MGI Symbol;Acc:MGI:1919020]	chr11:83302696-83405033	0.0310646	5.2906	0.164585	4.17296	0.036928	0	0.186583	0	translated_at_E17.5(DEG)	translated_at_P0.5(DEG)	-	-
Hars	ENSMUSG00000001380	histidyl-tRNA synthetase [Source:MGI Symbol;Acc:MGI:108087]	chr18:36766527-36783205	3.01265	49.4728	0.509713	90.5734	3.55351	0.408959	1.49713	0	translated_at_E17.5(DEG)	translated_at_P0.5(DEG)	-	-
Rpl11	ENSMUSG00000059291	ribosomal protein L11 [Source:MGI Symbol;Acc:MGI:1914275]	chr4:136049947-136053371	2.79776	165.946	0.502385	61.5889	1.29235	2.96211	0.64429	0	translated_at_E17.5(DEG)	translated_at_P0.5(DEG)	-	-
Tacc2	ENSMUSG00000030852	transforming, acidic coiled-coil containing protein 2 [Source:MGI Symbol;Acc:MGI:1928899]	chr7:130577483-130764784	0.250236	9.88345	0.210776	6.20131	0.862075	0.0117133	0.9554	0	translated_at_E17.5(DEG)	translated_at_P0.5(DEG)	-	-
Cul7	ENSMUSG00000038545	cullin 7 [Source:MGI Symbol;Acc:MGI:1913765]	chr17:46650337-46664364	0.655356	27.2786	0.159664	70.3751	0.289658	0	0.244607	0	translated_at_E17.5(DEG)	translated_at_P0.5(DEG)	-	-
Strip1	ENSMUSG00000014601	striatin interacting protein 1 [Source:MGI Symbol;Acc:MGI:2443884]	chr3:107612531-107631710	1.95949	23.8758	0.296083	64.7545	0.157201	0.0143436	0.082025	0	translated_at_E17.5(DEG)	translated_at_P0.5(DEG)	-	-
Aamp	ENSMUSG00000006299	angio-associated migratory protein [Source:MGI Symbol;Acc:MGI:107809]	chr1:74279839-74284738	3.4787	47.7514	0.956432	75.1757	9.89205	0	33.1891	0	translated_at_E17.5(DEG)	translated_at_P0.5(DEG)	-	-
Apoa1bp	ENSMUSG00000028070	apolipoprotein A-I binding protein [Source:MGI Symbol;Acc:MGI:2180167]	chr3:88056522-88058495	2.74082	69.5589	1.12776	116.765	0.33311	0	0.178135	0	translated_at_E17.5(DEG)	translated_at_P0.5(DEG)	-	-
Smpd1	ENSMUSG00000037049	sphingomyelin phosphodiesterase 1, acid lysosomal [Source:MGI Symbol;Acc:MGI:98325]	chr7:105554359-105558389	1.7225	74.486	0.103418	35.3798	1.34745	0	1.77224	0	translated_at_E17.5(DEG)	translated_at_P0.5(DEG)	-	-
Pithd1	ENSMUSG00000028669	PITH (C-terminal proteasome-interacting domain of thioredoxin-like) domain containing 1 [Source:MGI Symbol;Acc:MGI:1913443]	chr4:135975601-135987244	0.808204	108.829	0.136081	45.4697	0.318732	0	0.18654	0	translated_at_E17.5(DEG)	translated_at_P0.5(DEG)	-	-
Bmp1	ENSMUSG00000022098	bone morphogenetic protein 1 [Source:MGI Symbol;Acc:MGI:88176]	chr14:70474554-70520260	0.489628	20.9585	0.252848	18.6126	0	0	0.052367	0	translated_at_E17.5(DEG)	translated_at_P0.5(DEG)	-	-
Igfbp2	ENSMUSG00000039323	insulin-like growth factor binding protein 2 [Source:MGI Symbol;Acc:MGI:96437]	chr1:72824479-72852471	4.96108	61.6333	0.961531	48.1742	0.167871	0	0.277194	0	translated_at_E17.5(DEG)	translated_at_P0.5(DEG)	-	-
Srsf6	ENSMUSG00000016921	serine/arginine-rich splicing factor 6 [Source:MGI Symbol;Acc:MGI:1915246]	chr2:162931507-162937120	0.895565	22.6228	0.0759105	12.3048	0.925995	0	1.39278	0.107741	translated_at_E17.5(DEG)	translated_at_P0.5(DEG)	-	-
Tsg101	ENSMUSG00000014402	tumor susceptibility gene 101 [Source:MGI Symbol;Acc:MGI:106581]	chr7:46889026-46919930	1.52916	59.5629	0.0274411	24.3066	0.706652	0.0263083	0.5346	0	translated_at_E17.5(DEG)	translated_at_P0.5(DEG)	-	-
Ap3b1	ENSMUSG00000021686	adaptor-related protein complex 3, beta 1 subunit [Source:MGI Symbol;Acc:MGI:1333879]	chr13:94358959-94566316	0.471359	11.8485	0.0721708	11.4231	0	0	0.341469	0	translated_at_E17.5(DEG)	translated_at_P0.5(DEG)	-	-
Fkbp2	ENSMUSG00000056629	FK506 binding protein 2 [Source:MGI Symbol;Acc:MGI:95542]	chr19:6977738-6980461	2.63225	162.821	0.783305	70.4702	0.75726	0	0.442851	0	translated_at_E17.5(DEG)	translated_at_P0.5(DEG)	-	-
Bag6	ENSMUSG00000024392	BCL2-associated athanogene 6 [Source:MGI Symbol;Acc:MGI:1919439]	chr17:35135177-35147322	0.737626	52.2615	0.276446	10.5968	0.957744	0	1.04724	0	translated_at_E17.5(DEG)	translated_at_P0.5(DEG)	-	-
Napa	ENSMUSG00000006024	N-ethylmaleimide sensitive fusion protein attachment protein alpha [Source:MGI Symbol;Acc:MGI:104563]	chr7:16098642-16117975	1.75691	29.4038	1.16982	20.0026	2.65461	0	4.49542	0	translated_at_E17.5(DEG)	translated_at_P0.5(DEG)	-	-
Eif1	ENSMUSG00000035530	eukaryotic translation initiation factor 1 [Source:MGI Symbol;Acc:MGI:105125]	chr11:100319995-100322096	7.6872	39.0961	1.33902	25.5156	3.83105	0	10.2901	0	translated_at_E17.5(DEG)	translated_at_P0.5(DEG)	-	-
Ldhb	ENSMUSG00000030246	lactate dehydrogenase B [Source:MGI Symbol;Acc:MGI:96763]	chr6:142490248-142507943	3.92716	132.258	1.01143	140.334	3.91746	0	5.04565	0.576425	translated_at_E17.5(DEG)	translated_at_P0.5(DEG)	-	-
Clip3	ENSMUSG00000013921	CAP-GLY domain containing linker protein 3 [Source:MGI Symbol;Acc:MGI:1923936]	chr7:30291752-30308367	2.50332	23.4521	0.645447	14.1431	1.34243	0	1.56378	1.62105	translated_at_E17.5(DEG)	translated_at_P0.5(DEG)	-	-
Csnk2b	ENSMUSG00000024387	casein kinase 2, beta polypeptide [Source:MGI Symbol;Acc:MGI:88548]	chr17:35116194-35121447	6.01307	97.832	5.7638	209.456	3.67214	2.4706	3.04508	2.03788	translated_at_E17.5(DEG)	translated_at_P0.5(DEG)	-	-
Smarcc2	ENSMUSG00000025369	SWI/SNF related, matrix associated, actin dependent regulator of chromatin, subfamily c, member 2 [Source:MGI Symbol;Acc:MGI:1915344]	chr10:128459235-128490174	0.520019	22.8793	0.0103649	7.50338	0.0796279	0	0.155475	0	translated_at_E17.5(DEG)	translated_at_P0.5(DEG)	-	-
Mast4	ENSMUSG00000034751	microtubule associated serine/threonine kinase family member 4 [Source:MGI Symbol;Acc:MGI:1918885]	chr13:102732488-103334492	0.16684	2.51368	0.0285731	3.36275	0.0547815	0	0.0592345	0	translated_at_E17.5(DEG)	translated_at_P0.5(DEG)	-	-
Sh3pxd2b	ENSMUSG00000040711	SH3 and PX domains 2B [Source:MGI Symbol;Acc:MGI:2442062]	chr11:32347810-32428183	1.11757	8.30555	0.0382864	12.8212	0.297238	0	0.248791	0	translated_at_E17.5(DEG)	translated_at_P0.5(DEG)	-	-
Pex16	ENSMUSG00000027222	peroxisomal biogenesis factor 16 [Source:MGI Symbol;Acc:MGI:1338829]	chr2:92374675-92381220	0	109.615	0.553627	69.6161	1.5558	0	1.86852	0	translated_at_E17.5(DEG)	translated_at_P0.5(DEG)	-	-
Ppp2r2b	ENSMUSG00000024500	protein phosphatase 2, regulatory subunit B, beta [Source:MGI Symbol;Acc:MGI:1920180]	chr18:42645220-43059471	0.657367	23.8772	0.401481	30.6837	4.98416	0	7.69532	0	translated_at_E17.5(DEG)	translated_at_P0.5(DEG)	-	-
Pde8b	ENSMUSG00000021684	phosphodiesterase 8B [Source:MGI Symbol;Acc:MGI:2443999]	chr13:95024104-95250304	0.0657215	6.07445	0.016764	7.77996	0.183817	0.0840975	0.11998	0.302567	translated_at_E17.5(DEG)	translated_at_P0.5(DEG)	-	-
Hsd17b12	ENSMUSG00000027195	hydroxysteroid (17-beta) dehydrogenase 12 [Source:MGI Symbol;Acc:MGI:1926967]	chr2:94032696-94157909	141.234	210.048	57.5479	211.956	38.3599	3.98224	45.1696	1.09238	translated_at_E17.5(DEG)	translated_at_P0.5(DEG)	-	-
Amotl1	ENSMUSG00000013076	angiomotin-like 1 [Source:MGI Symbol;Acc:MGI:1922973]	chr9:14541966-14615000	2.94973	14.7082	2.18832	24.014	0.258509	0.0775378	0.276475	0.502485	translated_at_E17.5(DEG)	translated_at_P0.5(DEG)	-	-
Tstd1	-	-	chr1:171419032-171420352	37.1084	10.3956	12.6275	39.1415	7.22435	0.55688	9.24669	0	translated_at_E17.5(DEG)	translated_at_P0.5(DEG)	-	-
Tbrg4	ENSMUSG00000000384	transforming growth factor beta regulated gene 4 [Source:MGI Symbol;Acc:MGI:1100868]	chr11:6615597-6626067	11.4862	11.127	5.14758	72.5877	2.20011	1.04601	1.65149	0	translated_at_E17.5(DEG)	translated_at_P0.5(DEG)	-	-
Casp9	ENSMUSG00000028914	caspase 9 [Source:MGI Symbol;Acc:MGI:1277950]	chr4:141793611-141826003	0.43088	27.6167	0.286185	11.6033	17.8175	5.46404	0.415426	0	translated_at_E17.5(DEG)	translated_at_P0.5(DEG)	-	-
Myl12b	ENSMUSG00000034868	myosin, light chain 12B, regulatory [Source:MGI Symbol;Acc:MGI:107494]	chr17:70973962-70990516	4.41505	173.322	2.81663	349.412	6.84525	0.118527	12.2626	0	translated_at_E17.5(DEG)	translated_at_P0.5(DEG)	-	-
Ccdc28b	ENSMUSG00000028795	coiled coil domain containing 28B [Source:MGI Symbol;Acc:MGI:1913514]	chr4:129619273-129623908	0.16239	246.285	0.239603	77.1025	6.24827	0	5.5018	0	translated_at_E17.5(DEG)	translated_at_P0.5(DEG)	-	-
Eftud2	ENSMUSG00000020929	elongation factor Tu GTP binding domain containing 2 [Source:MGI Symbol;Acc:MGI:1336880]	chr11:102838471-102880975	0.759424	20.5875	0.18342	23.8026	0.6848	0.0277797	0.456462	0	translated_at_E17.5(DEG)	translated_at_P0.5(DEG)	-	-
Klhl17	ENSMUSG00000078484	kelch-like 17 [Source:MGI Symbol;Acc:MGI:2678948]	chr4:156229043-156234857	0	32.6786	0.0568775	27.297	0.0225158	0	0	0	translated_at_E17.5(DEG)	translated_at_P0.5(DEG)	-	-
Igfbpl1	ENSMUSG00000035551	insulin-like growth factor binding protein-like 1 [Source:MGI Symbol;Acc:MGI:1933198]	chr4:45809506-45826827	1.29229	89.6995	0.054853	21.9561	0	0	0	0	translated_at_E17.5(DEG)	translated_at_P0.5(DEG)	-	-
Tet3	ENSMUSG00000034832	tet methylcytosine dioxygenase 3 [Source:MGI Symbol;Acc:MGI:2446229]	chr6:83362373-83441678	0.692977	11.093	0.0799529	4.59337	0.500132	0	1.86577	0.0338236	translated_at_E17.5(DEG)	translated_at_P0.5(DEG)	-	-
Cox5b	ENSMUSG00000061518	cytochrome c oxidase subunit Vb [Source:MGI Symbol;Acc:MGI:88475]	chr1:36691486-36693388	9.49463	237.165	9.28546	98.7859	18.5249	0	40.2487	0	translated_at_E17.5(DEG)	translated_at_P0.5(DEG)	-	-
Tmem50b	ENSMUSG00000022964	transmembrane protein 50B [Source:MGI Symbol;Acc:MGI:1925225]	chr16:91574507-91597680	0.126922	25.0361	0.338939	22.2226	0	0	0	0	translated_at_E17.5(DEG)	translated_at_P0.5(DEG)	-	-
Usp20	ENSMUSG00000026854	ubiquitin specific peptidase 20 [Source:MGI Symbol;Acc:MGI:1921520]	chr2:30982278-31022655	0.0137907	21.4	0.0115055	10.0585	0.241075	0	0.266834	0	translated_at_E17.5(DEG)	translated_at_P0.5(DEG)	-	-
Nr1d1	ENSMUSG00000020889	nuclear receptor subfamily 1, group D, member 1 [Source:MGI Symbol;Acc:MGI:2444210]	chr11:98767931-98775377	0.16516	7.66085	0.257514	8.80217	0.241297	0	0.072736	0	translated_at_E17.5(DEG)	translated_at_P0.5(DEG)	-	-
Stk19	ENSMUSG00000061207	serine/threonine kinase 19 [Source:MGI Symbol;Acc:MGI:1860085]	chr17:34823992-34836903	0.230877	36.8862	0.481945	32.6775	1.25159	0	1.64058	0	translated_at_E17.5(DEG)	translated_at_P0.5(DEG)	-	-
Trpv2	ENSMUSG00000018507	transient receptor potential cation channel, subfamily V, member 2 [Source:MGI Symbol;Acc:MGI:1341836]	chr11:62574485-62600305	0.08303	13.5203	0.0543845	10.2851	0	0	0	0	translated_at_E17.5(DEG)	translated_at_P0.5(DEG)	-	-
Slc25a12	ENSMUSG00000027010	solute carrier family 25 (mitochondrial carrier, Aralar), member 12 [Source:MGI Symbol;Acc:MGI:1926080]	chr2:71274294-71367554	0.0400073	7.32785	0.0332513	10.6876	0.104899	0	0.206956	0	translated_at_E17.5(DEG)	translated_at_P0.5(DEG)	-	-
Wdr53	ENSMUSG00000022787	WD repeat domain 53 [Source:MGI Symbol;Acc:MGI:1916230]	chr16:32247226-32257083	0.786235	59.559	0.187676	24.6823	0.0644285	0	0	0	translated_at_E17.5(DEG)	translated_at_P0.5(DEG)	-	-
Atp5d	ENSMUSG00000003072	ATP synthase, H+ transporting, mitochondrial F1 complex, delta subunit [Source:MGI Symbol;Acc:MGI:1913293]	chr10:79697304-80369637	12.5121	142.182	22.6162	389.082	6.87955	0.458374	7.04055	11.1757	translated_at_E17.5(DEG)	translated_at_P0.5(DEG)	-	-
Rpl7	ENSMUSG00000043716	ribosomal protein L7 [Source:MGI Symbol;Acc:MGI:98073]	chr1:16101295-16104433	148.322	32.5346	32.8673	202.252	51.8445	0.50222	60.4485	7.81995	translated_at_E17.5(DEG)	translated_at_P0.5(DEG)	-	-
Eif3i	ENSMUSG00000028798	eukaryotic translation initiation factor 3, subunit I [Source:MGI Symbol;Acc:MGI:1860763]	chr4:129591973-129600648	5.05351	48.442	1.86999	72.4821	1.55661	0.15138	1.85954	0.389811	translated_at_E17.5(DEG)	translated_at_P0.5(DEG)	-	-
Syp	ENSMUSG00000031144	synaptophysin [Source:MGI Symbol;Acc:MGI:98467]	chrX:7638579-7653256	0.930405	26.3732	0.211164	28.4944	3.87057	0.151681	3.77099	0.432778	translated_at_E17.5(DEG)	translated_at_P0.5(DEG)	-	-
Zfp446	ENSMUSG00000033961	zinc finger protein 446 [Source:MGI Symbol;Acc:MGI:2442185]	chr7:12977847-12985716	1.26109	8.2545	0.430032	10.3505	4.95862	0.203177	11.8728	0.0839895	translated_at_E17.5(DEG)	translated_at_P0.5(DEG)	-	-
Bbs7	ENSMUSG00000037325	Bardet-Biedl syndrome 7 (human) [Source:MGI Symbol;Acc:MGI:1918742]	chr3:36573142-36613389	0.181669	13.1833	0	12.7169	0.218315	7.95511	0.577608	0.26196	translated_at_E17.5(DEG)	translated_at_P0.5(DEG)	-	-
Nfe2l1	ENSMUSG00000038615	nuclear factor, erythroid derived 2,-like 1 [Source:MGI Symbol;Acc:MGI:99421]	chr11:96817413-96829968	0.146026	15.1408	0.0624944	9.76562	1.21881	0.247964	2.92654	0.19047	translated_at_E17.5(DEG)	translated_at_P0.5(DEG)	-	-
Tcf4	ENSMUSG00000053477	transcription factor 4 [Source:MGI Symbol;Acc:MGI:98506]	chr18:69344491-69687967	2.76921	4.29204	0.481811	5.8684	4.34734	3.55849	1.85973	4.98144	-	translated_at_P0.5(DEG)	-	-
Snap25	ENSMUSG00000027273	synaptosomal-associated protein 25 [Source:MGI Symbol;Acc:MGI:98331]	chr2:136713449-136782428	28.6009	108.502	5.50182	32.1505	107.476	90.3097	141.438	2071.69	-	translated_at_P0.5(DEG)	-	-
Pfn2	ENSMUSG00000027805	profilin 2 [Source:MGI Symbol;Acc:MGI:97550]	chr3:57841894-57847757	3.16621	26.806	0.831539	25.0983	1.31369	0.496787	1.4715	0.197006	-	translated_at_P0.5(DEG)	-	-
Scg5	ENSMUSG00000023236	secretogranin V [Source:MGI Symbol;Acc:MGI:98289]	chr2:113776312-113829091	4.6858	0.0741685	2.43879	103.203	4.84465	0	6.08865	0	-	translated_at_P0.5(DEG)	-	-
Sepw1	ENSMUSG00000041571	selenoprotein W, muscle 1 [Source:MGI Symbol;Acc:MGI:1100878]	chr7:15917207-15922371	6.44276	577.189	10.3572	164.818	10.4598	10.3744	29.3332	0	-	translated_at_P0.5(DEG)	-	-
Cdc42	ENSMUSG00000006699	cell division cycle 42 [Source:MGI Symbol;Acc:MGI:106211]	chr4:137319695-137357759	1.0304	8.65134	0.316306	18.246	0.703775	2.50291	1.28582	0	-	translated_at_P0.5(DEG)	-	-
Ncdn	ENSMUSG00000028833	neurochondrin [Source:MGI Symbol;Acc:MGI:1347351]	chr4:126743749-126753429	0.792879	27.5165	0.255908	104.743	0.0680333	0	5.8739	0	-	translated_at_P0.5(DEG)	-	-
Calm2	ENSMUSG00000036438	calmodulin 2 [Source:MGI Symbol;Acc:MGI:103250]	chr17:87433400-87446935	21.1626	92.7274	2.73718	56.0266	6.38417	0	8.55565	0	-	translated_at_P0.5(DEG)	-	-
Scd2	ENSMUSG00000025203	stearoyl-Coenzyme A desaturase 2 [Source:MGI Symbol;Acc:MGI:98240]	chr19:44293675-44306862	6.10114	20.9116	0.775823	38.19	1.23034	0.134841	1.46584	0.23924	-	translated_at_P0.5(DEG)	-	-
Rtn3	ENSMUSG00000024758	reticulon 3 [Source:MGI Symbol;Acc:MGI:1339970]	chr19:7417624-7483291	6.3544	19.3444	1.17647	10.4289	4.8428	0.0326408	5.92147	0.135436	-	translated_at_P0.5(DEG)	-	-
Tcf25	ENSMUSG00000001472	transcription factor 25 (basic helix-loop-helix) [Source:MGI Symbol;Acc:MGI:1914105]	chr8:123373710-123404174	5.09295	50.1505	1.29537	180.375	6.13293	4.7514	11.2907	51.0008	-	translated_at_P0.5(DEG)	-	-
Cpe	ENSMUSG00000037852	carboxypeptidase E [Source:MGI Symbol;Acc:MGI:101932]	chr8:64592550-64693040	2.92035	28.2314	0.854359	241.01	16.2673	1.79211	34.134	224.407	-	translated_at_P0.5(DEG)	-	-
Tm7sf2	ENSMUSG00000024799	transmembrane 7 superfamily member 2 [Source:MGI Symbol;Acc:MGI:1920416]	chr19:6062820-6077187	0.119708	0	0.0694965	29.0149	0.185158	0.0357244	0.53682	21.1225	-	translated_at_P0.5(DEG)	-	-
Ndufv1	ENSMUSG00000037916	NADH dehydrogenase (ubiquinone) flavoprotein 1 [Source:MGI Symbol;Acc:MGI:107851]	chr19:4007498-4012755	1.99247	0.623225	2.10017	83.5071	2.862	0	2.39226	0	-	translated_at_P0.5(DEG)	-	-
Eif6	ENSMUSG00000027613	eukaryotic translation initiation factor 6 [Source:MGI Symbol;Acc:MGI:1196288]	chr2:155819836-155826925	2.52205	0.0294492	3.11582	68.4404	0.743269	0	2.24274	0	-	translated_at_P0.5(DEG)	-	-
Ino80d	ENSMUSG00000040865	INO80 complex subunit D [Source:MGI Symbol;Acc:MGI:3027003]	chr1:63047800-63114267	0.281952	0.0173537	0.0574266	3.48063	0.0538035	0.0863545	0.0372162	0.0747893	-	translated_at_P0.5(DEG)	-	-
Ttc28	ENSMUSG00000033209	tetratricopeptide repeat domain 28 [Source:MGI Symbol;Acc:MGI:2140873]	chr5:110879802-111289779	0.203068	0.014612	0.0528856	3.4077	0.100269	0	0.088708	0.0598935	-	translated_at_P0.5(DEG)	-	-
Igf2bp1	ENSMUSG00000013415	insulin-like growth factor 2 mRNA binding protein 1 [Source:MGI Symbol;Acc:MGI:1890357]	chr11:95957163-96005944	41.0414	0.665354	4.78261	3.87507	0.334862	0.0107276	0.401884	0.0442352	-	translated_at_P0.5(DEG)	-	-
Zbtb20	ENSMUSG00000022708	zinc finger and BTB domain containing 20 [Source:MGI Symbol;Acc:MGI:1929213]	chr16:42884369-43619123	0.454505	0	0.152122	12.6085	0.282552	0.0159643	0.232555	0	-	translated_at_P0.5(DEG)	-	-
Srp68	ENSMUSG00000020780	signal recognition particle 68 [Source:MGI Symbol;Acc:MGI:1917447]	chr11:116245165-116274217	1.59173	0.0164332	0.177425	10.6481	0.279073	0	0.267466	0	-	translated_at_P0.5(DEG)	-	-
Trio	ENSMUSG00000022263	triple functional domain (PTPRF interacting) [Source:MGI Symbol;Acc:MGI:1927230]	chr15:27730648-28025848	0.0968125	0.226149	0.0143068	2.3387	0.080395	0.00802185	0.071363	0.166796	-	translated_at_P0.5(DEG)	-	-
Rufy1	ENSMUSG00000020375	RUN and FYVE domain containing 1 [Source:MGI Symbol;Acc:MGI:2429762]	chr11:50389302-50431111	0.398991	7.48405	0.0564445	16.5207	0.212842	0.211609	0.151891	0	-	translated_at_P0.5(DEG)	-	-
Chd4	ENSMUSG00000063870	chromodomain helicase DNA binding protein 4 [Source:MGI Symbol;Acc:MGI:1344380]	chr6:125096162-125130501	3.3698	4.75221	0.876943	6.50216	1.27095	0.387036	2.34807	0	-	translated_at_P0.5(DEG)	-	-
Asxl2	ENSMUSG00000037486	additional sex combs like 2 (Drosophila) [Source:MGI Symbol;Acc:MGI:1922552]	chr12:3426856-3506849	0.144696	0.052893	0.0132954	3.53525	0.262508	0.22243	0.0785215	0	-	translated_at_P0.5(DEG)	-	-
Hn1	ENSMUSG00000020737	hematological and neurological expressed sequence 1 [Source:MGI Symbol;Acc:MGI:1096361]	chr11:115497352-115514370	23.0574	229.579	5.64967	77.2519	4.2342	0	4.31541	0	-	translated_at_P0.5(DEG)	-	-
Dgcr6	ENSMUSG00000003531	DiGeorge syndrome critical region gene 6 [Source:MGI Symbol;Acc:MGI:1202877]	chr16:18052859-18071632	5.50818	4.37769	1.45857	67.3747	1.80218	0	1.3521	0.308059	-	translated_at_P0.5(DEG)	-	-
Nrbp1	ENSMUSG00000029148	nuclear receptor binding protein 1 [Source:MGI Symbol;Acc:MGI:2183436]	chr5:30933142-31348845	2.12043	1.46674	0.750525	32.0185	2.90809	0	3.32915	0	-	translated_at_P0.5(DEG)	-	-
Ubxn1	ENSMUSG00000071655	UBX domain protein 1 [Source:MGI Symbol;Acc:MGI:1289301]	chr19:8871558-8875656	11.2265	9.49571	4.07417	28.1837	4.29751	0	4.96495	0.75435	-	translated_at_P0.5(DEG)	-	-
Bfar	ENSMUSG00000022684	bifunctional apoptosis regulator [Source:MGI Symbol;Acc:MGI:1914368]	chr16:13671857-13703612	0.776598	1.41891	0.136452	10.9138	0.0392035	0	0.122402	0	-	translated_at_P0.5(DEG)	-	-
Psmd2	ENSMUSG00000006998	proteasome (prosome, macropain) 26S subunit, non-ATPase, 2 [Source:MGI Symbol;Acc:MGI:1096584]	chr16:20651651-20663414	2.06686	4.20163	0.590392	190.259	1.78243	0.504621	1.71138	0.91005	-	translated_at_P0.5(DEG)	-	-
Smu1	ENSMUSG00000028409	smu-1 suppressor of mec-8 and unc-52 homolog (C. elegans) [Source:MGI Symbol;Acc:MGI:1915546]	chr4:40720153-40757885	5.0099	8.65095	0.885914	56.6989	2.13986	0.374277	2.36634	3.88383	-	translated_at_P0.5(DEG)	-	-
Map4k4	ENSMUSG00000026074	mitogen-activated protein kinase kinase kinase kinase 4 [Source:MGI Symbol;Acc:MGI:1349394]	chr1:39900912-40026310	0.427682	4.26541	0.137632	37.6505	0.253192	2.14696	0.209128	0.235141	-	translated_at_P0.5(DEG)	-	-
Puf60	ENSMUSG00000002524	poly-U binding splicing factor 60 [Source:MGI Symbol;Acc:MGI:1915209]	chr15:76070181-76080946	6.55375	6.03165	4.09738	87.4409	15.1011	0.109995	43.6968	3.07764	-	translated_at_P0.5(DEG)	-	-
Dip2b	ENSMUSG00000023026	DIP2 disco-interacting protein 2 homolog B (Drosophila) [Source:MGI Symbol;Acc:MGI:2145977]	chr15:100038663-100219473	4.34511	3.40332	0.586379	18.1392	5.46715	2.01609	1.79997	1.07572	-	translated_at_P0.5(DEG)	-	-
Zzef1	ENSMUSG00000055670	zinc finger, ZZ-type with EF hand domain 1 [Source:MGI Symbol;Acc:MGI:2444286]	chr11:72796225-72927120	0.109757	0.258898	0.0041889	12.0436	0.0989769	2.06859	0.107608	0.057361	-	translated_at_P0.5(DEG)	-	-
Dot1l	ENSMUSG00000061589	DOT1-like, histone H3 methyltransferase (S. cerevisiae) [Source:MGI Symbol;Acc:MGI:2143886]	chr10:80755205-80794347	0.869329	17.0911	0.133897	24.1003	0.874861	2.43576	1.09586	0.457316	-	translated_at_P0.5(DEG)	-	-
Dlgap4	ENSMUSG00000061689	discs, large homolog-associated protein 4 (Drosophila) [Source:MGI Symbol;Acc:MGI:2138865]	chr2:156613696-156764363	3.37515	5.74913	0.593498	37.0319	1.234	0.0319819	2.49715	0.231454	-	translated_at_P0.5(DEG)	-	-
Snrnp40	ENSMUSG00000074088	small nuclear ribonucleoprotein 40 (U5) [Source:MGI Symbol;Acc:MGI:1913835]	chr4:130360131-130390030	5.71548	5.18571	0.805171	66.6389	1.60511	5.23385	1.99059	0.90527	-	translated_at_P0.5(DEG)	-	-
Prrc2b	ENSMUSG00000039262	proline-rich coiled-coil 2B [Source:MGI Symbol;Acc:MGI:1923304]	chr2:32151147-32234537	1.34568	0.831609	0.10849	9.85721	3.89364	0.73616	2.83969	0.97836	-	translated_at_P0.5(DEG)	-	-
Ywhaq	ENSMUSG00000076432	tyrosine 3-monooxygenase/tryptophan 5-monooxygenase activation protein, theta polypeptide [Source:MGI Symbol;Acc:MGI:891963]	chr12:21390328-21417436	3.81362	7.63303	2.62686	38.9579	1.00341	0.810825	1.53222	2.30233	-	translated_at_P0.5(DEG)	-	-
Cdan1	ENSMUSG00000027284	congenital dyserythropoietic anemia, type I (human) [Source:MGI Symbol;Acc:MGI:1916218]	chr2:120716153-120731517	4.10559	14.8718	3.13858	9.3009	6.9764	14.3703	17.2466	2.61312	-	translated_at_P0.5(DEG)	-	-
Cdkal1	ENSMUSG00000006191	CDK5 regulatory subunit associated protein 1-like 1 [Source:MGI Symbol;Acc:MGI:1921765]	chr13:29325305-29855588	11.6484	9.69093	8.21192	12.2507	31.9749	20.0044	5.40771	1.84355	-	translated_at_P0.5(DEG)	-	-
Agap1	ENSMUSG00000055013	ArfGAP with GTPase domain, ankyrin repeat and PH domain 1 [Source:MGI Symbol;Acc:MGI:2653690]	chr1:89454810-89895282	1.52637	26.0746	0.340782	18.1553	2.23542	5.06095	5.39633	17.7276	-	translated_at_P0.5(DEG)	-	-
Ap2m1	ENSMUSG00000022841	adaptor-related protein complex 2, mu 1 subunit [Source:MGI Symbol;Acc:MGI:1298405]	chr16:20535503-20544053	0.671751	9.09553	0.744522	38.1239	2.047	0	4.01574	0.338294	-	translated_at_P0.5(DEG)	-	-
Limch1	ENSMUSG00000037736	LIM and calponin homology domains 1 [Source:MGI Symbol;Acc:MGI:1924819]	chr5:66745839-67057159	2.0785	1.63595	0.40215	756.073	2.52533	31.3769	3.29711	22.0239	-	translated_at_P0.5(DEG)	-	-
Ndufs7	ENSMUSG00000020153	NADH dehydrogenase (ubiquinone) Fe-S protein 7 [Source:MGI Symbol;Acc:MGI:1922656]	chr10:79697304-80369637	11.0878	1.01828	9.97219	329.688	5.1933	0.0828975	12.7016	4.50555	-	translated_at_P0.5(DEG)	-	-
Cdh13	ENSMUSG00000031841	cadherin 13 [Source:MGI Symbol;Acc:MGI:99551]	chr8:118283754-119323448	3.06035	27.6214	0.593055	31.7357	0.280479	0.065346	0.416924	0.300573	-	translated_at_P0.5(DEG)	-	-
Klf7	ENSMUSG00000025959	Kruppel-like factor 7 (ubiquitous) [Source:MGI Symbol;Acc:MGI:1935151]	chr1:64035670-64121389	4.96145	7.84995	1.01448	48.4005	0.582945	14.2495	0.54996	1.10615	-	translated_at_P0.5(DEG)	-	-
Zfp532	ENSMUSG00000042439	zinc finger protein 532 [Source:MGI Symbol;Acc:MGI:3036282]	chr18:64887755-65751537	0.421685	16.0384	0.0521898	11.3259	0.42365	0	0.35162	3.79532	-	translated_at_P0.5(DEG)	-	-
Znrf1	ENSMUSG00000033545	zinc and ring finger 1 [Source:MGI Symbol;Acc:MGI:2177308]	chr8:111536639-111626030	0.346093	2.86576	0.0131725	22.1515	0.314671	0.0510357	0.21788	0.54407	-	translated_at_P0.5(DEG)	-	-
Sri	ENSMUSG00000003161	sorcin [Source:MGI Symbol;Acc:MGI:98419]	chr5:8046077-8069314	1.65836	0.0291392	0.270987	44.0279	0	0	0	0	-	translated_at_P0.5(DEG)	-	-
Vps51	ENSMUSG00000024797	vacuolar protein sorting 51 homolog (S. cerevisiae) [Source:MGI Symbol;Acc:MGI:1915755]	chr19:6062820-6077187	1.0977	0	0.198382	31.1687	0.254526	0	0.0511735	0	-	translated_at_P0.5(DEG)	-	-
Robo2	ENSMUSG00000052516	roundabout homolog 2 (Drosophila) [Source:MGI Symbol;Acc:MGI:1890110]	chr16:73892305-74410912	1.09639	0.00488094	0.0500311	3.39315	0.0426194	0	0.0316234	0	-	translated_at_P0.5(DEG)	-	-
Helz	ENSMUSG00000020721	helicase with zinc finger domain [Source:MGI Symbol;Acc:MGI:1925705]	chr11:107547959-107686943	0.232573	0.0063627	0.030774	7.42232	0.198371	0.00727725	0.299057	0.417494	-	translated_at_P0.5(DEG)	-	-
Sorcs2	ENSMUSG00000029093	sortilin-related VPS10 domain containing receptor 2 [Source:MGI Symbol;Acc:MGI:1932289]	chr5:36017180-36398139	0.237434	0.0069348	0.196387	7.06975	0.155653	0	0.224844	0	-	translated_at_P0.5(DEG)	-	-
C1d	ENSMUSG00000000581	C1D nuclear receptor co-repressor [Source:MGI Symbol;Acc:MGI:1927354]	chr11:17257617-17269176	4.37471	3.95394	0.600008	19.3293	3.31784	4.09929	5.61525	0	-	translated_at_P0.5(DEG)	-	-
Cadm3	ENSMUSG00000005338	cell adhesion molecule 3 [Source:MGI Symbol;Acc:MGI:2137858]	chr1:173334253-173367695	1.3034	0.0259318	0.167077	14.9687	3.93011	0.391058	0.219635	0	-	translated_at_P0.5(DEG)	-	-
Ak2	ENSMUSG00000028792	adenylate kinase 2 [Source:MGI Symbol;Acc:MGI:87978]	chr4:128993223-129011529	11.9135	111.4	0.786486	23.9087	1.25596	0.94967	0.788495	0	-	translated_at_P0.5(DEG)	-	-
Acad8	ENSMUSG00000031969	acyl-Coenzyme A dehydrogenase family, member 8 [Source:MGI Symbol;Acc:MGI:1914198]	chr9:26974138-26999549	0.223833	1.23439	0.42249	12.6496	4.87359	0.0162867	10.451	0	-	translated_at_P0.5(DEG)	-	-
Gpn1	ENSMUSG00000064037	GPN-loop GTPase 1 [Source:MGI Symbol;Acc:MGI:1921504]	chr5:31494760-31511627	1.71135	0.904045	0.0690996	18.4789	0.922365	10.243	1.17291	0	-	translated_at_P0.5(DEG)	-	-
Mtif2	ENSMUSG00000020459	mitochondrial translational initiation factor 2 [Source:MGI Symbol;Acc:MGI:1924034]	chr11:29526396-29545447	2.63298	0.062555	0.251541	8.54932	0.446854	0.283606	0.20359	0	-	translated_at_P0.5(DEG)	-	-
Arid1a	ENSMUSG00000007880	AT rich interactive domain 1A (SWI-like) [Source:MGI Symbol;Acc:MGI:1935147]	chr4:133679007-133753611	0.862476	1.11271	0.463604	13.7916	0.735069	0	0.956699	0	-	translated_at_P0.5(DEG)	-	-
Atp5c1	ENSMUSG00000025781	ATP synthase, H+ transporting, mitochondrial F1 complex, gamma polypeptide 1 [Source:MGI Symbol;Acc:MGI:1261437]	chr2:10056030-10080510	10.6028	44.809	2.80178	75.829	4.38424	0	6.35395	0	-	translated_at_P0.5(DEG)	-	-
Rfc1	ENSMUSG00000029191	replication factor C (activator 1) 1 [Source:MGI Symbol;Acc:MGI:97891]	chr5:65261851-65335639	4.25435	6.36347	0.162509	10.2088	0.182987	0	0.123633	0	-	translated_at_P0.5(DEG)	-	-
Psat1	ENSMUSG00000024640	phosphoserine aminotransferase 1 [Source:MGI Symbol;Acc:MGI:2183441]	chr19:15905122-15925059	4.33045	5.75385	0.359637	19.6488	0.433889	0	0.252557	0	-	translated_at_P0.5(DEG)	-	-
Arid4b	ENSMUSG00000039219	AT rich interactive domain 4B (RBP1-like) [Source:MGI Symbol;Acc:MGI:2137512]	chr13:14063783-14199603	0.802338	1.89678	0.0901785	5.82062	0.092918	0	0.120789	0	-	translated_at_P0.5(DEG)	-	-
Tmem131	ENSMUSG00000026116	transmembrane protein 131 [Source:MGI Symbol;Acc:MGI:1927110]	chr1:36792188-36939527	0.258205	5.3767	0.0216105	5.88915	0.0677085	0	0.0586525	0	-	translated_at_P0.5(DEG)	-	-
Celf4	ENSMUSG00000024268	CUGBP, Elav-like family member 4 [Source:MGI Symbol;Acc:MGI:1932407]	chr18:25477619-25753983	0.489101	10.248	0.364333	45.7465	0.70085	1.15045	0.97019	0.26769	-	translated_at_P0.5(DEG)	-	-
Ina	ENSMUSG00000034336	internexin neuronal intermediate filament protein, alpha [Source:MGI Symbol;Acc:MGI:96568]	chr19:46886830-47024346	5.08795	84.6078	0.610399	76.3735	0.792727	3.20508	1.11854	0.6102	-	translated_at_P0.5(DEG)	-	-
Pi4ka	ENSMUSG00000041720	phosphatidylinositol 4-kinase, catalytic, alpha polypeptide [Source:MGI Symbol;Acc:MGI:2448506]	chr16:17280350-17430826	0.129144	6.67706	0.0555971	21.7923	0.148188	0.0931292	0.209145	0.100806	-	translated_at_P0.5(DEG)	-	-
Mrpl24	ENSMUSG00000019710	mitochondrial ribosomal protein L24 [Source:MGI Symbol;Acc:MGI:1914957]	chr3:87919543-87930195	54.9209	0.835068	17.4921	119.841	26.4652	1.13967	29.4488	0.94144	-	translated_at_P0.5(DEG)	-	-
Chl1	ENSMUSG00000030077	cell adhesion molecule with homology to L1CAM [Source:MGI Symbol;Acc:MGI:1098266]	chr6:103510875-103733035	0.419801	13.0555	0.0337945	12.3471	0.0380093	1.74879	0	0.297463	-	translated_at_P0.5(DEG)	-	-
Ubr4	ENSMUSG00000066036	ubiquitin protein ligase E3 component n-recognin 4 [Source:MGI Symbol;Acc:MGI:1916366]	chr4:139380658-139489532	0.00679383	0.464537	0.0133837	5.3935	0.0101836	0.146147	0	0.0400775	-	translated_at_P0.5(DEG)	-	-
Dst	ENSMUSG00000026131	dystonin [Source:MGI Symbol;Acc:MGI:104627]	chr1:33908224-34308662	0.0911997	3.70423	0.028536	25.7979	0.1482	0.347731	0.188449	0.463014	-	translated_at_P0.5(DEG)	-	-
Nrxn2	ENSMUSG00000033768	neurexin II [Source:MGI Symbol;Acc:MGI:1096362]	chr19:6418737-6533217	0.161113	8.91794	0.0667844	19.539	0.0973355	0.18931	0.143173	1.71497	-	translated_at_P0.5(DEG)	-	-
Aco2	ENSMUSG00000022477	aconitase 2, mitochondrial [Source:MGI Symbol;Acc:MGI:87880]	chr15:81872462-81926213	0.739988	1.61809	0.703532	16.6386	0.549866	6.34584	0.653855	4.64771	-	translated_at_P0.5(DEG)	-	-
Eps15	ENSMUSG00000028552	epidermal growth factor receptor pathway substrate 15 [Source:MGI Symbol;Acc:MGI:104583]	chr4:109280274-109387816	15.268	42.5498	11.3581	9.58672	18.6196	29.9943	42.778	2.96266	-	translated_at_P0.5(DEG)	-	-
Rsrc2	ENSMUSG00000029422	arginine/serine-rich coiled-coil 2 [Source:MGI Symbol;Acc:MGI:1913489]	chr5:123728425-123749414	157.335	107.46	70.2857	57.3635	68.2471	29.3809	78.8992	19.8921	-	translated_at_P0.5(DEG)	-	-
Ncoa1	ENSMUSG00000020647	nuclear receptor coactivator 1 [Source:MGI Symbol;Acc:MGI:1276523]	chr12:4247361-4477182	26.8529	69.4068	61.4972	78.9975	71.3162	72.2472	88.3267	145.656	-	translated_at_P0.5(DEG)	-	-
Mier1	ENSMUSG00000028522	mesoderm induction early response 1 homolog (Xenopus laevis [Source:MGI Symbol;Acc:MGI:1918398]	chr4:103114389-103165754	141.902	47.8241	99.4897	13.0056	100.588	66.6814	181.647	55.0517	-	translated_at_P0.5(DEG)	-	-
Pkp4	ENSMUSG00000026991	plakophilin 4 [Source:MGI Symbol;Acc:MGI:109281]	chr2:59160849-59355205	3.64161	44.5334	0.225097	14.9112	1.62181	8.05313	0.402219	17.3488	-	translated_at_P0.5(DEG)	-	-
Lrch3	ENSMUSG00000022801	leucine-rich repeats and calponin homology (CH) domain containing 3 [Source:MGI Symbol;Acc:MGI:1917394]	chr16:32914099-33056186	0.0641455	0.140678	0.0958087	0.136352	0.0083509	0.00793341	0	0	-	translated_at_P0.5(DEG)	-	-
Mark2	ENSMUSG00000024969	MAP/microtubule affinity-regulating kinase 2 [Source:MGI Symbol;Acc:MGI:99638]	chr19:7275395-7341860	0.330815	0	0.230651	8.84978	0.422144	0.0208737	0.200668	1.65259	-	translated_at_P0.5(DEG)	-	-
Uso1	ENSMUSG00000029407	USO1 vesicle docking factor [Source:MGI Symbol;Acc:MGI:1929095]	chr5:92137937-92202795	0.309818	0.131227	0.0369038	18.8767	0.305155	0	0.520745	0	-	translated_at_P0.5(DEG)	-	-
Glod4	ENSMUSG00000017286	glyoxalase domain containing 4 [Source:MGI Symbol;Acc:MGI:1914451]	chr11:76220394-76243699	1.39575	0.0164543	0.138774	19.7831	0.122903	0	0.107125	0	-	translated_at_P0.5(DEG)	-	-
Herc1	ENSMUSG00000038664	hect (homologous to the E6-AP (UBE3A) carboxyl terminus) domain and RCC1 (CHC1)-like domain (RLD) 1 [Source:MGI Symbol;Acc:MGI:2384589]	chr9:66350449-66514593	0.268648	0.015297	0.00611105	2.56412	0.133624	0.0208378	0.152643	0.0417922	-	translated_at_P0.5(DEG)	-	-
Kdm2a	ENSMUSG00000054611	lysine (K)-specific demethylase 2A [Source:MGI Symbol;Acc:MGI:1354736]	chr19:4316146-4397077	0.255036	0.113835	0.238845	5.4414	0.628785	0	2.8524	0	-	translated_at_P0.5(DEG)	-	-
Epha4	ENSMUSG00000026235	Eph receptor A4 [Source:MGI Symbol;Acc:MGI:98277]	chr1:77367184-77515088	0.525995	0.0062486	0.0710635	5.21652	0.176704	0	0.13165	0	-	translated_at_P0.5(DEG)	-	-
Hes6	ENSMUSG00000067071	hairy and enhancer of split 6 [Source:MGI Symbol;Acc:MGI:1859852]	chr1:91411482-91413222	19.4986	2.70854	23.3766	342.5	2.95894	0.0373875	3.57791	0	-	translated_at_P0.5(DEG)	-	-
Soga3	ENSMUSG00000038916	SOGA family member 3 [Source:MGI Symbol;Acc:MGI:1914662]	chr10:29143995-29199628	2.24474	38.7908	0.345044	36.2876	1.20088	0.0237603	4.66347	0	-	translated_at_P0.5(DEG)	-	-
Lrp1	ENSMUSG00000040249	low density lipoprotein receptor-related protein 1 [Source:MGI Symbol;Acc:MGI:96828]	chr10:127538157-127621148	0.119146	1.50736	0.0157684	9.17604	0.0130186	0	0.0211023	0	-	translated_at_P0.5(DEG)	-	-
Cct2	ENSMUSG00000034024	chaperonin containing Tcp1, subunit 2 (beta) [Source:MGI Symbol;Acc:MGI:107186]	chr10:117050997-117063814	9.55443	11.5765	1.66002	49.212	5.57063	0.15229	10.1085	0	-	translated_at_P0.5(DEG)	-	-
Trappc2l	ENSMUSG00000015013	trafficking protein particle complex 2-like [Source:MGI Symbol;Acc:MGI:1916295]	chr8:122611625-122615591	3.38844	13.6836	1.04865	160.171	0.904365	0	0.927845	0	-	translated_at_P0.5(DEG)	-	-
BC018242	ENSMUSG00000040563	lipid phosphate phosphatase-related protein type 2 [Source:MGI Symbol;Acc:MGI:2384575]	chr9:21937009-21948907	1.09416	7.88955	0.381718	16.7546	0.223863	0	0.103307	0	-	translated_at_P0.5(DEG)	-	-
Senp5	ENSMUSG00000022772	SUMO/sentrin specific peptidase 5 [Source:MGI Symbol;Acc:MGI:2443596]	chr16:31959669-32003287	0.240475	2.07252	0.0149059	4.78761	0.0415344	0	0.060702	0	-	translated_at_P0.5(DEG)	-	-
Casc3	ENSMUSG00000078676	cancer susceptibility candidate 3 [Source:MGI Symbol;Acc:MGI:2179723]	chr11:98795768-98833807	1.01644	5.47985	0.123851	8.22508	0.659575	0	0.94716	0	-	translated_at_P0.5(DEG)	-	-
Sptbn2	ENSMUSG00000067889	spectrin beta, non-erythrocytic 2 [Source:MGI Symbol;Acc:MGI:1313261]	chr19:4711222-4752352	0.18974	21.1314	0.100998	172.381	0.148656	1.34713	0.177575	0.0781715	-	translated_at_P0.5(DEG)	-	-
Stmn2	ENSMUSG00000027500	stathmin-like 2 [Source:MGI Symbol;Acc:MGI:98241]	chr3:8509526-8561604	20.2819	35.1576	1.07142	497.377	5.25711	4.08988	6.3986	2.05363	-	translated_at_P0.5(DEG)	-	-
Mapk8ip2	ENSMUSG00000022619	mitogen-activated protein kinase 8 interacting protein 2 [Source:MGI Symbol;Acc:MGI:1926555]	chr15:89453910-89462447	0.996335	2.92412	0.0416419	152.659	0.904115	0.091267	1.02351	0.107965	-	translated_at_P0.5(DEG)	-	-
Mtss1	ENSMUSG00000022353	metastasis suppressor 1 [Source:MGI Symbol;Acc:MGI:2384818]	chr15:58941233-59082026	1.4826	9.91575	0.219168	34.8988	0.228533	0.592365	0.327939	0.265403	-	translated_at_P0.5(DEG)	-	-
Fam173a	ENSMUSG00000057411	family with sequence similarity 173, member A [Source:MGI Symbol;Acc:MGI:2384888]	chr17:25786579-25792394	4.48957	6.8876	3.58508	98.749	1.01962	10.0529	0.438773	1.75048	-	translated_at_P0.5(DEG)	-	-
Ica1	ENSMUSG00000062995	islet cell autoantigen 1 [Source:MGI Symbol;Acc:MGI:96391]	chr6:8630526-8778484	0.581655	0.82071	0	31.0722	0	27.4244	1.82666	2.69444	-	translated_at_P0.5(DEG)	-	-
Eif3c	ENSMUSG00000030738	eukaryotic translation initiation factor 3, subunit C [Source:MGI Symbol;Acc:MGI:1926966]	chr7:126546910-126566366	5.90837	0.085544	1.63378	19.1681	7.37446	1.45792	13.9587	0.134199	-	translated_at_P0.5(DEG)	-	-
Ptms	ENSMUSG00000030122	parathymosin [Source:MGI Symbol;Acc:MGI:1916452]	chr6:124913674-124917946	14.8913	60.9153	3.55588	64.2576	22.3697	2.78391	27.1475	1.0294	-	translated_at_P0.5(DEG)	-	-
Arpp21	ENSMUSG00000032503	cyclic AMP-regulated phosphoprotein, 21 [Source:MGI Symbol;Acc:MGI:107562]	chr9:112065090-112348925	0.102786	5.4927	0.018861	8.29861	0	1.60489	0.0208439	1.57503	-	translated_at_P0.5(DEG)	-	-
Grik2	ENSMUSG00000056073	glutamate receptor, ionotropic, kainate 2 (beta 2) [Source:MGI Symbol;Acc:MGI:95815]	chr10:49099462-49788754	0.675427	3.16139	0.0251144	4.90798	0.104065	4.72198	0.230201	2.2707	-	translated_at_P0.5(DEG)	-	-
Mrpl18	ENSMUSG00000057388	mitochondrial ribosomal protein L18 [Source:MGI Symbol;Acc:MGI:1914931]	chr17:12911354-12916091	6.65867	22.2286	1.26943	128.516	3.5939	73.0175	29.5893	3.31175	-	translated_at_P0.5(DEG)	-	-
Meg3	ENSMUSG00000021268	maternally expressed 3 [Source:MGI Symbol;Acc:MGI:1202886]	chr12:109540995-109571729	0.224484	32.5921	0.0383935	11.1544	0.154412	19.5276	0.353546	34.6852	-	translated_at_P0.5(DEG)	-	-
G6pc3	ENSMUSG00000034793	glucose 6 phosphatase, catalytic, 3 [Source:MGI Symbol;Acc:MGI:1915651]	chr11:102189698-102194081	7.37606	104.405	1.51261	54.9988	8.51208	20.0178	28.6527	3.27463	-	translated_at_P0.5(DEG)	-	-
Tkt	ENSMUSG00000021957	transketolase [Source:MGI Symbol;Acc:MGI:105992]	chr14:30549130-30574726	3.43361	8.48575	2.96415	124.93	2.40665	0.875469	9.83539	8.41424	-	translated_at_P0.5(DEG)	-	-
Ip6k1	ENSMUSG00000032594	inositol hexaphosphate kinase 1 [Source:MGI Symbol;Acc:MGI:1351633]	chr9:108002647-108048782	8.57397	99.6762	1.70426	25.8132	2.83911	27.761	5.27037	5.09271	-	translated_at_P0.5(DEG)	-	-
Snx15	ENSMUSG00000024787	sorting nexin 15 [Source:MGI Symbol;Acc:MGI:1916274]	chr19:6119403-6128215	2.3788	0.12353	0.576329	40.7261	1.35273	0.0318313	1.16325	0	-	translated_at_P0.5(DEG)	-	-
Fbxw11	ENSMUSG00000020271	F-box and WD-40 domain protein 11 [Source:MGI Symbol;Acc:MGI:2144023]	chr11:32642554-32746814	0.796835	0	0.075465	11.2989	0.256144	0	0.343993	0.0908385	-	translated_at_P0.5(DEG)	-	-
Baz1b	ENSMUSG00000002748	bromodomain adjacent to zinc finger domain, 1B [Source:MGI Symbol;Acc:MGI:1353499]	chr5:135187322-135246129	0.766594	0.301365	0.222693	9.75661	0.278389	0.112449	0.199122	0	-	translated_at_P0.5(DEG)	-	-
Polr2h	ENSMUSG00000021018	polymerase (RNA) II (DNA directed) polypeptide H [Source:MGI Symbol;Acc:MGI:2384309]	chr16:20717825-20722265	13.0193	51.1159	2.15245	63.5472	3.24252	7.79295	1.93068	0	-	translated_at_P0.5(DEG)	-	-
Snap47	ENSMUSG00000009894	synaptosomal-associated protein, 47 [Source:MGI Symbol;Acc:MGI:1915076]	chr11:59407149-59449956	1.84495	3.31168	0.474028	163.868	0.869955	0	0.91364	0	-	translated_at_P0.5(DEG)	-	-
Pi4k2a	ENSMUSG00000025178	phosphatidylinositol 4-kinase type 2 alpha [Source:MGI Symbol;Acc:MGI:1934031]	chr19:42090434-42122218	1.91314	1.4041	0.334837	31.2059	3.55159	0	10.9091	0.201987	-	translated_at_P0.5(DEG)	-	-
Sec14l1	ENSMUSG00000020823	SEC14-like 1 (S. cerevisiae) [Source:MGI Symbol;Acc:MGI:1921386]	chr11:117115171-117159268	1.24861	8.47059	0.244436	20.8377	1.2667	0	5.93665	0	-	translated_at_P0.5(DEG)	-	-
Ctbp1	ENSMUSG00000037373	C-terminal binding protein 1 [Source:MGI Symbol;Acc:MGI:1201685]	chr5:33247722-33275004	2.68146	5.17065	0.730164	16.4699	0.857219	0	1.09821	0	-	translated_at_P0.5(DEG)	-	-
Dctn5	ENSMUSG00000030868	dynactin 5 [Source:MGI Symbol;Acc:MGI:1891689]	chr7:122133040-122149044	14.5119	105.784	1.59767	142.049	4.88345	0.0320393	11.9778	0.268017	-	translated_at_P0.5(DEG)	-	-
Adprh	ENSMUSG00000002844	ADP-ribosylarginine hydrolase [Source:MGI Symbol;Acc:MGI:1098234]	chr16:38445398-38452689	25.9873	0.313355	10.2766	73.3979	11.0691	6.94731	11.5474	0.258288	-	translated_at_P0.5(DEG)	-	-
Hcn3	ENSMUSG00000028051	hyperpolarization-activated, cyclic nucleotide-gated K+ 3 [Source:MGI Symbol;Acc:MGI:1298211]	chr3:89146774-89160157	23.898	11.7423	10.4586	120.299	1.72723	0.55382	2.07039	0.410293	-	translated_at_P0.5(DEG)	-	-
Pum1	ENSMUSG00000028580	pumilio RNA-binding family member 1 [Source:MGI Symbol;Acc:MGI:1931749]	chr4:130663358-130781565	0.733769	1.12621	0.172285	17.5691	0.666393	0.577389	0.73376	0.426623	-	translated_at_P0.5(DEG)	-	-
Hpcal1	ENSMUSG00000071379	hippocalcin-like 1 [Source:MGI Symbol;Acc:MGI:1855689]	chr12:17690813-17791926	5.93297	27.2976	0.46694	53.1986	0.196441	0.199143	0	0.461616	-	translated_at_P0.5(DEG)	-	-
Clta	ENSMUSG00000028478	clathrin, light polypeptide (Lca) [Source:MGI Symbol;Acc:MGI:894297]	chr4:44012642-44032848	11.6515	2.27714	6.15944	48.2005	4.28779	13.1166	14.4866	0.71879	-	translated_at_P0.5(DEG)	-	-
Banf1	ENSMUSG00000024844	barrier to autointegration factor 1 [Source:MGI Symbol;Acc:MGI:1346330]	chr19:5364632-5371511	18.2114	233.162	5.6409	70.479	4.23613	11.3065	24.5255	1.11044	-	translated_at_P0.5(DEG)	-	-
Ganab	ENSMUSG00000071650	alpha glucosidase 2 alpha neutral subunit [Source:MGI Symbol;Acc:MGI:1097667]	chr19:8898110-8916665	2.55498	6.10615	0.336362	9.92278	0.654445	0	0.95494	4.82791	-	translated_at_P0.5(DEG)	-	-
Caml	ENSMUSG00000021501	calcium modulating ligand [Source:MGI Symbol;Acc:MGI:104728]	chr13:55623004-55632416	2.86386	30.3152	0.608273	78.318	1.00942	35.2071	7.57645	4.23445	-	translated_at_P0.5(DEG)	-	-
Dpysl3	ENSMUSG00000024501	dihydropyrimidinase-like 3 [Source:MGI Symbol;Acc:MGI:1349762]	chr18:43320978-43438286	12.9229	71.213	2.02522	154.92	2.89832	9.22616	3.46534	6.47618	-	translated_at_P0.5(DEG)	-	-
Ppp2r2a	ENSMUSG00000022052	protein phosphatase 2, regulatory subunit B, alpha [Source:MGI Symbol;Acc:MGI:1919228]	chr14:67014055-67072471	3.71706	11.59	0.405338	14.6349	0.751351	0.9499	0.663715	1.96448	-	translated_at_P0.5(DEG)	-	-
Fabp5	ENSMUSG00000027533	fatty acid binding protein 5, epidermal [Source:MGI Symbol;Acc:MGI:101790]	chr3:10012584-10016610	20.1803	95.6615	6.60407	235.322	35.2341	203.433	62.1459	15.1237	-	translated_at_P0.5(DEG)	-	-
Naa10	ENSMUSG00000031388	N(alpha)-acetyltransferase 10, NatA catalytic subunit [Source:MGI Symbol;Acc:MGI:1915255]	chrX:73916869-73921944	6.76282	0	0.681487	191.25	1.46187	0	2.56772	0.461149	-	translated_at_P0.5(DEG)	-	-
Prrt2	ENSMUSG00000045114	proline-rich transmembrane protein 2 [Source:MGI Symbol;Acc:MGI:1916267]	chr7:127017541-127021211	0	0	0.0394273	19.4838	0.0623325	0.0188952	0.0271687	0.274317	-	translated_at_P0.5(DEG)	-	-
Pms2	ENSMUSG00000079109	postmeiotic segregation increased 2 (S. cerevisiae) [Source:MGI Symbol;Acc:MGI:104288]	chr5:143910000-143931756	0.158781	0.0126109	0.0149575	5.24174	0	0.164811	0	2.69241	-	translated_at_P0.5(DEG)	-	-
Noc2l	ENSMUSG00000095567	nucleolar complex associated 2 homolog (S. cerevisiae) [Source:MGI Symbol;Acc:MGI:1931051]	chr4:156236009-156255338	1.55825	0.0591575	0.28698	47.2598	0.584995	0.0175916	0.629225	0.486015	-	translated_at_P0.5(DEG)	-	-
Eif3m	ENSMUSG00000027170	eukaryotic translation initiation factor 3, subunit M [Source:MGI Symbol;Acc:MGI:1351744]	chr2:104886323-105017027	2.28076	0.592205	1.01651	83.6065	1.48368	0	1.0938	0	-	translated_at_P0.5(DEG)	-	-
Zdbf2	ENSMUSG00000027520	zinc finger, DBF-type containing 2 [Source:MGI Symbol;Acc:MGI:1921134]	chr1:63182570-63314575	0.110244	0.380909	0	7.05044	0	0	0	0	-	translated_at_P0.5(DEG)	-	-
Tor1a	ENSMUSG00000026849	torsin family 1, member A (torsin A) [Source:MGI Symbol;Acc:MGI:1353568]	chr2:30960560-30967918	0.82239	0	0.290426	63.2683	0.378217	0.0680305	0.548485	0	-	translated_at_P0.5(DEG)	-	-
Appbp2	ENSMUSG00000018481	amyloid beta precursor protein (cytoplasmic tail) binding protein 2 [Source:MGI Symbol;Acc:MGI:1914134]	chr11:85191309-85235120	0.51838	0	0.0942385	27.8025	0.517765	0	0.50797	0	-	translated_at_P0.5(DEG)	-	-
Sfi1	ENSMUSG00000023764	Sfi1 homolog, spindle assembly associated (yeast) [Source:MGI Symbol;Acc:MGI:1926137]	chr11:3124020-3193463	0.598346	0	0.0286272	15.2342	0.0581669	0.0114009	0	0	-	translated_at_P0.5(DEG)	-	-
Hdhd2	ENSMUSG00000025421	haloacid dehalogenase-like hydrolase domain containing 2 [Source:MGI Symbol;Acc:MGI:1924237]	chr18:76944114-76972171	0.969028	0	0.109279	25.97	0.583785	0	0.558285	0	-	translated_at_P0.5(DEG)	-	-
Madd	ENSMUSG00000040687	MAP-kinase activating death domain [Source:MGI Symbol;Acc:MGI:2444672]	chr2:91137359-91183047	0.143095	0.0134176	0.17448	9.77562	0.443559	0	1.70918	0.063355	-	translated_at_P0.5(DEG)	-	-
Txnl4a	ENSMUSG00000057130	thioredoxin-like 4A [Source:MGI Symbol;Acc:MGI:1351613]	chr18:80206797-80225851	1.75756	0.576205	0.760603	36.6479	0.952749	0	5.30625	0	-	translated_at_P0.5(DEG)	-	-
Tle1	ENSMUSG00000008305	transducin-like enhancer of split 1, homolog of Drosophila E(spl) [Source:MGI Symbol;Acc:MGI:104636]	chr4:72109944-72200893	0.170448	0.0058067	0.0805567	5.21104	0.143319	0	0.217535	0	-	translated_at_P0.5(DEG)	-	-
Arid2	ENSMUSG00000033237	AT rich interactive domain 2 (ARID, RFX-like) [Source:MGI Symbol;Acc:MGI:1924294]	chr15:96287521-96405463	0.420373	2.55408	0.0889763	5.7017	0.283311	0	0.360176	0.0711415	-	translated_at_P0.5(DEG)	-	-
Nckap1	ENSMUSG00000027002	NCK-associated protein 1 [Source:MGI Symbol;Acc:MGI:1355333]	chr2:80500511-80581182	0.508325	0.0182426	0.0657588	14.5272	0.740535	0	0.889865	0	-	translated_at_P0.5(DEG)	-	-
Tfam	ENSMUSG00000003923	transcription factor A, mitochondrial [Source:MGI Symbol;Acc:MGI:107810]	chr10:71225476-71238044	0.337504	0.0205834	0.105797	17.2784	0.286432	0.0122135	0.56806	0.168947	-	translated_at_P0.5(DEG)	-	-
Htt	ENSMUSG00000029104	huntingtin [Source:MGI Symbol;Acc:MGI:96067]	chr5:34761739-34912534	0.029407	0.096194	0.00889423	3.90938	0.0110166	0	0.00952575	0	-	translated_at_P0.5(DEG)	-	-
Rxrb	ENSMUSG00000039656	retinoid X receptor beta [Source:MGI Symbol;Acc:MGI:98215]	chr17:34031811-34038403	1.39266	0.178149	0.406971	23.6175	0.310485	0	0.145046	0	-	translated_at_P0.5(DEG)	-	-
Prpf8	ENSMUSG00000020850	pre-mRNA processing factor 8 [Source:MGI Symbol;Acc:MGI:2179381]	chr11:75486776-75509447	0.246476	0.0263001	0.0700861	6.29425	0.0481295	0	0.0596485	1.81161	-	translated_at_P0.5(DEG)	-	-
Ccpg1	ENSMUSG00000034563	cell cycle progression 1 [Source:MGI Symbol;Acc:MGI:1196419]	chr9:72985503-73039699	1.20331	0.0150781	0.174344	15.0536	0.597742	0	0.67383	0	-	translated_at_P0.5(DEG)	-	-
Mtdh	ENSMUSG00000022255	metadherin [Source:MGI Symbol;Acc:MGI:1914404]	chr15:34082718-34142385	2.85071	0	0.368851	12.1491	0.0456462	0	0.10712	0	-	translated_at_P0.5(DEG)	-	-
9130401M01Rik	ENSMUSG00000022362	RIKEN cDNA 9130401M01 gene [Source:MGI Symbol;Acc:MGI:1923008]	chr15:58022270-58034294	0.229757	0	0.0398942	33.0686	0	0	0	0	-	translated_at_P0.5(DEG)	-	-
Lias	ENSMUSG00000029199	lipoic acid synthetase [Source:MGI Symbol;Acc:MGI:1934604]	chr5:65391496-65409207	2.68174	0.0259943	0.309362	25.9468	0	0	0	0	-	translated_at_P0.5(DEG)	-	-
Gemin4	ENSMUSG00000049396	gem (nuclear organelle) associated protein 4 [Source:MGI Symbol;Acc:MGI:2449313]	chr11:76210570-76217572	0.0317233	0	0.0279629	12.8905	0	0	0	0	-	translated_at_P0.5(DEG)	-	-
Hmgcl	ENSMUSG00000028672	3-hydroxy-3-methylglutaryl-Coenzyme A lyase [Source:MGI Symbol;Acc:MGI:96158]	chr4:135946452-135962617	0.223304	0	0.226404	30.3753	0	0	0	0	-	translated_at_P0.5(DEG)	-	-
Kalrn	ENSMUSG00000061751	kalirin, RhoGEF kinase [Source:MGI Symbol;Acc:MGI:2685385]	chr16:33969072-34514027	0.128838	0.330631	0.0136284	2.45279	0	0	0.0122058	0.247298	-	translated_at_P0.5(DEG)	-	-
BC005624	ENSMUSG00000026851	cDNA sequence BC005624 [Source:MGI Symbol;Acc:MGI:2385132]	chr2:30972832-30981941	2.11691	0	0.178422	20.8145	2.19369	0.977875	1.99401	0	-	translated_at_P0.5(DEG)	-	-
Chpf	ENSMUSG00000032997	chondroitin polymerizing factor [Source:MGI Symbol;Acc:MGI:106576]	chr1:75474568-75479471	0.678475	0.0132175	0.158738	12.3665	0.280027	0	0.537375	0	-	translated_at_P0.5(DEG)	-	-
Psmd12	ENSMUSG00000020720	proteasome (prosome, macropain) 26S subunit, non-ATPase, 12 [Source:MGI Symbol;Acc:MGI:1914247]	chr11:107479527-107498036	4.09931	0	0.298427	20.7944	0.498404	0	0.90058	0	-	translated_at_P0.5(DEG)	-	-
Sidt2	ENSMUSG00000034908	SID1 transmembrane family, member 2 [Source:MGI Symbol;Acc:MGI:2446134]	chr9:45937856-45955249	0.0270078	0.485054	0.0172178	10.2743	0.118083	0	0.092245	0.089339	-	translated_at_P0.5(DEG)	-	-
Pfkm	ENSMUSG00000033065	phosphofructokinase, muscle [Source:MGI Symbol;Acc:MGI:97548]	chr15:98038743-98132447	0.714929	0	0.272039	17.31	0.0181572	0	0.0950215	0	-	translated_at_P0.5(DEG)	-	-
Rbm10	ENSMUSG00000031060	RNA binding motif protein 10 [Source:MGI Symbol;Acc:MGI:2384310]	chrX:20615325-20650905	1.88362	0.267733	0.0430232	8.16622	0.0687723	0	0.0207148	0	-	translated_at_P0.5(DEG)	-	-
Zfp110	ENSMUSG00000058638	zinc finger protein 110 [Source:MGI Symbol;Acc:MGI:1890378]	chr7:12834809-12850584	0.0805252	0	0	7.55927	0.298901	0	0.55661	0	-	translated_at_P0.5(DEG)	-	-
Napg	ENSMUSG00000024581	N-ethylmaleimide sensitive fusion protein attachment protein gamma [Source:MGI Symbol;Acc:MGI:104561]	chr18:62977915-62999451	0.562937	0	0.035008	8.2372	0.0435551	0.05303	0.0710836	0	-	translated_at_P0.5(DEG)	-	-
Tlk1	ENSMUSG00000041997	tousled-like kinase 1 [Source:MGI Symbol;Acc:MGI:2441683]	chr2:70712407-70825480	0.0712135	0	0.090129	7.83599	0.0165893	0.227665	0	0	-	translated_at_P0.5(DEG)	-	-
Zmym6	ENSMUSG00000042408	zinc finger, MYM-type 6 [Source:MGI Symbol;Acc:MGI:106505]	chr4:127077382-127124374	0.05838	0.061417	0.0186094	6.97167	0.0382691	0	0.0166147	0	-	translated_at_P0.5(DEG)	-	-
Apaf1	ENSMUSG00000019979	apoptotic peptidase activating factor 1 [Source:MGI Symbol;Acc:MGI:1306796]	chr10:90989310-91082743	0.260925	0.00606215	0	4.22987	0	0	0.0493716	0	-	translated_at_P0.5(DEG)	-	-
Thoc2	ENSMUSG00000037475	THO complex 2 [Source:MGI Symbol;Acc:MGI:2442413]	chrX:41794993-41911901	0.129013	0.361359	0.0343936	5.42858	0.0064391	0	0.016725	0	-	translated_at_P0.5(DEG)	-	-
Ube2i	ENSMUSG00000015120	ubiquitin-conjugating enzyme E2I [Source:MGI Symbol;Acc:MGI:107365]	chr17:25260510-25275528	0.893285	0	0.0792898	11.1238	0.369794	0	0.940165	0	-	translated_at_P0.5(DEG)	-	-
Dnajc9	ENSMUSG00000021811	DnaJ (Hsp40) homolog, subfamily C, member 9 [Source:MGI Symbol;Acc:MGI:1915326]	chr14:20384637-20388910	29.1198	0.471677	7.65982	14.7439	4.45067	0	5.66595	0.688783	-	translated_at_P0.5(DEG)	-	-
Fez1	ENSMUSG00000032118	fasciculation and elongation protein zeta 1 (zygin I) [Source:MGI Symbol;Acc:MGI:2670976]	chr9:36843658-36878640	0.595453	0.292766	0.230104	553.406	0.536639	0.429458	0.69124	0	-	translated_at_P0.5(DEG)	-	-
Rangap1	ENSMUSG00000022391	RAN GTPase activating protein 1 [Source:MGI Symbol;Acc:MGI:103071]	chr15:81704247-81729919	4.5344	4.92932	1.23416	99.2199	1.2854	0.898475	1.33647	0	-	translated_at_P0.5(DEG)	-	-
Rps15	ENSMUSG00000063457	ribosomal protein S15 [Source:MGI Symbol;Acc:MGI:98117]	chr10:79697304-80369637	191.815	829.517	112.494	1214.47	44.9699	8.87838	53.0425	0	-	translated_at_P0.5(DEG)	-	-
Lsm4	ENSMUSG00000031848	LSM4 homolog, U6 small nuclear RNA associated (S. cerevisiae) [Source:MGI Symbol;Acc:MGI:1354692]	chr8:70673230-70678752	9.08032	0.972825	5.68776	155.798	5.21478	11.5326	5.07415	0	-	translated_at_P0.5(DEG)	-	-
Sarm1	ENSMUSG00000050132	sterile alpha and HEAT/Armadillo motif containing 1 [Source:MGI Symbol;Acc:MGI:2136419]	chr11:78472329-78497754	44.4663	8.55314	34.3714	58.2424	7.55002	1.8538	9.57512	0	-	translated_at_P0.5(DEG)	-	-
Atp13a2	ENSMUSG00000036622	ATPase type 13A2 [Source:MGI Symbol;Acc:MGI:1922022]	chr4:140986872-141007701	0.892145	1.39833	0.57623	33.5975	0.780669	3.04174	0.744515	0	-	translated_at_P0.5(DEG)	-	-
Zmiz2	ENSMUSG00000041164	zinc finger, MIZ-type containing 2 [Source:MGI Symbol;Acc:MGI:106374]	chr11:6395124-6406162	1.01111	42.0878	0.62539	35.2233	0.368092	1.98165	0.429868	0	-	translated_at_P0.5(DEG)	-	-
Ndufs3	ENSMUSG00000005510	NADH dehydrogenase (ubiquinone) Fe-S protein 3 [Source:MGI Symbol;Acc:MGI:1915599]	chr2:90894635-90904721	3.74531	0.324249	3.11071	131.27	4.12924	1.79829	5.04672	0	-	translated_at_P0.5(DEG)	-	-
Rit1	ENSMUSG00000028057	Ras-like without CAAX 1 [Source:MGI Symbol;Acc:MGI:108053]	chr3:88716853-88731048	1.25748	0.459143	0.0208307	40.424	0.0291712	0.0798855	0.057509	0	-	translated_at_P0.5(DEG)	-	-
Hectd1	ENSMUSG00000035247	HECT domain containing 1 [Source:MGI Symbol;Acc:MGI:2384768]	chr12:51743721-51829536	0.303469	0.733221	0.0444443	10.3625	0.0617421	1.91348	0.0211752	0	-	translated_at_P0.5(DEG)	-	-
Gna11	ENSMUSG00000034781	guanine nucleotide binding protein, alpha 11 [Source:MGI Symbol;Acc:MGI:95766]	chr10:81528731-81545046	20.5657	2.1292	14.2654	1341.04	3.53765	0.170406	9.95455	0	-	translated_at_P0.5(DEG)	-	-
Qars	ENSMUSG00000032604	glutaminyl-tRNA synthetase [Source:MGI Symbol;Acc:MGI:1915851]	chr9:108508004-108515941	7.92239	0.156326	2.32487	29.5024	2.13942	1.31646	2.58	0	-	translated_at_P0.5(DEG)	-	-
Tmem57	ENSMUSG00000028826	transmembrane protein 57 [Source:MGI Symbol;Acc:MGI:1913396]	chr4:134802759-134853345	0.480063	3.57823	0.145389	21.4905	0.039461	0.0480886	0.0171374	0	-	translated_at_P0.5(DEG)	-	-
Tspan13	ENSMUSG00000020577	tetraspanin 13 [Source:MGI Symbol;Acc:MGI:1913359]	chr12:36014554-36042478	4.06048	22.6207	0.715217	47.3792	1.68951	1.38149	1.87138	0	-	translated_at_P0.5(DEG)	-	-
Supt6	ENSMUSG00000002052	suppressor of Ty 6 [Source:MGI Symbol;Acc:MGI:107726]	chr11:78206748-78245703	0.21453	2.99914	0.165925	49.9494	0.4244	0.60462	1.85115	0	-	translated_at_P0.5(DEG)	-	-
Uba2	ENSMUSG00000052997	ubiquitin-like modifier activating enzyme 2 [Source:MGI Symbol;Acc:MGI:1858313]	chr7:34140696-34168529	1.98216	5.09865	0.532729	26.9745	0.389028	0.59597	0.6157	0	-	translated_at_P0.5(DEG)	-	-
Dhdds	ENSMUSG00000012117	dehydrodolichyl diphosphate synthase [Source:MGI Symbol;Acc:MGI:1914672]	chr4:133969056-134000864	0	0.0483737	0.150485	27.2117	3.50678	1.10557	0	0	-	translated_at_P0.5(DEG)	-	-
Sh3kbp1	ENSMUSG00000040990	SH3-domain kinase binding protein 1 [Source:MGI Symbol;Acc:MGI:1889583]	chrX:159627271-159975920	2.95636	4.68117	0.0201166	19.4997	0.50271	5.09947	0.424862	0	-	translated_at_P0.5(DEG)	-	-
Mgst3	ENSMUSG00000026688	microsomal glutathione S-transferase 3 [Source:MGI Symbol;Acc:MGI:1913697]	chr1:167372383-167393797	2.28933	1.56222	3.45594	197.165	1.17416	19.6894	0.582235	0	-	translated_at_P0.5(DEG)	-	-
Ptpn5	ENSMUSG00000030854	protein tyrosine phosphatase, non-receptor type 5 [Source:MGI Symbol;Acc:MGI:97807]	chr7:47077799-47133684	1.78725	1.93217	0.11334	24.0109	0.101194	0.138398	0.110062	0	-	translated_at_P0.5(DEG)	-	-
Dmtn	ENSMUSG00000022099	dematin actin binding protein [Source:MGI Symbol;Acc:MGI:99670]	chr14:70602183-70636048	0.817728	6.28398	0.0921625	15.9772	1.06512	0.798105	0.535195	0	-	translated_at_P0.5(DEG)	-	-
Rbbp7	ENSMUSG00000031353	retinoblastoma binding protein 7 [Source:MGI Symbol;Acc:MGI:1194910]	chrX:162407199-163352564	0.857672	2.1945	0.853719	24.8787	0.89503	0.0208408	1.41189	0	-	translated_at_P0.5(DEG)	-	-
Scrn1	ENSMUSG00000019124	secernin 1 [Source:MGI Symbol;Acc:MGI:1917188]	chr6:54508815-54566382	6.72957	5.41407	0.299068	26.108	0.421296	0.516805	0.553355	0	-	translated_at_P0.5(DEG)	-	-
Cib1	ENSMUSG00000030538	calcium and integrin binding 1 (calmyrin) [Source:MGI Symbol;Acc:MGI:1344418]	chr7:80227155-80232805	1.04774	1.43885	0.28721	83.1724	0.288872	0.362075	0.183128	0	-	translated_at_P0.5(DEG)	-	-
Sugp1	ENSMUSG00000011306	SURP and G patch domain containing 1 [Source:MGI Symbol;Acc:MGI:1917866]	chr8:70042812-70071953	0.156432	1.56867	0.109515	22.8291	5.84054	1.0554	22.222	0	-	translated_at_P0.5(DEG)	-	-
Tubgcp2	ENSMUSG00000025474	tubulin, gamma complex associated protein 2 [Source:MGI Symbol;Acc:MGI:1921487]	chr7:139995954-140040605	1.02017	2.98904	0.210442	19.6844	0.0174713	0.0159224	0.0456278	0	-	translated_at_P0.5(DEG)	-	-
Tmem39b	ENSMUSG00000053730	transmembrane protein 39b [Source:MGI Symbol;Acc:MGI:2682939]	chr4:129676354-129696838	1.11133	9.08135	0.111222	31.8289	0.294808	1.30792	0.348394	0	-	translated_at_P0.5(DEG)	-	-
Gtf2f1	ENSMUSG00000002658	general transcription factor IIF, polypeptide 1 [Source:MGI Symbol;Acc:MGI:1923848]	chr17:57003401-57011288	4.18379	0.577505	2.19615	27.9899	2.17169	0.140955	1.9688	0	-	translated_at_P0.5(DEG)	-	-
Safb	ENSMUSG00000071054	scaffold attachment factor B [Source:MGI Symbol;Acc:MGI:2146974]	chr17:56584981-56606294	1.20007	0.570433	0.293675	18.0677	0.0479159	0.466272	0.208372	0	-	translated_at_P0.5(DEG)	-	-
Dap3	ENSMUSG00000068921	death associated protein 3 [Source:MGI Symbol;Acc:MGI:1929538]	chr3:88920802-88950282	2.88426	6.23676	0.761096	15.644	10.4525	5.64318	0.24427	0	-	translated_at_P0.5(DEG)	-	-
Tpt1	ENSMUSG00000060126	tumor protein, translationally-controlled 1 [Source:MGI Symbol;Acc:MGI:104890]	chr14:75845255-75848303	11.3441	0.801812	22.4999	64.4874	2.40539	0.49757	2.44346	0	-	translated_at_P0.5(DEG)	-	-
Mapk7	ENSMUSG00000001034	mitogen-activated protein kinase 7 [Source:MGI Symbol;Acc:MGI:1346347]	chr11:61488811-61494266	1.5577	1.04039	0.376588	23.0639	0.369868	0.0155506	0.334354	0	-	translated_at_P0.5(DEG)	-	-
Lta4h	ENSMUSG00000015889	leukotriene A4 hydrolase [Source:MGI Symbol;Acc:MGI:96836]	chr10:93453395-93484896	0.262248	3.08808	0.246364	27.6497	0.025465	0.0692615	0.066746	0	-	translated_at_P0.5(DEG)	-	-
Mettl14	ENSMUSG00000028114	methyltransferase like 14 [Source:MGI Symbol;Acc:MGI:2442926]	chr3:123368294-123385990	2.0359	4.63466	0.579233	19.5528	0.124215	1.10747	0	0	-	translated_at_P0.5(DEG)	-	-
Hcfc1	ENSMUSG00000031386	host cell factor C1 [Source:MGI Symbol;Acc:MGI:105942]	chrX:73942791-73966357	0.337397	1.47646	0.113484	6.0743	0.138433	0.0939595	0.203192	0	-	translated_at_P0.5(DEG)	-	-
Myl6	ENSMUSG00000090841	myosin, light polypeptide 6, alkali, smooth muscle and non-muscle [Source:MGI Symbol;Acc:MGI:109318]	chr10:128490860-128493825	9.92483	95.35	3.79723	73.5955	3.47162	2.92734	3.36847	0	-	translated_at_P0.5(DEG)	-	-
Setd8	ENSMUSG00000049327	SET domain containing (lysine methyltransferase) 8 [Source:MGI Symbol;Acc:MGI:1915206]	chr5:124439929-124462307	1.649	2.33494	0.171101	17.9239	0.287542	0.0170811	0.367563	0	-	translated_at_P0.5(DEG)	-	-
Fbxo44	ENSMUSG00000029001	F-box protein 44 [Source:MGI Symbol;Acc:MGI:1354744]	chr4:148152798-148160094	1.18336	14.0642	0.53008	32.3693	4.14842	3.46812	9.11665	0	-	translated_at_P0.5(DEG)	-	-
Pdgfa	ENSMUSG00000025856	platelet derived growth factor, alpha [Source:MGI Symbol;Acc:MGI:97527]	chr5:138976971-138994953	0.263574	1.60949	0	43.1251	1.15132	0.419024	0.689595	0	-	translated_at_P0.5(DEG)	-	-
Nbas	ENSMUSG00000020576	neuroblastoma amplified sequence [Source:MGI Symbol;Acc:MGI:1918419]	chr12:13269126-13583811	0.116015	1.76253	0	5.01724	0.0474957	0.465468	0.0264399	0	-	translated_at_P0.5(DEG)	-	-
Zfp30	ENSMUSG00000047473	zinc finger protein 30 [Source:MGI Symbol;Acc:MGI:99178]	chr7:29784789-29794540	4.00311	3.99126	0.132863	13.2515	1.21416	0.216188	1.19026	0	-	translated_at_P0.5(DEG)	-	-
Bcas2	ENSMUSG00000005687	breast carcinoma amplified sequence 2 [Source:MGI Symbol;Acc:MGI:1915433]	chr3:103171710-103179154	2.66916	0.734675	0.502417	26.8558	0.663415	0.0350697	7.10395	0	-	translated_at_P0.5(DEG)	-	-
Impdh2	ENSMUSG00000062867	inosine 5'-phosphate dehydrogenase 2 [Source:MGI Symbol;Acc:MGI:109367]	chr9:108560500-108565566	2.16591	2.11523	0.733613	22.5478	0.166363	0.0300125	0.131307	0	-	translated_at_P0.5(DEG)	-	-
Papss1	ENSMUSG00000028032	3'-phosphoadenosine 5'-phosphosulfate synthase 1 [Source:MGI Symbol;Acc:MGI:1330587]	chr3:131564767-131643671	1.64037	5.58195	0.229934	12.7519	0.0795235	0.0180835	0.182086	0	-	translated_at_P0.5(DEG)	-	-
Ube2f	ENSMUSG00000034343	ubiquitin-conjugating enzyme E2F (putative) [Source:MGI Symbol;Acc:MGI:1915171]	chr1:91250318-91286025	1.62959	9.2091	0.0380803	22.2011	5.05765	1.93842	8.06487	0	-	translated_at_P0.5(DEG)	-	-
Hivep1	ENSMUSG00000021366	human immunodeficiency virus type I enhancer binding protein 1 [Source:MGI Symbol;Acc:MGI:96100]	chr13:42052020-42185026	0.181555	0.332193	0.035205	3.4319	0.0615037	0.200136	0.0217576	0	-	translated_at_P0.5(DEG)	-	-
Daam1	ENSMUSG00000034574	dishevelled associated activator of morphogenesis 1 [Source:MGI Symbol;Acc:MGI:1914596]	chr12:71831067-71992376	1.39027	12.6929	2.13519	5.86983	0.598777	0.161612	0.73107	0	-	translated_at_P0.5(DEG)	-	-
Lancl2	ENSMUSG00000062190	LanC (bacterial lantibiotic synthetase component C)-like 2 [Source:MGI Symbol;Acc:MGI:1919085]	chr6:57702454-57739449	0.283133	5.8447	0.133838	7.64902	0.096533	0.0377966	0.179725	0	-	translated_at_P0.5(DEG)	-	-
Rps7	ENSMUSG00000061477	ribosomal protein S7 [Source:MGI Symbol;Acc:MGI:1333818]	chr12:28630846-28635953	1.38865	5.40097	1.31906	45.8488	1.11247	0.423013	0.82432	0	-	translated_at_P0.5(DEG)	-	-
Oaz2	ENSMUSG00000040652	ornithine decarboxylase antizyme 2 [Source:MGI Symbol;Acc:MGI:109492]	chr9:65676547-65690300	7.33365	8.10475	0.556002	16.8593	3.12796	3.79965	3.75263	0	-	translated_at_P0.5(DEG)	-	-
Ppap2a	ENSMUSG00000021759	phosphatidic acid phosphatase type 2A [Source:MGI Symbol;Acc:MGI:108412]	chr13:112800776-112927380	0.959905	2.0561	0.0315582	19.9441	0.04438	0.109535	0	0	-	translated_at_P0.5(DEG)	-	-
Immt	ENSMUSG00000052337	inner membrane protein, mitochondrial [Source:MGI Symbol;Acc:MGI:1923864]	chr6:71831319-71875266	1.59631	2.64567	0.236127	10.6236	0.77733	0.0564575	1.06945	0	-	translated_at_P0.5(DEG)	-	-
Cnot3	ENSMUSG00000035632	CCR4-NOT transcription complex, subunit 3 [Source:MGI Symbol;Acc:MGI:2385261]	chr7:3645268-3677553	0.372726	16.8383	0.150664	241.5	0.0388813	0	0	0	-	translated_at_P0.5(DEG)	-	-
Pafah1b3	ENSMUSG00000005447	platelet-activating factor acetylhydrolase, isoform 1b, subunit 3 [Source:MGI Symbol;Acc:MGI:108414]	chr7:25295048-25297955	18.1462	108.839	6.89094	612.206	8.05395	0	7.2215	0	-	translated_at_P0.5(DEG)	-	-
Mfhas1	ENSMUSG00000070056	malignant fibrous histiocytoma amplified sequence 1 [Source:MGI Symbol;Acc:MGI:1098644]	chr8:35582502-35679449	0.903675	27.2014	1.23925	32.5422	0.284749	0.12701	0.569785	0	-	translated_at_P0.5(DEG)	-	-
Tfip11	ENSMUSG00000029345	tuftelin interacting protein 11 [Source:MGI Symbol;Acc:MGI:1930075]	chr5:112326368-112343040	0.840153	1.39356	0.0376194	56.7793	0	0	0	0	-	translated_at_P0.5(DEG)	-	-
Tmem130	ENSMUSG00000043388	transmembrane protein 130 [Source:MGI Symbol;Acc:MGI:3607706]	chr5:144735914-144761578	2.53293	35.9915	0.153518	63.7589	1.54674	0.102646	1.61984	0	-	translated_at_P0.5(DEG)	-	-
Rpl14	ENSMUSG00000025794	ribosomal protein L14 [Source:MGI Symbol;Acc:MGI:1914365]	chr9:120571516-120574653	6.16336	149.083	5.06297	164.775	3.15314	0	9.02688	0	-	translated_at_P0.5(DEG)	-	-
Stmn4	ENSMUSG00000022044	stathmin-like 4 [Source:MGI Symbol;Acc:MGI:1931224]	chr14:66344374-66361680	0.662407	35.0929	0.39332	103.304	0.54938	0	0.181766	0	-	translated_at_P0.5(DEG)	-	-
Anapc2	ENSMUSG00000026965	anaphase promoting complex subunit 2 [Source:MGI Symbol;Acc:MGI:2139135]	chr2:25272465-25285916	0.952263	2.15853	0.455577	48.6543	0.918657	0	1.5007	0.127818	-	translated_at_P0.5(DEG)	-	-
Vcp	ENSMUSG00000028452	valosin containing protein [Source:MGI Symbol;Acc:MGI:99919]	chr4:42979963-43000507	5.80909	7.44799	0.516267	41.1071	1.19831	0	1.87811	0	-	translated_at_P0.5(DEG)	-	-
Nme2	ENSMUSG00000020857	NME/NM23 nucleoside diphosphate kinase 2 [Source:MGI Symbol;Acc:MGI:97356]	chr11:93949813-93956256	8.95988	35.0174	8.02128	240.69	2.26093	0	1.87878	0	-	translated_at_P0.5(DEG)	-	-
Chd3	ENSMUSG00000018474	chromodomain helicase DNA binding protein 3 [Source:MGI Symbol;Acc:MGI:1344395]	chr11:69343272-69369426	0.592995	33.8319	0.126829	17.5268	0.360082	0	0.341726	0.709635	-	translated_at_P0.5(DEG)	-	-
Afg3l1	ENSMUSG00000031967	AFG3-like AAA ATPase 1 [Source:MGI Symbol;Acc:MGI:1928277]	chr8:123477861-123503916	0.654815	42.0824	0.0928046	23.5687	0.205164	0	0.330029	0	-	translated_at_P0.5(DEG)	-	-
Rpl18	ENSMUSG00000059070	ribosomal protein L18 [Source:MGI Symbol;Acc:MGI:98003]	chr7:45718070-45720835	21.5633	148.911	21.9845	318.801	5.54055	0	6.7281	0	-	translated_at_P0.5(DEG)	-	-
Vdac2	ENSMUSG00000021771	voltage-dependent anion channel 2 [Source:MGI Symbol;Acc:MGI:106915]	chr14:21831560-21848910	2.82117	2.13947	0.496438	56.0816	2.08649	0	3.36969	0	-	translated_at_P0.5(DEG)	-	-
Psmc3	ENSMUSG00000002102	proteasome (prosome, macropain) 26S subunit, ATPase 3 [Source:MGI Symbol;Acc:MGI:1098754]	chr2:91054015-91059438	7.36537	48.6173	1.70594	44.9062	2.87473	0	4.0925	0	-	translated_at_P0.5(DEG)	-	-
Taldo1	ENSMUSG00000025503	transaldolase 1 [Source:MGI Symbol;Acc:MGI:1274789]	chr7:141392159-141402976	8.26633	4.24872	1.25617	67.6643	4.17357	0	5.09771	0.330514	-	translated_at_P0.5(DEG)	-	-
Smarcb1	ENSMUSG00000000902	SWI/SNF related, matrix associated, actin dependent regulator of chromatin, subfamily b, member 1 [Source:MGI Symbol;Acc:MGI:1328366]	chr10:75896768-75921614	5.16307	1.20065	1.53356	51.0998	0.265224	0	0.61061	0	-	translated_at_P0.5(DEG)	-	-
Ap1s1	ENSMUSG00000004849	adaptor protein complex AP-1, sigma 1 [Source:MGI Symbol;Acc:MGI:1098244]	chr5:137034993-137046060	1.05492	8.90595	0.586524	141.322	2.28239	0	2.55354	0	-	translated_at_P0.5(DEG)	-	-
Nkap	ENSMUSG00000016409	NFKB activating protein [Source:MGI Symbol;Acc:MGI:1914300]	chrX:37126762-37168842	0.762128	6.33567	0.0962563	18.7503	0.168315	0	0.091737	0	-	translated_at_P0.5(DEG)	-	-
Atp6v0e2	ENSMUSG00000039347	ATPase, H+ transporting, lysosomal V0 subunit E2 [Source:MGI Symbol;Acc:MGI:1923502]	chr6:48537568-48541800	2.08672	21.0951	1.31278	47.4695	12.4716	0	26.7165	0	-	translated_at_P0.5(DEG)	-	-
Klhdc8b	ENSMUSG00000032609	kelch domain containing 8B [Source:MGI Symbol;Acc:MGI:1925517]	chr9:108447638-108465945	1.15463	10.8991	0.234621	23.6409	2.85449	0	6.39044	0	-	translated_at_P0.5(DEG)	-	-
Rab11a	ENSMUSG00000004771	RAB11A, member RAS oncogene family [Source:MGI Symbol;Acc:MGI:1858202]	chr9:64715299-64737756	0.276331	4.44855	0.847711	33.0879	0.780002	0	1.05038	0	-	translated_at_P0.5(DEG)	-	-
Spef1	ENSMUSG00000027329	sperm flagellar 1 [Source:MGI Symbol;Acc:MGI:3513546]	chr2:131127411-131604824	0.659015	13.6943	0	28.0567	0.55291	0	0.54283	0	-	translated_at_P0.5(DEG)	-	-
Mtch1	ENSMUSG00000024012	mitochondrial carrier homolog 1 (C. elegans) [Source:MGI Symbol;Acc:MGI:1929261]	chr17:29332075-29347904	2.84491	48.4	0.855638	36.1001	1.55691	0	5.38638	0	-	translated_at_P0.5(DEG)	-	-
Slu7	ENSMUSG00000020409	SLU7 splicing factor homolog (S. cerevisiae) [Source:MGI Symbol;Acc:MGI:2385598]	chr11:43433730-43447981	1.34104	3.27976	0.0131497	11.6426	0	0	0	0	-	translated_at_P0.5(DEG)	-	-
Dynll1	ENSMUSG00000009013	dynein light chain LC8-type 1 [Source:MGI Symbol;Acc:MGI:1861457]	chr5:115297109-115300990	3.50406	35.8589	1.86132	43.4138	0.530281	0	0.444626	0.344983	-	translated_at_P0.5(DEG)	-	-
Txn2	ENSMUSG00000005354	thioredoxin 2 [Source:MGI Symbol;Acc:MGI:1929468]	chr15:77915050-77928994	5.92382	37.9741	2.9561	42.4935	4.93717	0.0423017	5.60315	0	-	translated_at_P0.5(DEG)	-	-
Micu1	ENSMUSG00000020111	mitochondrial calcium uptake 1 [Source:MGI Symbol;Acc:MGI:2384909]	chr10:59702562-59864134	19.7478	54.2958	3.57676	22.0923	2.98256	0.0420775	10.2091	0	-	translated_at_P0.5(DEG)	-	-
Get4	ENSMUSG00000025858	golgi to ER traffic protein 4 homolog (S. cerevisiae) [Source:MGI Symbol;Acc:MGI:1914854]	chr5:139252323-139270050	4.75188	8.90605	0.96423	24.2377	1.47653	0	2.35847	0.208911	-	translated_at_P0.5(DEG)	-	-
Lingo1	ENSMUSG00000049556	leucine rich repeat and Ig domain containing 1 [Source:MGI Symbol;Acc:MGI:1915522]	chr9:56618474-56685253	0.387545	39.167	0.251084	19.5411	0.492688	0.0140513	0.441781	0	-	translated_at_P0.5(DEG)	-	-
Rbm42	ENSMUSG00000036733	RNA binding motif protein 42 [Source:MGI Symbol;Acc:MGI:1915285]	chr7:30640994-30650228	4.8808	1.63604	2.94379	32.3787	2.05314	0	2.36773	0	-	translated_at_P0.5(DEG)	-	-
Rgs12	ENSMUSG00000029101	regulator of G-protein signaling 12 [Source:MGI Symbol;Acc:MGI:1918979]	chr5:34949447-35033593	1.08166	3.25515	0.170926	14.5035	0.23682	0	0.405282	0	-	translated_at_P0.5(DEG)	-	-
Ranbp1	ENSMUSG00000005732	RAN binding protein 1 [Source:MGI Symbol;Acc:MGI:96269]	chr16:18239978-18248694	11.3169	41.795	2.77786	56.6501	1.15086	0.0707225	0.964125	0	-	translated_at_P0.5(DEG)	-	-
Rfc2	ENSMUSG00000023104	replication factor C (activator 1) 2 [Source:MGI Symbol;Acc:MGI:1341868]	chr5:134582689-134598328	1.39866	3.76192	0.78869	35.2878	0	0	0	0	-	translated_at_P0.5(DEG)	-	-
Ppid	ENSMUSG00000027804	peptidylprolyl isomerase D (cyclophilin D) [Source:MGI Symbol;Acc:MGI:1914988]	chr3:79591388-79603650	3.15403	3.80395	0.164596	29.0384	0.37259	0	0.69361	0	-	translated_at_P0.5(DEG)	-	-
Polr3h	ENSMUSG00000022476	polymerase (RNA) III (DNA directed) polypeptide H [Source:MGI Symbol;Acc:MGI:1926179]	chr15:81872462-81926213	0.72938	2.32909	0.109359	17.6314	0.57577	0	0.537715	0	-	translated_at_P0.5(DEG)	-	-
Nisch	ENSMUSG00000021910	nischarin [Source:MGI Symbol;Acc:MGI:1928323]	chr14:31170927-31206826	1.45912	26.8978	0.432458	72.6637	3.06094	0.0406205	8.31898	0	-	translated_at_P0.5(DEG)	-	-
Asns	ENSMUSG00000029752	asparagine synthetase [Source:MGI Symbol;Acc:MGI:1350929]	chr6:7675170-7693182	1.21642	6.36498	0.411829	21.6786	0	0	3.82382	0	-	translated_at_P0.5(DEG)	-	-
Yeats4	ENSMUSG00000020171	YEATS domain containing 4 [Source:MGI Symbol;Acc:MGI:1927224]	chr10:117215140-117224507	2.12879	1.6726	0.537637	28.1168	0.940425	0	1.3957	0	-	translated_at_P0.5(DEG)	-	-
Strn4	ENSMUSG00000030374	striatin, calmodulin binding protein 4 [Source:MGI Symbol;Acc:MGI:2142346]	chr7:16809266-16840931	0.345531	18.8277	0.416941	13.726	0.42654	0	0.468707	0	-	translated_at_P0.5(DEG)	-	-
Saal1	ENSMUSG00000006763	serum amyloid A-like 1 [Source:MGI Symbol;Acc:MGI:1926185]	chr7:46686107-46710651	0.362031	1.28468	0.0512297	7.46264	0.113153	0	0	0	-	translated_at_P0.5(DEG)	-	-
Tusc3	ENSMUSG00000039530	tumor suppressor candidate 3 [Source:MGI Symbol;Acc:MGI:1933134]	chr8:39005866-39130817	0.173646	39.8499	0.65843	39.9033	1.82055	0	2.41497	0.673465	-	translated_at_P0.5(DEG)	-	-
Atrx	ENSMUSG00000031229	alpha thalassemia/mental retardation syndrome X-linked homolog (human) [Source:MGI Symbol;Acc:MGI:103067]	chrX:105797614-105929372	0.541612	5.1438	0.022825	3.34604	0.187183	0	0.363702	0	-	translated_at_P0.5(DEG)	-	-
Rps8	ENSMUSG00000047675	ribosomal protein S8 [Source:MGI Symbol;Acc:MGI:98166]	chr4:117153835-117156132	23.471	15.1913	3.27521	32.2172	3.02706	0.0857235	6.93266	0	-	translated_at_P0.5(DEG)	-	-
Fads3	ENSMUSG00000024664	fatty acid desaturase 3 [Source:MGI Symbol;Acc:MGI:1928740]	chr19:10041547-10059671	0.0177644	15.6297	0.0226384	10.4595	0.0621055	0	0.081006	0	-	translated_at_P0.5(DEG)	-	-
Btbd10	ENSMUSG00000038187	BTB (POZ) domain containing 10 [Source:MGI Symbol;Acc:MGI:1916065]	chr7:113315643-113369339	0.894812	4.31915	0.0191165	11.192	0.12745	0	0.289587	0.265842	-	translated_at_P0.5(DEG)	-	-
Slc46a1	ENSMUSG00000020829	solute carrier family 46, member 1 [Source:MGI Symbol;Acc:MGI:1098733]	chr11:78465700-78471945	0.272259	1.0979	0	18.9655	0	0	0	0	-	translated_at_P0.5(DEG)	-	-
Dgkz	ENSMUSG00000040479	diacylglycerol kinase zeta [Source:MGI Symbol;Acc:MGI:1278339]	chr2:91932821-91963563	0.572131	3.30992	0.188248	9.11876	0.188111	0	0.037727	0	-	translated_at_P0.5(DEG)	-	-
Tecr	ENSMUSG00000031708	trans-2,3-enoyl-CoA reductase [Source:MGI Symbol;Acc:MGI:1915408]	chr8:83571697-83594491	14.3903	162.802	9.20477	248.336	9.30176	0.0452722	8.78647	0	-	translated_at_P0.5(DEG)	-	-
Lmo4	ENSMUSG00000028266	LIM domain only 4 [Source:MGI Symbol;Acc:MGI:109360]	chr3:144188529-144205255	32.2674	14.1038	10.927	74.7926	6.8059	0	9.13824	0.51625	-	translated_at_P0.5(DEG)	-	-
Fbxo31	ENSMUSG00000052934	F-box protein 31 [Source:MGI Symbol;Acc:MGI:1354708]	chr8:121549442-121578806	0.512285	2.29295	0.0831564	7.61904	0.401842	0	0.403555	0	-	translated_at_P0.5(DEG)	-	-
Pagr1a	ENSMUSG00000030680	PAXIP1 associated glutamate rich protein 1A [Source:MGI Symbol;Acc:MGI:1914528]	chr7:127015050-127017352	7.31221	0.817825	1.00914	14.0636	2.773	0	2.0093	0	-	translated_at_P0.5(DEG)	-	-
Nme1	ENSMUSG00000037601	NME/NM23 nucleoside diphosphate kinase 1 [Source:MGI Symbol;Acc:MGI:97355]	chr11:93958924-93968521	8.47892	11.1012	2.87892	350.115	4.35118	31.5749	9.16777	5.19989	-	translated_at_P0.5(DEG)	-	-
Cuedc1	ENSMUSG00000018378	CUE domain containing 1 [Source:MGI Symbol;Acc:MGI:2144281]	chr11:88098057-88211507	8.76239	4.78738	1.1481	86.1857	1.82871	1.7236	15.6748	0.483057	-	translated_at_P0.5(DEG)	-	-
Rab3a	ENSMUSG00000031840	RAB3A, member RAS oncogene family [Source:MGI Symbol;Acc:MGI:97843]	chr8:70754678-70760921	6.21119	12.0511	2.20039	208.44	28.2075	1.46442	86.379	0.572175	-	translated_at_P0.5(DEG)	-	-
Ldha	ENSMUSG00000063229	lactate dehydrogenase A [Source:MGI Symbol;Acc:MGI:96759]	chr7:46845803-46855627	36.8687	92.9395	1.87011	151.716	29.8227	1.76785	58.3827	2.53816	-	translated_at_P0.5(DEG)	-	-
Mrpl46	ENSMUSG00000030612	mitochondrial ribosomal protein L46 [Source:MGI Symbol;Acc:MGI:1914558]	chr7:78775340-78783089	4.28817	9.954	0.187287	226.725	0.472079	19.0353	1.48245	1.51598	-	translated_at_P0.5(DEG)	-	-
Psmb5	ENSMUSG00000022193	proteasome (prosome, macropain) subunit, beta type 5 [Source:MGI Symbol;Acc:MGI:1194513]	chr14:54614119-54617995	4.86336	48.378	1.38619	400.619	3.86739	0	3.37118	1.87316	-	translated_at_P0.5(DEG)	-	-
Ahi1	ENSMUSG00000019986	Abelson helper integration site 1 [Source:MGI Symbol;Acc:MGI:87971]	chr10:20952546-21080429	0.641332	29.278	0.236209	61.6641	0.67507	0.0230627	0.666745	2.74294	-	translated_at_P0.5(DEG)	-	-
Paip2	ENSMUSG00000037058	polyadenylate-binding protein-interacting protein 2 [Source:MGI Symbol;Acc:MGI:1915119]	chr18:35598666-35627227	4.68167	12.5018	1.09185	134.388	2.00953	0.318051	2.65261	1.83115	-	translated_at_P0.5(DEG)	-	-
Atp5b	ENSMUSG00000025393	ATP synthase, H+ transporting mitochondrial F1 complex, beta subunit [Source:MGI Symbol;Acc:MGI:107801]	chr10:128083306-128090388	21.2675	60.3521	8.53214	298.558	22.7828	1.50988	36.0583	0.64001	-	translated_at_P0.5(DEG)	-	-
Nipsnap1	ENSMUSG00000034285	4-nitrophenylphosphatase domain and non-neuronal SNAP25-like protein homolog 1 (C. elegans) [Source:MGI Symbol;Acc:MGI:1278344]	chr11:4874002-4894200	4.36847	30.3805	0.257563	84.2523	1.21959	3.08458	2.94055	0.964536	-	translated_at_P0.5(DEG)	-	-
Ufc1	ENSMUSG00000062963	ubiquitin-fold modifier conjugating enzyme 1 [Source:MGI Symbol;Acc:MGI:1913405]	chr1:171288563-171294982	10.5668	23.5099	3.49607	189.206	28.0073	34.7081	64.6594	0.461736	-	translated_at_P0.5(DEG)	-	-
Psmb3	ENSMUSG00000069744	proteasome (prosome, macropain) subunit, beta type 3 [Source:MGI Symbol;Acc:MGI:1347014]	chr11:97703433-97713500	9.54364	6.48775	9.92281	268.712	2.0221	0.08721	7.15099	11.8369	-	translated_at_P0.5(DEG)	-	-
Pcbp4	ENSMUSG00000023495	poly(rC) binding protein 4 [Source:MGI Symbol;Acc:MGI:1890471]	chr9:106453837-106465940	14.5161	72.6387	10.0965	75.4049	16.2339	8.37835	31.4039	0.536891	-	translated_at_P0.5(DEG)	-	-
Pbrm1	ENSMUSG00000042323	polybromo 1 [Source:MGI Symbol;Acc:MGI:1923998]	chr14:31019137-31121592	7.54509	5.1329	2.78585	11.4182	0.98594	2.90289	1.71413	0.20438	-	translated_at_P0.5(DEG)	-	-
Ndufa10	ENSMUSG00000026260	NADH dehydrogenase (ubiquinone) 1 alpha subcomplex 10 [Source:MGI Symbol;Acc:MGI:1914523]	chr1:92439718-92473758	6.2795	15.7834	1.55977	103.375	3.99369	0.136196	3.75218	2.46398	-	translated_at_P0.5(DEG)	-	-
Psmd8	ENSMUSG00000030591	proteasome (prosome, macropain) 26S subunit, non-ATPase, 8 [Source:MGI Symbol;Acc:MGI:1888669]	chr7:29174186-29180673	4.29235	0.745681	1.29061	97.8205	2.27318	0.0324875	3.18446	0.478497	-	translated_at_P0.5(DEG)	-	-
Man1a2	ENSMUSG00000008763	mannosidase, alpha, class 1A, member 2 [Source:MGI Symbol;Acc:MGI:104676]	chr3:100562204-100685473	0.939328	0.227566	0.477495	19.1614	0.37065	1.15049	0.749322	0.467365	-	translated_at_P0.5(DEG)	-	-
2410002F23Rik	ENSMUSG00000045411	RIKEN cDNA 2410002F23 gene [Source:MGI Symbol;Acc:MGI:1914226]	chr7:44246721-44252319	3.65681	6.50686	0.319799	82.2155	1.63471	1.2019	1.46809	0.201156	-	translated_at_P0.5(DEG)	-	-
Dbn1	ENSMUSG00000034675	drebrin 1 [Source:MGI Symbol;Acc:MGI:1931838]	chr13:55473427-55488076	2.12085	16.9478	1.47727	2092.28	2.04019	0.2932	2.06742	10.2142	-	translated_at_P0.5(DEG)	-	-
Zfp668	ENSMUSG00000049728	zinc finger protein 668 [Source:MGI Symbol;Acc:MGI:2442943]	chr7:127865358-127876823	11.1025	5.62465	5.14984	34.1127	1.97844	0.402176	1.47182	0.579655	-	translated_at_P0.5(DEG)	-	-
Ccdc80	ENSMUSG00000022665	coiled-coil domain containing 80 [Source:MGI Symbol;Acc:MGI:1915146]	chr16:45094052-45127924	7.65411	2.53697	1.89704	26.648	3.14738	0.821035	7.21759	0.104573	-	translated_at_P0.5(DEG)	-	-
Vim	ENSMUSG00000026728	vimentin [Source:MGI Symbol;Acc:MGI:98932]	chr2:13574310-13582826	10.3966	2.78035	2.06622	58.5035	2.06264	3.20589	2.3646	0.384474	-	translated_at_P0.5(DEG)	-	-
Os9	ENSMUSG00000040462	amplified in osteosarcoma [Source:MGI Symbol;Acc:MGI:1924301]	chr10:127094258-127121160	2.03795	25.6958	0.211345	29.0265	2.02455	0.0118259	1.72673	0.0979085	-	translated_at_P0.5(DEG)	-	-
Dus3l	ENSMUSG00000007603	dihydrouridine synthase 3-like (S. cerevisiae) [Source:MGI Symbol;Acc:MGI:2147092]	chr17:56764750-56770093	0.172289	0.703043	0.51187	49.0742	0.263418	0	0.562045	7.16575	-	translated_at_P0.5(DEG)	-	-
Sbk1	ENSMUSG00000042978	SH3-binding kinase 1 [Source:MGI Symbol;Acc:MGI:2135937]	chr7:126272618-126294999	1.08434	27.944	0.165762	28.2408	0.788357	0.0816605	0.90966	1.12975	-	translated_at_P0.5(DEG)	-	-
Gpi1	ENSMUSG00000036427	glucose phosphate isomerase 1 [Source:MGI Symbol;Acc:MGI:95797]	chr7:34201326-34230336	7.0915	121.43	1.04225	38.8316	1.73079	13.1144	4.33456	0.467562	-	translated_at_P0.5(DEG)	-	-
Id2	ENSMUSG00000020644	inhibitor of DNA binding 2 [Source:MGI Symbol;Acc:MGI:96397]	chr12:25093798-25096092	1.08924	6.33975	0.94131	103.681	3.88021	2.28011	0.52477	5.40728	-	translated_at_P0.5(DEG)	-	-
Sv2a	ENSMUSG00000038486	synaptic vesicle glycoprotein 2 a [Source:MGI Symbol;Acc:MGI:1927139]	chr3:96181226-96195180	0.33356	1.31622	0.148304	25.4949	4.49024	0.781875	11.2088	0.168992	-	translated_at_P0.5(DEG)	-	-
Atp5a1	ENSMUSG00000025428	ATP synthase, H+ transporting, mitochondrial F1 complex, alpha subunit 1 [Source:MGI Symbol;Acc:MGI:88115]	chr18:77773767-77782868	42.8491	5.42024	22.7654	231.331	14.5567	0.136707	27.6403	1.16685	-	translated_at_P0.5(DEG)	-	-
Igf1r	ENSMUSG00000005533	insulin-like growth factor I receptor [Source:MGI Symbol;Acc:MGI:96433]	chr7:67952256-68233667	3.41455	4.28308	2.17143	6.85606	2.57406	0.059711	0.481815	0.053328	-	translated_at_P0.5(DEG)	-	-
Snx27	ENSMUSG00000028136	sorting nexin family member 27 [Source:MGI Symbol;Acc:MGI:1923992]	chr3:94497541-94582716	3.9381	7.59529	1.36014	28.6289	4.82061	6.34787	0.693523	1.51002	-	translated_at_P0.5(DEG)	-	-
Fam57b	ENSMUSG00000058966	family with sequence similarity 57, member B [Source:MGI Symbol;Acc:MGI:1916202]	chr7:126816884-126830219	1.18872	35.0022	0.547086	51.6954	12.8659	9.64015	35.4267	0.623729	-	translated_at_P0.5(DEG)	-	-
Hadh	ENSMUSG00000027984	hydroxyacyl-Coenzyme A dehydrogenase [Source:MGI Symbol;Acc:MGI:96009]	chr3:131233419-131272101	9.00822	13.344	4.2454	60.4659	6.04902	11.8588	10.8944	2.37368	-	translated_at_P0.5(DEG)	-	-
Ddx24	ENSMUSG00000041645	DEAD (Asp-Glu-Ala-Asp) box polypeptide 24 [Source:MGI Symbol;Acc:MGI:1351337]	chr12:103407975-103425867	1.51575	0.905055	0.219884	22.6469	0.639825	4.92418	0.574865	0.464617	-	translated_at_P0.5(DEG)	-	-
4930451G09Rik	ENSMUSG00000022543	RIKEN cDNA 4930451G09 gene [Source:MGI Symbol;Acc:MGI:1921934]	chr16:4964287-4978962	6.42915	3.7875	2.38551	21.8939	3.97978	0.0249393	4.43779	0.364397	-	translated_at_P0.5(DEG)	-	-
Ccdc104	ENSMUSG00000020462	cilia and flagella associated protein 36 [Source:MGI Symbol;Acc:MGI:1913994]	chr11:29221535-29247272	1.67792	1.87389	0.819417	35.502	3.86346	0.207152	8.15739	0.474879	-	translated_at_P0.5(DEG)	-	-
Tcof1	ENSMUSG00000024613	Treacher Collins Franceschetti syndrome 1, homolog [Source:MGI Symbol;Acc:MGI:892003]	chr18:60813755-60848964	0.879793	25.2265	0.186616	14.3507	0.13616	0.295839	0.11496	0.8722	-	translated_at_P0.5(DEG)	-	-
Cat	ENSMUSG00000027187	catalase [Source:MGI Symbol;Acc:MGI:88271]	chr2:103453903-103485153	2.23335	5.25676	0.212661	34.331	12.0671	4.07515	0.396915	3.74078	-	translated_at_P0.5(DEG)	-	-
Sema6a	ENSMUSG00000019647	sema domain, transmembrane domain (TM), and cytoplasmic domain, (semaphorin) 6A [Source:MGI Symbol;Acc:MGI:1203727]	chr18:47245253-47368868	1.4704	0.161448	0.147788	12.1003	1.60742	1.54367	0.435665	0.938325	-	translated_at_P0.5(DEG)	-	-
Shd	ENSMUSG00000039154	src homology 2 domain-containing transforming protein D [Source:MGI Symbol;Acc:MGI:1099461]	chr17:55970481-55976619	0.203168	0.095543	0.200112	43.6049	0	0.303541	0	2.82789	-	translated_at_P0.5(DEG)	-	-
Ckb	ENSMUSG00000001270	creatine kinase, brain [Source:MGI Symbol;Acc:MGI:88407]	chr12:111669354-111672338	37.0735	67.3069	129.682	2023.01	24.329	23.8206	68.7301	2.73718	-	translated_at_P0.5(DEG)	-	-
Cdkn1a	ENSMUSG00000023067	cyclin-dependent kinase inhibitor 1A (P21) [Source:MGI Symbol;Acc:MGI:104556]	chr17:29090985-29100722	1.99647	2.88053	0.464086	37.1309	0.231093	8.18515	0.0363942	2.57164	-	translated_at_P0.5(DEG)	-	-
Got1	ENSMUSG00000025190	glutamic-oxaloacetic transaminase 1, soluble [Source:MGI Symbol;Acc:MGI:95791]	chr19:43499752-43524605	1.6313	7.5898	0.530452	30.1341	0.929483	0.211441	1.64325	0.676585	-	translated_at_P0.5(DEG)	-	-
Prrc2c	ENSMUSG00000040225	proline-rich coiled-coil 2C [Source:MGI Symbol;Acc:MGI:1913754]	chr1:162671784-162740556	4.70106	2.99132	0.510055	3.83647	1.14073	4.4268	3.35948	1.71391	-	translated_at_P0.5(DEG)	-	-
Arl2bp	ENSMUSG00000031776	ADP-ribosylation factor-like 2 binding protein [Source:MGI Symbol;Acc:MGI:1349429]	chr8:94666599-94674457	4.06228	5.76219	0.171309	30.2127	0.876935	0.918115	0.970595	0.206767	-	translated_at_P0.5(DEG)	-	-
Ubxn4	ENSMUSG00000026353	UBX domain protein 4 [Source:MGI Symbol;Acc:MGI:1915062]	chr1:128244180-128279377	4.28883	1.33686	1.27966	12.2533	0.677892	0.05602	3.39838	14.453	-	translated_at_P0.5(DEG)	-	-
Cox6b1	ENSMUSG00000036751	cytochrome c oxidase, subunit VIb polypeptide 1 [Source:MGI Symbol;Acc:MGI:107460]	chr7:30616973-30626151	6.80008	0.86089	2.71738	153.124	3.00662	0	4.40015	16.4918	-	translated_at_P0.5(DEG)	-	-
Luc7l3	ENSMUSG00000020863	LUC7-like 3 (S. cerevisiae) [Source:MGI Symbol;Acc:MGI:1914934]	chr11:94291138-94321911	52.178	3.37736	10.8933	14.8701	5.12908	3.22554	4.61712	8.52155	-	translated_at_P0.5(DEG)	-	-
Ubtf	ENSMUSG00000020923	upstream binding transcription factor, RNA polymerase I [Source:MGI Symbol;Acc:MGI:98512]	chr11:102304559-102319096	1.76782	4.35419	0.643531	10.0254	1.57424	0.287902	1.91193	3.40252	-	translated_at_P0.5(DEG)	-	-
Ing4	ENSMUSG00000030330	inhibitor of growth family, member 4 [Source:MGI Symbol;Acc:MGI:107307]	chr6:125039847-125049264	148.767	17.9329	44.6846	375.15	33.258	9.05543	36.1827	2.53002	-	translated_at_P0.5(DEG)	-	-
Sdhb	ENSMUSG00000009863	succinate dehydrogenase complex, subunit B, iron sulfur (Ip) [Source:MGI Symbol;Acc:MGI:1914930]	chr4:140961270-140979192	7.53402	59.204	3.14757	45.8213	1.45785	0.301878	1.07614	0.71977	-	translated_at_P0.5(DEG)	-	-
Fhl1	ENSMUSG00000023092	four and a half LIM domains 1 [Source:MGI Symbol;Acc:MGI:1298387]	chrX:56731760-56793346	3.76614	0.423926	0.594646	20.1418	0.504174	0.313561	0.480392	0.303021	-	translated_at_P0.5(DEG)	-	-
Cdk4	ENSMUSG00000006728	cyclin-dependent kinase 4 [Source:MGI Symbol;Acc:MGI:88357]	chr10:127063602-127067282	23.1654	62.8825	10.7403	36.6585	3.55007	0.0798285	3.27073	7.9862	-	translated_at_P0.5(DEG)	-	-
Meis3	ENSMUSG00000041420	Meis homeobox 3 [Source:MGI Symbol;Acc:MGI:108519]	chr7:16175324-16186503	2.80709	7.6239	0.173965	25.8972	0	0.0286959	0	1.97804	-	translated_at_P0.5(DEG)	-	-
Nfix	ENSMUSG00000001911	nuclear factor I/X [Source:MGI Symbol;Acc:MGI:97311]	chr8:84701456-84800338	0.93213	3.56069	2.67695	10.4919	3.70524	1.06852	1.00908	8.13833	-	translated_at_P0.5(DEG)	-	-
Cyhr1	ENSMUSG00000053929	cysteine and histidine rich 1 [Source:MGI Symbol;Acc:MGI:1859320]	chr15:76643394-76660208	1.83559	17.9288	1.97885	48.7572	3.04259	28.4034	2.4736	1.61539	-	translated_at_P0.5(DEG)	-	-
Srsf11	ENSMUSG00000055436	serine/arginine-rich splicing factor 11 [Source:MGI Symbol;Acc:MGI:1916457]	chr3:158010492-158036639	29.4113	5.09433	0.891267	16.6138	0.918894	0.209529	0.910315	0.125509	-	translated_at_P0.5(DEG)	-	-
Actr1a	ENSMUSG00000025228	ARP1 actin-related protein 1A, centractin alpha [Source:MGI Symbol;Acc:MGI:1858964]	chr19:46376813-46395735	4.7761	33.3856	1.13774	17.276	8.38345	19.6017	23.0945	0.635765	-	translated_at_P0.5(DEG)	-	-
Fgf9	ENSMUSG00000021974	fibroblast growth factor 9 [Source:MGI Symbol;Acc:MGI:104723]	chr14:58072685-58112720	4.97248	8.01822	3.87432	8.54283	6.31218	7.26871	16.4031	6.35835	-	translated_at_P0.5(DEG)	-	-
4833420G17Rik	ENSMUSG00000062822	RIKEN cDNA 4833420G17 gene [Source:MGI Symbol;Acc:MGI:1914642]	chr13:119462758-119486117	5.1773	13.3001	1.06231	14.2683	6.0872	0.958563	14.0093	0.79381	-	translated_at_P0.5(DEG)	-	-
Atp13a1	ENSMUSG00000031862	ATPase type 13A1 [Source:MGI Symbol;Acc:MGI:2180801]	chr8:69791162-69807748	0.674927	4.59504	0	4.90363	0.633407	0.165304	0.55195	2.19868	-	translated_at_P0.5(DEG)	-	-
Abhd8	ENSMUSG00000007950	abhydrolase domain containing 8 [Source:MGI Symbol;Acc:MGI:1918946]	chr8:71456699-71463657	1.12497	1.94002	0.563096	114.628	4.15147	0.120545	18.7468	1.96053	-	translated_at_P0.5(DEG)	-	-
Nol8	ENSMUSG00000021392	nucleolar protein 8 [Source:MGI Symbol;Acc:MGI:1918180]	chr13:49653077-49679016	1.86096	0.275489	0.119384	6.57367	0.0321959	0.101698	0.0978055	1.27232	-	translated_at_P0.5(DEG)	-	-
Ralgps2	ENSMUSG00000026594	Ral GEF with PH domain and SH3 binding motif 2 [Source:MGI Symbol;Acc:MGI:1925505]	chr1:156804165-156939626	17.215	12.3858	38.4831	5.65905	8.58145	0.127395	18.5382	0.899254	-	translated_at_P0.5(DEG)	-	-
Zscan29	ENSMUSG00000050619	zinc finger SCAN domains 29 [Source:MGI Symbol;Acc:MGI:2139317]	chr2:121157426-121171149	8.93251	7.03035	9.12406	3.91711	12.4481	4.20852	25.3003	1.51329	-	translated_at_P0.5(DEG)	-	-
Mvb12a	ENSMUSG00000031813	multivesicular body subunit 12A [Source:MGI Symbol;Acc:MGI:1920961]	chr8:71542929-71548026	1.79956	0.706055	2.12614	48.9252	0	3.89112	0	8.0186	-	translated_at_P0.5(DEG)	-	-
Socs2	ENSMUSG00000020027	suppressor of cytokine signaling 2 [Source:MGI Symbol;Acc:MGI:1201787]	chr10:95411489-95416857	1.36204	8.12606	0.595811	17.7031	24.5563	3.10377	0.066448	0.191383	-	translated_at_P0.5(DEG)	-	-
Tex9	ENSMUSG00000090626	testis expressed gene 9 [Source:MGI Symbol;Acc:MGI:1201610]	chr9:72438528-72491959	10.1743	7.6877	1.83376	6.9048	13.6801	6.56329	35.2311	0.305144	-	translated_at_P0.5(DEG)	-	-
Snx5	ENSMUSG00000027423	sorting nexin 5 [Source:MGI Symbol;Acc:MGI:1916428]	chr2:144250123-144270902	0.7853	1.39569	0.0718903	14.0296	0.128676	0.0410256	0.19637	0.283212	-	translated_at_P0.5(DEG)	-	-
Trim65	ENSMUSG00000054517	tripartite motif-containing 65 [Source:MGI Symbol;Acc:MGI:2442815]	chr11:116124707-116131128	5.48099	6.23545	5.26361	13.4496	10.2576	1.37765	19.9566	4.35482	-	translated_at_P0.5(DEG)	-	-
Eif2d	ENSMUSG00000026427	eukaryotic translation initiation factor 2D [Source:MGI Symbol;Acc:MGI:109342]	chr1:131153206-131173471	6.42854	5.81317	1.89219	16.0574	1.12432	1.14301	1.87864	6.36705	-	translated_at_P0.5(DEG)	-	-
Mllt6	ENSMUSG00000038437	myeloid/lymphoid or mixed-lineage leukemia (trithorax homolog, Drosophila); translocated to, 6 [Source:MGI Symbol;Acc:MGI:1935145]	chr11:97663411-97685458	5.46457	1.87938	1.73215	4.97084	1.55393	0.223216	5.86052	0.153474	-	translated_at_P0.5(DEG)	-	-
Apba2	ENSMUSG00000030519	amyloid beta (A4) precursor protein-binding, family A, member 2 [Source:MGI Symbol;Acc:MGI:1261791]	chr7:64501705-64753876	1.18471	1.57591	0.536998	9.89074	0.815131	2.46528	0.9116	0.117416	-	translated_at_P0.5(DEG)	-	-
Arpc1a	ENSMUSG00000029621	actin related protein 2/3 complex, subunit 1A [Source:MGI Symbol;Acc:MGI:1928896]	chr5:145083868-145108756	4.68751	59.569	0.714926	20.3953	2.4222	0.0986835	2.83145	1.3579	-	translated_at_P0.5(DEG)	-	-
Eif3k	ENSMUSG00000053565	eukaryotic translation initiation factor 3, subunit K [Source:MGI Symbol;Acc:MGI:1921080]	chr7:28971371-28981888	6.69867	3.2592	4.12988	339.274	1.0131	0.594085	1.14779	0.635635	-	translated_at_P0.5(DEG)	-	-
Mon1b	ENSMUSG00000078908	MON1 homolog b (yeast) [Source:MGI Symbol;Acc:MGI:1923231]	chr8:113635585-113655533	0.856004	1.25758	0.604904	6.29448	0.52949	0.0194839	0.386626	0.53951	-	translated_at_P0.5(DEG)	-	-
Ctbp2	ENSMUSG00000030970	C-terminal binding protein 2 [Source:MGI Symbol;Acc:MGI:1201686]	chr7:132987010-133123483	1.59315	1.38359	0.764827	6.43141	3.22871	0.0638625	7.57766	0.882565	-	translated_at_P0.5(DEG)	-	-
Oscp1	ENSMUSG00000042616	organic solute carrier partner 1 [Source:MGI Symbol;Acc:MGI:1916308]	chr4:126058564-126089334	3.28418	6.30185	1.94229	7.69927	8.85415	1.21635	27.2829	0.183831	-	translated_at_P0.5(DEG)	-	-
Ccnd1	ENSMUSG00000070348	cyclin D1 [Source:MGI Symbol;Acc:MGI:88313]	chr7:144929930-144939925	100.35	59.3239	32.043	158.722	18.8984	10.1305	30.3473	9.4327	-	translated_at_P0.5(DEG)	-	-
Dido1	ENSMUSG00000038914	death inducer-obliterator 1 [Source:MGI Symbol;Acc:MGI:1344352]	chr2:180657962-180709999	67.4126	71.0617	105.849	45.3894	47.8161	43.8041	90.9406	25.0341	-	translated_at_P0.5(DEG)	-	-
Zfp710	ENSMUSG00000048897	zinc finger protein 710 [Source:MGI Symbol;Acc:MGI:1921747]	chr7:80024813-80092751	79.6634	46.7599	51.0507	50.7259	16.2877	19.2743	22.6535	28.7864	-	translated_at_P0.5(DEG)	-	-
Calr	ENSMUSG00000003814	calreticulin [Source:MGI Symbol;Acc:MGI:88252]	chr8:84842087-84846931	8.83197	31.8743	2.26776	127.239	3.73161	1.90884	4.71233	23.4276	-	translated_at_P0.5(DEG)	-	-
Rbmx	ENSMUSG00000031134	RNA binding motif protein, X chromosome [Source:MGI Symbol;Acc:MGI:1343044]	chrX:57383347-57393036	30.4932	131.18	19.5986	59.4196	11.9942	150.374	20.3462	55.7833	-	translated_at_P0.5(DEG)	-	-
Ftl1	ENSMUSG00000050708	ferritin light chain 1 [Source:MGI Symbol;Acc:MGI:95589]	chr7:45457943-45459886	11.09	108.934	4.98252	1391.31	5.71923	21.3717	8.696	24.9413	-	translated_at_P0.5(DEG)	-	-
Pkm	ENSMUSG00000032294	pyruvate kinase, muscle [Source:MGI Symbol;Acc:MGI:97591]	chr9:59656367-59679375	47.1006	16.6904	16.6454	156.346	34.8056	11.5514	87.0222	29.7129	-	translated_at_P0.5(DEG)	-	-
Cox14	ENSMUSG00000023020	cytochrome c oxidase assembly protein 14 [Source:MGI Symbol;Acc:MGI:1913629]	chr15:99725617-99728136	6.37087	103.332	1.91334	155.543	2.19368	36.7019	8.03589	18.0272	-	translated_at_P0.5(DEG)	-	-
Gtf2i	ENSMUSG00000060261	general transcription factor II I [Source:MGI Symbol;Acc:MGI:1202722]	chr5:134237831-134314760	2.67983	36.7675	0.90498	20.5261	0.589832	7.89806	0.64363	2.82011	-	translated_at_P0.5(DEG)	-	-
Rpl13a	ENSMUSG00000074129	ribosomal protein L13A [Source:MGI Symbol;Acc:MGI:1351455]	chr7:45125562-45128745	43.4663	480.512	49.2597	92.2522	13.8512	4.79521	17.1544	65.949	-	translated_at_P0.5(DEG)	-	-
Golga7b	ENSMUSG00000042532	golgi autoantigen, golgin subfamily a, 7B [Source:MGI Symbol;Acc:MGI:1918396]	chr19:42247577-42270348	446.72	1471.47	473.294	5282.1	426.702	1837.82	405.951	629.061	-	translated_at_P0.5(DEG)	-	-
Zc3h15	ENSMUSG00000027091	zinc finger CCCH-type containing 15 [Source:MGI Symbol;Acc:MGI:1919747]	chr2:83644577-83664616	7.48332	34.69	0.997557	16.9834	4.16886	15.1796	10.2171	5.34805	-	translated_at_P0.5(DEG)	-	-
Psen2	ENSMUSG00000010609	presenilin 2 [Source:MGI Symbol;Acc:MGI:109284]	chr1:180227003-180256300	1.39137	7.4384	0.18814	19.4563	2.61619	15.9593	2.67107	121.45	-	translated_at_P0.5(DEG)	-	-
Rps9	ENSMUSG00000006333	ribosomal protein S9 [Source:MGI Symbol;Acc:MGI:1924096]	chr7:3704040-3706897	207.636	338.243	66.8388	392.846	89.5878	45.8561	113.317	62.0566	-	translated_at_P0.5(DEG)	-	-
Qk	ENSMUSG00000062078	quaking [Source:MGI Symbol;Acc:MGI:97837]	chr17:10206470-10319361	1.26232	6.67802	1.12737	6.90029	1.06707	34.1686	0.955264	62.03	-	translated_at_P0.5(DEG)	-	-
Mapk1	ENSMUSG00000063358	mitogen-activated protein kinase 1 [Source:MGI Symbol;Acc:MGI:1346858]	chr16:16983381-17047453	0.756706	0.0526305	0.136315	6.79177	10.8653	1.85626	0.202757	0	-	translated_at_P0.5(DEG)	-	-
Prkcb	ENSMUSG00000052889	protein kinase C, beta [Source:MGI Symbol;Acc:MGI:97596]	chr7:122289124-122634401	0.686767	1.73148	0.0268038	24.9233	0.334616	5.11062	0.143772	0.218371	-	translated_at_P0.5(DEG)	-	-
Nrxn1	ENSMUSG00000024109	neurexin I [Source:MGI Symbol;Acc:MGI:1096391]	chr17:90033643-91092802	1.174	1.98095	0.0210258	7.9214	0.0977331	2.31391	0.0422402	0.683144	-	translated_at_P0.5(DEG)	-	-
Atp6v1a	ENSMUSG00000052459	ATPase, H+ transporting, lysosomal V1 subunit A [Source:MGI Symbol;Acc:MGI:1201780]	chr16:44085403-44139019	0.492802	0.0343709	0.202886	7.19752	0.92931	0	0.978365	0.096303	-	translated_at_P0.5(DEG)	-	-
Mef2c	ENSMUSG00000005583	myocyte enhancer factor 2C [Source:MGI Symbol;Acc:MGI:99458]	chr13:83504033-83667079	0	3.62324	0.0188312	16.358	0.353436	0	1.11749	0	-	translated_at_P0.5(DEG)	-	-
Maged1	ENSMUSG00000025151	melanoma antigen, family D, 1 [Source:MGI Symbol;Acc:MGI:1930187]	chrX:94535473-94542074	13.7033	15.5672	5.42442	83.2347	3.58798	0.016989	5.3856	0	-	translated_at_P0.5(DEG)	-	-
Atp1a3	ENSMUSG00000040907	ATPase, Na+/K+ transporting, alpha 3 polypeptide [Source:MGI Symbol;Acc:MGI:88107]	chr7:24978168-25005937	0.639374	1.03785	0.620781	17.5039	1.90321	0.281921	2.4039	0.184856	-	translated_at_P0.5(DEG)	-	-
Syt5	ENSMUSG00000004961	synaptotagmin V [Source:MGI Symbol;Acc:MGI:1926368]	chr7:4539764-4546567	0.528245	0.492501	0.280118	67.8653	0	0.0294298	0	0.405315	-	translated_at_P0.5(DEG)	-	-
Camkv	ENSMUSG00000032936	CaM kinase-like vesicle-associated [Source:MGI Symbol;Acc:MGI:2384296]	chr9:107935919-107949691	0.481276	0	0.0725479	50.9046	0	0.112395	0.0219597	1.7751	-	translated_at_P0.5(DEG)	-	-
Mdh1	ENSMUSG00000020321	malate dehydrogenase 1, NAD (soluble) [Source:MGI Symbol;Acc:MGI:97051]	chr11:21556691-21571934	4.71168	0.0434451	0.779811	49.6166	3.62037	0	6.6262	4.64553	-	translated_at_P0.5(DEG)	-	-
Aes	ENSMUSG00000054452	amino-terminal enhancer of split [Source:MGI Symbol;Acc:MGI:95806]	chr10:81559443-81566371	0.379184	0.130472	1.04831	33.5362	1.19573	0.180141	1.95045	0	-	translated_at_P0.5(DEG)	-	-
Arf3	ENSMUSG00000051853	ADP-ribosylation factor 3 [Source:MGI Symbol;Acc:MGI:99432]	chr15:98737625-98763118	0.486696	2.43688	0.358479	24.4327	0.721302	0	0.488212	0.382904	-	translated_at_P0.5(DEG)	-	-
Nat8l	ENSMUSG00000048142	N-acetyltransferase 8-like [Source:MGI Symbol;Acc:MGI:2447776]	chr5:33995983-34005916	0.00863265	5.036	0.0543718	6.30935	0.0956079	0	0.196097	0	-	translated_at_P0.5(DEG)	-	-
Aldoa	ENSMUSG00000030695	aldolase A, fructose-bisphosphate [Source:MGI Symbol;Acc:MGI:87994]	chr7:126795233-126800447	23.1807	0.322624	8.44561	132.443	21.5617	10.217	35.9733	4.26869	-	translated_at_P0.5(DEG)	-	-
Clu	ENSMUSG00000022037	clusterin [Source:MGI Symbol;Acc:MGI:88423]	chr14:65968482-65981545	0.50943	0.0397481	0.0278391	86.5959	0.895065	28.7857	0.852695	29.3019	-	translated_at_P0.5(DEG)	-	-
Prnp	ENSMUSG00000079037	prion protein [Source:MGI Symbol;Acc:MGI:97769]	chr2:131909927-131956131	2.64705	4.13819	0.391022	50.9734	1.81465	0	2.50144	7.88805	-	translated_at_P0.5(DEG)	-	-
Nefl	ENSMUSG00000022055	neurofilament, light polypeptide [Source:MGI Symbol;Acc:MGI:97313]	chr14:68083883-68087737	2.86148	0.0567422	0.807489	32.5201	3.55171	0.0717	3.2163	4.18578	-	translated_at_P0.5(DEG)	-	-
Prkca	ENSMUSG00000050965	protein kinase C, alpha [Source:MGI Symbol;Acc:MGI:97595]	chr11:107933386-108343888	0.00633005	0.521655	0.0227001	5.24836	0.450962	0.354526	0.218365	1.26536	-	translated_at_P0.5(DEG)	-	-
Slc22a17	ENSMUSG00000022199	solute carrier family 22 (organic cation transporter), member 17 [Source:MGI Symbol;Acc:MGI:1926225]	chr14:54906726-54913132	1.5851	1.30396	0.914718	15.0003	0.620593	7.27406	0.95114	40.4997	-	translated_at_P0.5(DEG)	-	-
Gpm6a	ENSMUSG00000031517	glycoprotein m6a [Source:MGI Symbol;Acc:MGI:107671]	chr8:54779433-55060878	3.52734	3.19869	1.2891	8.99503	0.461345	0.118085	0.899095	0.130151	-	translated_at_P0.5(DEG)	-	-
Mapt	ENSMUSG00000018411	microtubule-associated protein tau [Source:MGI Symbol;Acc:MGI:97180]	chr11:104231435-104332089	7.65527	26.1091	1.46474	164.683	2.24237	4.3685	2.04227	31.7412	-	translated_at_P0.5(DEG)	-	-
Calm3	ENSMUSG00000019370	calmodulin 3 [Source:MGI Symbol;Acc:MGI:103249]	chr7:16915378-16924032	72.659	88.9567	45.282	157.567	136.916	77.2661	24.8309	37.2732	-	translated_at_P0.5(DEG)	-	-
Rtn1	ENSMUSG00000021087	reticulon 1 [Source:MGI Symbol;Acc:MGI:1933947]	chr12:72211748-72409054	43.0559	177.239	13.5999	601.638	6.78968	13.9667	18.3867	199.49	-	translated_at_P0.5(DEG)	-	-
Pik3ip1	ENSMUSG00000034614	phosphoinositide-3-kinase interacting protein 1 [Source:MGI Symbol;Acc:MGI:1917016]	chr11:3202352-3479831	0.344685	0	0.033875	30.9297	0.116365	0.0211302	0.152344	8.6097	-	translated_at_P0.5(DEG)	-	-
Rasgrf2	ENSMUSG00000021708	RAS protein-specific guanine nucleotide-releasing factor 2 [Source:MGI Symbol;Acc:MGI:109137]	chr13:91880406-91988042	0	0	0	5.82639	0.143835	0	0.318964	1.78096	-	translated_at_P0.5(DEG)	-	-
Ppp6r3	ENSMUSG00000024908	protein phosphatase 6, regulatory subunit 3 [Source:MGI Symbol;Acc:MGI:1921807]	chr19:3454928-3575749	0.333334	0	0.220459	87.011	0.245509	0.0601486	0.194469	0	-	translated_at_P0.5(DEG)	-	-
Myh10	ENSMUSG00000020900	myosin, heavy polypeptide 10, non-muscle [Source:MGI Symbol;Acc:MGI:1930780]	chr11:68691914-68816624	0.489718	0.0050507	0.03969	62.7184	0.357037	0.046274	0.62179	0	-	translated_at_P0.5(DEG)	-	-
Sdha	ENSMUSG00000021577	succinate dehydrogenase complex, subunit A, flavoprotein (Fp) [Source:MGI Symbol;Acc:MGI:1914195]	chr13:74322254-74350240	0.961904	0	0.44142	57.2	1.28941	0	1.84743	0	-	translated_at_P0.5(DEG)	-	-
Ccdc57	ENSMUSG00000048445	coiled-coil domain containing 57 [Source:MGI Symbol;Acc:MGI:1918526]	chr11:120826541-120932872	0	0	0.0217862	23.3162	0.0448196	0.0136387	0.0389623	0	-	translated_at_P0.5(DEG)	-	-
Dtd1	ENSMUSG00000027430	D-tyrosyl-tRNA deacylase 1 [Source:MGI Symbol;Acc:MGI:1913294]	chr2:144599952-144768747	0	0	0.330379	95.5063	0.96034	0	0.69253	0	-	translated_at_P0.5(DEG)	-	-
Ergic1	ENSMUSG00000001576	endoplasmic reticulum-golgi intermediate compartment (ERGIC) 1 [Source:MGI Symbol;Acc:MGI:1914708]	chr17:26561511-26656933	3.05712	0.0452813	0.378582	49.4765	0.231489	0	0.147316	0	-	translated_at_P0.5(DEG)	-	-
Gsn	ENSMUSG00000026879	gelsolin [Source:MGI Symbol;Acc:MGI:95851]	chr2:35256358-35307902	0.94754	0	0.0779721	40.4274	1.66803	0.82689	1.87471	0	-	translated_at_P0.5(DEG)	-	-
Ykt6	ENSMUSG00000002741	YKT6 homolog (S. Cerevisiae) [Source:MGI Symbol;Acc:MGI:1927550]	chr11:5955757-5967781	0.71726	0	0.120332	41.4663	0.188058	0.279772	0.355218	0	-	translated_at_P0.5(DEG)	-	-
Iffo1	ENSMUSG00000038271	intermediate filament family orphan 1 [Source:MGI Symbol;Acc:MGI:2444516]	chr6:125145240-125161782	1.03326	0.0145028	0.292674	37.8696	0.307256	0	0.1651	0	-	translated_at_P0.5(DEG)	-	-
Ndrg1	ENSMUSG00000005125	N-myc downstream regulated gene 1 [Source:MGI Symbol;Acc:MGI:1341799]	chr15:66929317-66969641	4.4706	0.014215	0.942308	31.77	8.55042	0	25.773	0.834363	-	translated_at_P0.5(DEG)	-	-
Pitpnm1	ENSMUSG00000024851	phosphatidylinositol transfer protein, membrane-associated 1 [Source:MGI Symbol;Acc:MGI:1197524]	chr19:4099997-4125858	0.656462	0	0.509155	18.4354	2.24938	0.0113328	5.41739	0	-	translated_at_P0.5(DEG)	-	-
Cpsf3l	ENSMUSG00000029034	cleavage and polyadenylation specific factor 3-like [Source:MGI Symbol;Acc:MGI:1919207]	chr4:155869566-155891762	1.15842	0.153259	0.106501	39.5064	0.310138	0	0.463779	0	-	translated_at_P0.5(DEG)	-	-
Abcf1	ENSMUSG00000038762	ATP-binding cassette, sub-family F (GCN20), member 1 [Source:MGI Symbol;Acc:MGI:1351658]	chr17:35956818-35969750	8.56396	0.618181	1.31303	21.0877	1.44267	0	3.34657	0	-	translated_at_P0.5(DEG)	-	-
Ankrd13d	ENSMUSG00000005986	ankyrin repeat domain 13 family, member D [Source:MGI Symbol;Acc:MGI:1915673]	chr19:4270179-4283137	0	0	0.105158	28.949	0	0.117322	0	0	-	translated_at_P0.5(DEG)	-	-
Arl13b	ENSMUSG00000022911	ADP-ribosylation factor-like 13B [Source:MGI Symbol;Acc:MGI:1915396]	chr16:62793688-62847040	0.276198	0	0.0273323	12.5858	0.13857	0	0.0747745	0	-	translated_at_P0.5(DEG)	-	-
Tekt1	ENSMUSG00000020799	tektin 1 [Source:MGI Symbol;Acc:MGI:1333819]	chr11:72344716-72362442	0.0447772	0	0.223547	42.3631	0	0	0	0	-	translated_at_P0.5(DEG)	-	-
Tenm2	ENSMUSG00000049336	teneurin transmembrane protein 2 [Source:MGI Symbol;Acc:MGI:1345184]	chr11:36006655-36944241	0.1439	0.509061	0.0269804	12.0708	0.0100961	0	0.00654635	0	-	translated_at_P0.5(DEG)	-	-
Agpat4	ENSMUSG00000023827	1-acylglycerol-3-phosphate O-acyltransferase 4 (lysophosphatidic acid acyltransferase, delta) [Source:MGI Symbol;Acc:MGI:1915512]	chr17:12119283-12219640	0.209735	0	0.468305	31.3493	0.0645488	0	0	0	-	translated_at_P0.5(DEG)	-	-
Dync1i1	ENSMUSG00000029757	dynein cytoplasmic 1 intermediate chain 1 [Source:MGI Symbol;Acc:MGI:107743]	chr6:5725638-6028039	0.310173	0	0	19.6765	0.50346	0	0.91094	0	-	translated_at_P0.5(DEG)	-	-
Bzrap1	ENSMUSG00000034156	benzodiazepine receptor associated protein 1 [Source:MGI Symbol;Acc:MGI:2450877]	chr11:87760540-87785928	0.208934	0.149766	0.102612	6.31442	0.251226	0	1.47171	0	-	translated_at_P0.5(DEG)	-	-
Jup	ENSMUSG00000001552	junction plakoglobin [Source:MGI Symbol;Acc:MGI:96650]	chr11:100368855-100397790	0.5968	0	0.254237	10.1513	0.00992415	0	2.28505	0	-	translated_at_P0.5(DEG)	-	-
Sys1	ENSMUSG00000045503	SYS1 Golgi-localized integral membrane protein homolog (S. cerevisiae) [Source:MGI Symbol;Acc:MGI:1913710]	chr2:164460970-164465510	0.383081	0	0.207227	30.4071	2.65998	0	2.65806	0	-	translated_at_P0.5(DEG)	-	-
Ptprf	ENSMUSG00000033295	protein tyrosine phosphatase, receptor type, F [Source:MGI Symbol;Acc:MGI:102695]	chr4:118208212-118291397	1.4055	0.0189512	0.322643	6.18566	0.0577265	0.0412193	0.629	0	-	translated_at_P0.5(DEG)	-	-
Cars2	ENSMUSG00000056228	cysteinyl-tRNA synthetase 2 (mitochondrial)(putative) [Source:MGI Symbol;Acc:MGI:1919191]	chr8:11514016-11550771	0.197543	0	0.110803	19.3922	0	0	0.0755335	0	-	translated_at_P0.5(DEG)	-	-
Hey1	ENSMUSG00000040289	hairy/enhancer-of-split related with YRPW motif 1 [Source:MGI Symbol;Acc:MGI:1341800]	chr3:8663358-8667038	0.563624	0	0.0569611	20.0128	0	0	0	0	-	translated_at_P0.5(DEG)	-	-
Ebf3	ENSMUSG00000010476	early B cell factor 3 [Source:MGI Symbol;Acc:MGI:894289]	chr7:137193670-137314445	0.520246	0.613027	0.0291789	9.29298	0.010171	0.018985	0	0.133979	-	translated_at_P0.5(DEG)	-	-
Gmppa	ENSMUSG00000033021	GDP-mannose pyrophosphorylase A [Source:MGI Symbol;Acc:MGI:1916330]	chr1:75435942-75443176	0.775775	0	0.188871	30.391	0.0471029	0	0	0	-	translated_at_P0.5(DEG)	-	-
Fam89b	ENSMUSG00000024939	family with sequence similarity 89, member B [Source:MGI Symbol;Acc:MGI:106595]	chr19:5728086-5729666	1.64411	0.263416	1.54574	43.4238	1.07351	0	0.92696	0	-	translated_at_P0.5(DEG)	-	-
1110051M20Rik	ENSMUSG00000040591	RIKEN cDNA 1110051M20 gene [Source:MGI Symbol;Acc:MGI:1915079]	chr2:91277827-91444642	0.330867	0.064401	0.333931	20.7433	0.586753	0.072565	0.84033	0	-	translated_at_P0.5(DEG)	-	-
Tcf12	ENSMUSG00000032228	transcription factor 12 [Source:MGI Symbol;Acc:MGI:101877]	chr9:71844251-72111819	0.508271	0.0101713	0.0975735	11.4015	0.114225	0	0.165325	0	-	translated_at_P0.5(DEG)	-	-
Olfm2	ENSMUSG00000032172	olfactomedin 2 [Source:MGI Symbol;Acc:MGI:3045350]	chr9:20667985-20728214	0	0.096217	0.207609	26.7142	0.321829	0	0.470957	0	-	translated_at_P0.5(DEG)	-	-
Mfsd5	ENSMUSG00000045665	major facilitator superfamily domain containing 5 [Source:MGI Symbol;Acc:MGI:2145901]	chr15:102279455-102281744	0.105632	0	0.0894215	28.578	1.75388	0	2.0214	0	-	translated_at_P0.5(DEG)	-	-
Prpsap1	ENSMUSG00000015869	phosphoribosyl pyrophosphate synthetase-associated protein 1 [Source:MGI Symbol;Acc:MGI:1915013]	chr11:116470815-116490346	2.3777	0.0383356	0.314368	24.6382	0.322325	0	0.364443	0	-	translated_at_P0.5(DEG)	-	-
Rer1	ENSMUSG00000029048	RER1 retention in endoplasmic reticulum 1 homolog (S. cerevisiae) [Source:MGI Symbol;Acc:MGI:1915080]	chr4:155074111-155086297	0.203288	0	0.616834	26.7487	0.179734	0	0.378781	0	-	translated_at_P0.5(DEG)	-	-
Tmtc1	ENSMUSG00000030306	transmembrane and tetratricopeptide repeat containing 1 [Source:MGI Symbol;Acc:MGI:3039590]	chr6:148047415-148444352	0.0529565	0	0.0056226	4.51921	0	0	0	0	-	translated_at_P0.5(DEG)	-	-
Adamts7	ENSMUSG00000032363	a disintegrin-like and metallopeptidase (reprolysin type) with thrombospondin type 1 motif, 7 [Source:MGI Symbol;Acc:MGI:1347346]	chr9:90162977-90200102	0	0	0.0625717	2.29627	0	0	0	0	-	translated_at_P0.5(DEG)	-	-
Slc7a4	ENSMUSG00000022756	solute carrier family 7 (cationic amino acid transporter, y+ system), member 4 [Source:MGI Symbol;Acc:MGI:2146512]	chr16:17572017-17576671	0	0	0.0528544	11.3357	0	0	0	0	-	translated_at_P0.5(DEG)	-	-
Faf1	ENSMUSG00000010517	Fas-associated factor 1 [Source:MGI Symbol;Acc:MGI:109419]	chr4:109676626-109963960	0.863314	0.0152321	0.0817126	6.99794	0.157933	0	0.102791	0	-	translated_at_P0.5(DEG)	-	-
Pax7	ENSMUSG00000028736	paired box 7 [Source:MGI Symbol;Acc:MGI:97491]	chr4:139738080-139832968	0	0	0	6.84066	0	0	0	0	-	translated_at_P0.5(DEG)	-	-
Snrpd1	ENSMUSG00000002477	small nuclear ribonucleoprotein D1 [Source:MGI Symbol;Acc:MGI:98344]	chr18:10617795-10628230	28.9459	0	5.97867	38.773	3.82656	0	4.93581	0	-	translated_at_P0.5(DEG)	-	-
Megf11	ENSMUSG00000036466	multiple EGF-like-domains 11 [Source:MGI Symbol;Acc:MGI:1920951]	chr9:64385625-64709205	0.121549	0.155212	0.0131659	8.16987	0.352899	0	0.5227	0.181967	-	translated_at_P0.5(DEG)	-	-
Scyl1	ENSMUSG00000024941	SCY1-like 1 (S. cerevisiae) [Source:MGI Symbol;Acc:MGI:1931787]	chr19:5740903-5771401	0.551177	0	0.357075	7.53261	0.201731	0	0.179238	0	-	translated_at_P0.5(DEG)	-	-
Pick1	ENSMUSG00000068206	protein interacting with C kinase 1 [Source:MGI Symbol;Acc:MGI:894645]	chr15:79229172-79249466	0	0.30086	0.075762	44.4445	0.400948	0.94436	0.941851	0	-	translated_at_P0.5(DEG)	-	-
Elof1	ENSMUSG00000013822	elongation factor 1 homolog (ELF1, S. cerevisiae) [Source:MGI Symbol;Acc:MGI:1913376]	chr9:22055459-22389206	3.80687	15.1924	2.53477	62.9958	2.7068	1.99134	11.4572	0	-	translated_at_P0.5(DEG)	-	-
Abcf3	ENSMUSG00000003234	ATP-binding cassette, sub-family F (GCN20), member 3 [Source:MGI Symbol;Acc:MGI:1351656]	chr16:20548602-20561603	0.176555	5.77225	0.253477	13.4176	0.385781	0.352067	0.483038	0	-	translated_at_P0.5(DEG)	-	-
Mast2	ENSMUSG00000003810	microtubule associated serine/threonine kinase 2 [Source:MGI Symbol;Acc:MGI:894676]	chr4:116306759-116464181	0.486023	0.0069424	0.163147	7.7515	0.26874	0.993505	0.326913	0	-	translated_at_P0.5(DEG)	-	-
Slco3a1	ENSMUSG00000025790	solute carrier organic anion transporter family, member 3a1 [Source:MGI Symbol;Acc:MGI:1351867]	chr7:74275417-74554780	0	1.94226	0.0512567	24.4814	0.071559	0	0.119942	0	-	translated_at_P0.5(DEG)	-	-
Capn7	ENSMUSG00000021893	calpain 7 [Source:MGI Symbol;Acc:MGI:1338030]	chr14:31336723-31371983	0.097361	2.43105	0.0135178	13.8867	0.0992795	0	0.295796	0	-	translated_at_P0.5(DEG)	-	-
Atp5o	ENSMUSG00000022956	ATP synthase, H+ transporting, mitochondrial F1 complex, O subunit [Source:MGI Symbol;Acc:MGI:106341]	chr16:91925222-91931630	78.0272	0.705437	24.6075	154.986	20.5034	0	20.4823	2.19759	-	translated_at_P0.5(DEG)	-	-
Dtx1	ENSMUSG00000029603	deltex 1 homolog (Drosophila) [Source:MGI Symbol;Acc:MGI:1352744]	chr5:120680263-120711669	1.28804	0.0108849	0.241965	29.6435	0.32553	0.810604	0.371177	0.178705	-	translated_at_P0.5(DEG)	-	-
Klhl42	ENSMUSG00000040102	kelch-like 42 [Source:MGI Symbol;Acc:MGI:2444786]	chr6:147091074-147112778	0.584293	0.00601055	0.116307	13.7362	0.129991	0.668735	0.146101	0.09859	-	translated_at_P0.5(DEG)	-	-
Fam134a	ENSMUSG00000049339	family with sequence similarity 134, member A [Source:MGI Symbol;Acc:MGI:2388278]	chr1:75142785-75147909	0.500466	6.68165	0.704121	23.0116	0.457446	0	0.263934	11.1937	-	translated_at_P0.5(DEG)	-	-
Dnajc14	ENSMUSG00000025354	DnaJ (Hsp40) homolog, subfamily C, member 14 [Source:MGI Symbol;Acc:MGI:1921580]	chr10:128805675-128821631	0.51821	10.9106	0.0815523	9.33816	0.226374	1.42643	3.11938	1.24724	-	translated_at_P0.5(DEG)	-	-
Slc12a6	ENSMUSG00000027130	solute carrier family 12, member 6 [Source:MGI Symbol;Acc:MGI:2135960]	chr2:112266313-112368027	12.6001	15.5579	4.41071	6.1462	7.63481	51.4226	10.8903	4.78811	-	translated_at_P0.5(DEG)	-	-
Fam102b	ENSMUSG00000040339	family with sequence similarity 102, member B [Source:MGI Symbol;Acc:MGI:3036259]	chr3:108970996-109027607	1.01656	17.4388	0.327269	5.84827	0.650958	13.7139	1.10554	1.20732	-	translated_at_P0.5(DEG)	-	-
Psma3	ENSMUSG00000060073	proteasome (prosome, macropain) subunit, alpha type 3 [Source:MGI Symbol;Acc:MGI:104883]	chr12:70974622-71015823	3.20524	22.0834	1.18799	18.433	8.42949	10.5756	21.6126	1.16875	-	translated_at_P0.5(DEG)	-	-
Cant1	ENSMUSG00000025575	calcium activated nucleotidase 1 [Source:MGI Symbol;Acc:MGI:1923275]	chr11:118406288-118419118	2.56267	46.0438	0.522393	45.7075	1.24274	7.78855	1.34067	19.0431	-	translated_at_P0.5(DEG)	-	-
Gtf3c1	ENSMUSG00000032777	general transcription factor III C 1 [Source:MGI Symbol;Acc:MGI:107887]	chr7:125640953-125707688	0.245357	0	0.121248	31.2754	0.257825	0	0.69782	0	-	translated_at_P0.5(DEG)	-	-
Nudt16l1	ENSMUSG00000022516	nudix (nucleoside diphosphate linked moiety X)-type motif 16-like 1 [Source:MGI Symbol;Acc:MGI:1914161]	chr16:4886099-4941020	0.669365	0	1.30969	199.952	1.03094	0	0.93557	0	-	translated_at_P0.5(DEG)	-	-
Creb3	ENSMUSG00000028466	cAMP responsive element binding protein 3 [Source:MGI Symbol;Acc:MGI:99946]	chr4:43562633-43587487	0.221828	0	0.284975	63.9405	1.966	0.0330386	5.51503	0	-	translated_at_P0.5(DEG)	-	-
Ikbkap	ENSMUSG00000028431	inhibitor of kappa light polypeptide enhancer in B cells, kinase complex-associated protein [Source:MGI Symbol;Acc:MGI:1914544]	chr4:56749679-56809605	0.146655	0	0.135593	12.3281	0.0320474	0	0.0312385	0	-	translated_at_P0.5(DEG)	-	-
Lims1	ENSMUSG00000019920	LIM and senescent cell antigen-like domains 1 [Source:MGI Symbol;Acc:MGI:1195263]	chr10:58323465-58424691	1.00505	0.00924945	0.139436	14.2458	0.0346204	0	0.0601475	0	-	translated_at_P0.5(DEG)	-	-
Becn1	ENSMUSG00000035086	beclin 1, autophagy related [Source:MGI Symbol;Acc:MGI:1891828]	chr11:101279202-101302267	2.20209	0.062579	0.0622304	25.8903	1.90261	0.0746505	2.75515	0.343098	-	translated_at_P0.5(DEG)	-	-
Exoc3	ENSMUSG00000034152	exocyst complex component 3 [Source:MGI Symbol;Acc:MGI:2443972]	chr13:74169804-74208700	0.148331	0	0.204789	11.6153	0	0	0	0	-	translated_at_P0.5(DEG)	-	-
Dnpep	ENSMUSG00000026209	aspartyl aminopeptidase [Source:MGI Symbol;Acc:MGI:1278328]	chr1:75308564-75317637	0.464944	0	0.545727	34.7916	1.51162	0	1.21014	0	-	translated_at_P0.5(DEG)	-	-
Myof	ENSMUSG00000048612	myoferlin [Source:MGI Symbol;Acc:MGI:1919192]	chr19:37899035-38043577	0	0	0	6.92129	0	0	0	0	-	translated_at_P0.5(DEG)	-	-
Vgll4	ENSMUSG00000030315	vestigial like 4 (Drosophila) [Source:MGI Symbol;Acc:MGI:2652840]	chr6:114862091-114921752	0.332465	0	0.907249	37.1158	0	0	0	0	-	translated_at_P0.5(DEG)	-	-
Drc1	ENSMUSG00000073102	dynein regulatory complex subunit 1 [Source:MGI Symbol;Acc:MGI:2685906]	chr5:30341662-30366708	0	0	0	21.6613	0	0.0209	0	0	-	translated_at_P0.5(DEG)	-	-
Trpm3	ENSMUSG00000052387	transient receptor potential cation channel, subfamily M, member 3 [Source:MGI Symbol;Acc:MGI:2443101]	chr19:22139116-22989884	0	0	0.0482209	7.09774	0.533818	0	0.424922	0	-	translated_at_P0.5(DEG)	-	-
Atg101	ENSMUSG00000037204	autophagy related 101 [Source:MGI Symbol;Acc:MGI:1915368]	chr15:101284300-101290934	2.35301	0	1.04933	44.4081	0.321085	0.978175	0.121414	0	-	translated_at_P0.5(DEG)	-	-
Itga2b	ENSMUSG00000034664	integrin alpha 2b [Source:MGI Symbol;Acc:MGI:96601]	chr11:102453296-102469883	0	0	0	12.9917	0	0	0	0	-	translated_at_P0.5(DEG)	-	-
Snx4	ENSMUSG00000022808	sorting nexin 4 [Source:MGI Symbol;Acc:MGI:1916400]	chr16:33251455-33299562	0.16041	0	0.0201271	12.3889	0	0	0	0	-	translated_at_P0.5(DEG)	-	-
2310061I04Rik	ENSMUSG00000050705	RIKEN cDNA 2310061I04 gene [Source:MGI Symbol;Acc:MGI:1916912]	chr17:35892676-35897378	0	0	0	36.4046	0	0	0	0	-	translated_at_P0.5(DEG)	-	-
Cct8	ENSMUSG00000025613	chaperonin containing Tcp1, subunit 8 (theta) [Source:MGI Symbol;Acc:MGI:107183]	chr16:87454984-87495869	2.3764	0.0348852	0.953504	14.2695	0.825	0	1.22127	0	-	translated_at_P0.5(DEG)	-	-
Tmem179	ENSMUSG00000054013	transmembrane protein 179 [Source:MGI Symbol;Acc:MGI:2144891]	chr12:112500183-112511160	0.225415	0	0.116364	18.2273	0.6129	0	0.486844	0	-	translated_at_P0.5(DEG)	-	-
Eif2b5	ENSMUSG00000003235	eukaryotic translation initiation factor 2B, subunit 5 epsilon [Source:MGI Symbol;Acc:MGI:2446176]	chr16:20498816-20509325	0.112966	0.924795	0.222465	10.0877	0.30298	0	0.132023	0	-	translated_at_P0.5(DEG)	-	-
Ryr1	ENSMUSG00000030592	ryanodine receptor 1, skeletal muscle [Source:MGI Symbol;Acc:MGI:99659]	chr7:29003339-29125151	0.00341437	0.037907	0.0136974	1.84928	0	0	0	0	-	translated_at_P0.5(DEG)	-	-
Tbc1d16	ENSMUSG00000039976	TBC1 domain family, member 16 [Source:MGI Symbol;Acc:MGI:2652878]	chr11:119143042-119228499	0.748214	0.104578	0.0407778	4.08491	0.23924	0	0.310791	0	-	translated_at_P0.5(DEG)	-	-
Myo5a	ENSMUSG00000034593	myosin VA [Source:MGI Symbol;Acc:MGI:105976]	chr9:75071205-75223687	0.076197	1.18727	0.0100805	12.7859	0.0527607	0.0193741	0.097209	0	-	translated_at_P0.5(DEG)	-	-
Ppp2r3a	ENSMUSG00000043154	protein phosphatase 2, regulatory subunit B'', alpha [Source:MGI Symbol;Acc:MGI:2442104]	chr9:101104988-101251832	0.0113226	1.07734	0.0207726	6.50047	0.0104687	0.0191704	0.0461859	0	-	translated_at_P0.5(DEG)	-	-
Nrp2	ENSMUSG00000025969	neuropilin 2 [Source:MGI Symbol;Acc:MGI:1100492]	chr1:62703316-62818692	0.133485	4.78831	0.0309343	6.27138	0.110616	0.0097004	0.0487221	0	-	translated_at_P0.5(DEG)	-	-
Pld3	ENSMUSG00000003363	phospholipase D family, member 3 [Source:MGI Symbol;Acc:MGI:1333782]	chr7:27532017-27553112	1.27759	3.44298	0.302964	64.7633	3.41262	2.1333	15.9703	0.18272	-	translated_at_P0.5(DEG)	-	-
Dpysl5	ENSMUSG00000029168	dihydropyrimidinase-like 5 [Source:MGI Symbol;Acc:MGI:1929772]	chr5:30711894-30799369	1.28372	6.96147	0.324841	21.8712	0.722665	5.06375	0.978705	0.26058	-	translated_at_P0.5(DEG)	-	-
Phactr2	ENSMUSG00000062866	phosphatase and actin regulator 2 [Source:MGI Symbol;Acc:MGI:2446138]	chr10:13207716-13474396	6.04853	0.710605	1.62587	5.55575	1.44605	0.96744	4.24437	0.167121	-	translated_at_P0.5(DEG)	-	-
Cpne4	ENSMUSG00000032564	copine IV [Source:MGI Symbol;Acc:MGI:1921270]	chr9:104569787-105034544	0.0465042	6.38741	0.0131587	7.20869	4.55959	7.30753	0.59361	0.363723	-	translated_at_P0.5(DEG)	-	-
Snd1	ENSMUSG00000001424	staphylococcal nuclease and tudor domain containing 1 [Source:MGI Symbol;Acc:MGI:1929266]	chr6:28480347-28888832	29.8026	49.7412	12.0759	42.8227	29.6694	19.6362	1.33123	13.0688	-	translated_at_P0.5(DEG)	-	-
Pip5k1c	ENSMUSG00000034902	phosphatidylinositol-4-phosphate 5-kinase, type 1 gamma [Source:MGI Symbol;Acc:MGI:1298224]	chr10:81292971-81319974	0.24025	0	0.0863064	41.5364	0.500695	0	0.589865	4.87071	-	translated_at_P0.5(DEG)	-	-
Dctn1	ENSMUSG00000031865	dynactin 1 [Source:MGI Symbol;Acc:MGI:107745]	chr6:83165923-83200118	1.61069	0.0195359	0.493691	21.6479	3.20402	0.0115834	7.4692	2.65926	-	translated_at_P0.5(DEG)	-	-
Gnb5	ENSMUSG00000032192	guanine nucleotide binding protein (G protein), beta 5 [Source:MGI Symbol;Acc:MGI:101848]	chr9:75306287-75345923	0.295476	0	0.201673	30.0275	7.9592	0.0449273	20.5675	0.664694	-	translated_at_P0.5(DEG)	-	-
Son	ENSMUSG00000022961	Son DNA binding protein [Source:MGI Symbol;Acc:MGI:98353]	chr16:91647823-91679192	0.366449	0	0.256096	5.40848	0.104235	0	0.187957	3.19109	-	translated_at_P0.5(DEG)	-	-
Slc25a17	ENSMUSG00000022404	solute carrier family 25 (mitochondrial carrier, peroxisomal membrane protein), member 17 [Source:MGI Symbol;Acc:MGI:1342248]	chr15:81318920-81360765	0.774763	0	0.340001	22.8819	1.1315	0.497737	1.14772	7.2803	-	translated_at_P0.5(DEG)	-	-
Exoc1	ENSMUSG00000036435	exocyst complex component 1 [Source:MGI Symbol;Acc:MGI:2445020]	chr5:76529310-76570298	0	0	0.0144806	8.79837	0.06088	0.181853	0.0396914	0.60205	-	translated_at_P0.5(DEG)	-	-
Abhd16a	ENSMUSG00000007036	abhydrolase domain containing 16A [Source:MGI Symbol;Acc:MGI:99476]	chr17:35089290-35102987	0	0	0.091001	26.0101	0	0.0261183	0	0.720025	-	translated_at_P0.5(DEG)	-	-
Fez2	ENSMUSG00000056121	fasciculation and elongation protein zeta 2 (zygin II) [Source:MGI Symbol;Acc:MGI:2675856]	chr17:78200247-78418152	0.94145	0.0362011	0.131552	121.115	1.26341	0	1.51587	0	-	translated_at_P0.5(DEG)	-	-
Ppargc1b	ENSMUSG00000033871	peroxisome proliferative activated receptor, gamma, coactivator 1 beta [Source:MGI Symbol;Acc:MGI:2444934]	chr18:61298135-61400431	0.0447376	0	0	42.6875	1.39318	0	4.6265	0	-	translated_at_P0.5(DEG)	-	-
Chmp6	ENSMUSG00000025371	charged multivesicular body protein 6 [Source:MGI Symbol;Acc:MGI:3583942]	chr11:119913809-119919552	0.079699	0	1.56444	102.347	0.313399	2.62957	0.412573	1.84647	-	translated_at_P0.5(DEG)	-	-
Ramp3	ENSMUSG00000041046	receptor (calcitonin) activity modifying protein 3 [Source:MGI Symbol;Acc:MGI:1860292]	chr11:6650147-6677475	3.07139	0	0.110144	139.053	0.740295	0	1.59243	0	-	translated_at_P0.5(DEG)	-	-
Arpc3	ENSMUSG00000029465	actin related protein 2/3 complex, subunit 3 [Source:MGI Symbol;Acc:MGI:1928375]	chr5:122391927-122406178	4.9339	0	1.05139	173.82	3.83528	0	4.94782	0	-	translated_at_P0.5(DEG)	-	-
Anxa2	ENSMUSG00000032231	annexin A2 [Source:MGI Symbol;Acc:MGI:88246]	chr9:69453682-69491785	0.415155	0.0649345	0.0377371	92.3945	0.846435	0	0.69162	0	-	translated_at_P0.5(DEG)	-	-
Cnpy2	ENSMUSG00000025381	canopy 2 homolog (zebrafish) [Source:MGI Symbol;Acc:MGI:1928477]	chr10:128322458-128327187	3.48038	0	3.11801	113.372	0.69163	0.0511775	0.9206	0	-	translated_at_P0.5(DEG)	-	-
Phactr1	ENSMUSG00000054728	phosphatase and actin regulator 1 [Source:MGI Symbol;Acc:MGI:2659021]	chr13:42680622-43138512	0.308889	0	0.211902	18.356	0.757875	6.09617	0.767885	0.172804	-	translated_at_P0.5(DEG)	-	-
Ttc27	ENSMUSG00000024078	tetratricopeptide repeat domain 27 [Source:MGI Symbol;Acc:MGI:1921446]	chr17:74717749-74863570	0	0	0.052965	30.1698	0	0	0	0	-	translated_at_P0.5(DEG)	-	-
Scarf2	ENSMUSG00000012017	scavenger receptor class F, member 2 [Source:MGI Symbol;Acc:MGI:1858430]	chr16:17797281-17808287	0	0	0	34.0135	0.0408944	0	0	0	-	translated_at_P0.5(DEG)	-	-
Mcm3ap	ENSMUSG00000001150	minichromosome maintenance deficient 3 (S. cerevisiae) associated protein [Source:MGI Symbol;Acc:MGI:1930089]	chr10:76449080-76515857	0.184599	0	0.0221829	13.9825	0.0952712	0	0.110404	0	-	translated_at_P0.5(DEG)	-	-
Ran	ENSMUSG00000029430	RAN, member RAS oncogene family [Source:MGI Symbol;Acc:MGI:1333112]	chr5:129020155-129024321	24.56	0.250303	8.29612	39.622	4.53876	0	7.0001	0	-	translated_at_P0.5(DEG)	-	-
Pcx	ENSMUSG00000024892	pyruvate carboxylase [Source:MGI Symbol;Acc:MGI:97520]	chr19:4510471-4621752	0.457948	0.0260804	0.111087	20.2926	0.0161489	0	0	0	-	translated_at_P0.5(DEG)	-	-
Kif5b	ENSMUSG00000006740	kinesin family member 5B [Source:MGI Symbol;Acc:MGI:1098268]	chr18:6201004-6241524	1.9413	0.589019	0.238006	12.1429	0.873675	0	1.65947	0.062007	-	translated_at_P0.5(DEG)	-	-
Rgs3	ENSMUSG00000059810	regulator of G-protein signaling 3 [Source:MGI Symbol;Acc:MGI:1354734]	chr4:62559846-62703019	0.383859	0.0108174	0.0907421	16.84	0	0	0	0	-	translated_at_P0.5(DEG)	-	-
Dcaf7	ENSMUSG00000049354	DDB1 and CUL4 associated factor 7 [Source:MGI Symbol;Acc:MGI:1919083]	chr11:106036871-106059323	0.0377674	0	0.153375	15.2242	0.80876	0	1.01787	0.0651345	-	translated_at_P0.5(DEG)	-	-
Rasgrp2	ENSMUSG00000032946	RAS, guanyl releasing protein 2 [Source:MGI Symbol;Acc:MGI:1333849]	chr19:6400582-6415216	0	0	0.0572985	39.1283	0	0	0	0	-	translated_at_P0.5(DEG)	-	-
Atp8b3	ENSMUSG00000003341	ATPase, class I, type 8B, member 3 [Source:MGI Symbol;Acc:MGI:1914581]	chr10:80519584-80539124	2.85879	0.0272661	0.158403	12.8923	1.87678	0.0518345	1.35675	0.298332	-	translated_at_P0.5(DEG)	-	-
Abtb2	ENSMUSG00000032724	ankyrin repeat and BTB (POZ) domain containing 2 [Source:MGI Symbol;Acc:MGI:2139365]	chr2:103566309-103718423	0.0250509	0	0	13.0265	0	0	0	0	-	translated_at_P0.5(DEG)	-	-
Frmd4a	ENSMUSG00000026657	FERM domain containing 4A [Source:MGI Symbol;Acc:MGI:1919850]	chr2:4152862-4614043	0.237334	0	0.0286809	9.36007	0.297549	0	0.287343	0	-	translated_at_P0.5(DEG)	-	-
Plcb4	ENSMUSG00000039943	phospholipase C, beta 4 [Source:MGI Symbol;Acc:MGI:107464]	chr2:135741829-136013068	0	0.0184282	0	16.145	0.136527	0	0.213502	0	-	translated_at_P0.5(DEG)	-	-
Mast3	ENSMUSG00000031833	microtubule associated serine/threonine kinase 3 [Source:MGI Symbol;Acc:MGI:2683541]	chr8:70778116-70792433	0.159554	0	0.0224669	11.4718	0.0464876	0	0.060456	0	-	translated_at_P0.5(DEG)	-	-
Cactin	ENSMUSG00000034889	cactin, spliceosome C complex subunit [Source:MGI Symbol;Acc:MGI:1917562]	chr10:81321102-81326251	1.05746	0	0.189956	21.3724	0.339503	0	0.123203	0	-	translated_at_P0.5(DEG)	-	-
Micall1	ENSMUSG00000033039	microtubule associated monooxygenase, calponin and LIM domain containing -like 1 [Source:MGI Symbol;Acc:MGI:105870]	chr15:79108982-79141251	0	0	0.0455745	8.74212	0	0.00674755	0	0	-	translated_at_P0.5(DEG)	-	-
Zpr1	ENSMUSG00000032078	ZPR1 zinc finger [Source:MGI Symbol;Acc:MGI:1330262]	chr9:46273063-46282642	0.76368	0	0.107393	14.6525	0.27383	0	0.558495	0	-	translated_at_P0.5(DEG)	-	-
Rapgef5	ENSMUSG00000041992	Rap guanine nucleotide exchange factor (GEF) 5 [Source:MGI Symbol;Acc:MGI:2444365]	chr12:117516478-117756978	0	0	0	11.1358	0.012593	0	0	0	-	translated_at_P0.5(DEG)	-	-
Stk36	ENSMUSG00000033276	serine/threonine kinase 36 [Source:MGI Symbol;Acc:MGI:1920831]	chr1:74601454-74636893	0.0108477	0.722455	0	10.1538	0.0568905	0	0.0493273	0	-	translated_at_P0.5(DEG)	-	-
Ccdc60	ENSMUSG00000043913	coiled-coil domain containing 60 [Source:MGI Symbol;Acc:MGI:2141043]	chr5:116125580-116288985	0.15106	0	0.115104	17.1765	0.0799175	0	0.0522305	0	-	translated_at_P0.5(DEG)	-	-
Nt5m	ENSMUSG00000032615	5',3'-nucleotidase, mitochondrial [Source:MGI Symbol;Acc:MGI:1917127]	chr11:59848072-59876533	0.293592	0.0574615	0.06196	72.4925	0.470305	0	0.508505	0	-	translated_at_P0.5(DEG)	-	-
Mrpl36	ENSMUSG00000021607	mitochondrial ribosomal protein L36 [Source:MGI Symbol;Acc:MGI:2137228]	chr13:73331008-73332178	6.45225	0.108183	0.789806	60.865	0.442066	0	0.447265	0	-	translated_at_P0.5(DEG)	-	-
Nudcd3	ENSMUSG00000053838	NudC domain containing 3 [Source:MGI Symbol;Acc:MGI:2144158]	chr11:6105691-6200451	0.690567	0.0272843	0.355683	13.6154	0.73523	0	0.92466	0	-	translated_at_P0.5(DEG)	-	-
Tcn2	ENSMUSG00000020432	transcobalamin 2 [Source:MGI Symbol;Acc:MGI:98534]	chr11:3917077-3932078	0	0	0.175638	24.3274	0	0	0.0340154	0	-	translated_at_P0.5(DEG)	-	-
Add3	ENSMUSG00000025026	adducin 3 (gamma) [Source:MGI Symbol;Acc:MGI:1351615]	chr19:53140442-53247326	0.430031	0	0	8.56175	0.0704715	0	0.0458749	0	-	translated_at_P0.5(DEG)	-	-
N28178	ENSMUSG00000036062	expressed sequence N28178 [Source:MGI Symbol;Acc:MGI:2140712]	chr4:42917250-42941607	0	0	0.0142188	12.2729	0	0	0	0	-	translated_at_P0.5(DEG)	-	-
Fam193a	ENSMUSG00000037210	family with sequence similarity 193, member A [Source:MGI Symbol;Acc:MGI:2447768]	chr5:34369932-34486458	0.506135	0.0120729	0.0864062	6.59018	0.14301	0.0169876	0.104595	0	-	translated_at_P0.5(DEG)	-	-
Lhpp	ENSMUSG00000030946	phospholysine phosphohistidine inorganic pyrophosphate phosphatase [Source:MGI Symbol;Acc:MGI:1923679]	chr7:132610642-132706419	0	0	0.178474	26.6223	0.202166	0	0.531995	0	-	translated_at_P0.5(DEG)	-	-
Dgka	ENSMUSG00000025357	diacylglycerol kinase, alpha [Source:MGI Symbol;Acc:MGI:102952]	chr10:128706257-128744056	0.457521	0.0146328	0.0265528	11.9882	0	0	0	0	-	translated_at_P0.5(DEG)	-	-
Drosha	ENSMUSG00000022191	drosha, ribonuclease type III [Source:MGI Symbol;Acc:MGI:1261425]	chr15:12824814-12935291	0.224209	0	0.105485	7.71067	0.0546025	0	0.213816	0	-	translated_at_P0.5(DEG)	-	-
Metap1	ENSMUSG00000005813	methionyl aminopeptidase 1 [Source:MGI Symbol;Acc:MGI:1922874]	chr3:138458959-138489382	0	0	0.0295068	15.5822	0.182327	0	0.238352	0	-	translated_at_P0.5(DEG)	-	-
Lasp1	ENSMUSG00000038366	LIM and SH3 protein 1 [Source:MGI Symbol;Acc:MGI:109656]	chr11:97799671-97838764	2.63783	0.0118324	0.449747	11.3462	1.0172	0	1.53771	0	-	translated_at_P0.5(DEG)	-	-
Aldh2	ENSMUSG00000029455	aldehyde dehydrogenase 2, mitochondrial [Source:MGI Symbol;Acc:MGI:99600]	chr5:121567686-121593824	0.677615	0.0190364	0.250051	15.2232	0.118439	0	0.12407	0	-	translated_at_P0.5(DEG)	-	-
Sh2d3c	ENSMUSG00000059013	SH2 domain containing 3C [Source:MGI Symbol;Acc:MGI:1351631]	chr2:32721054-32755007	0.0906866	0	0.275355	14.3323	0.216428	0.225656	0.155128	0	-	translated_at_P0.5(DEG)	-	-
Shroom3	ENSMUSG00000029381	shroom family member 3 [Source:MGI Symbol;Acc:MGI:1351655]	chr5:92683434-92965759	0.460947	0	0.0420213	5.43136	0.491643	0	0.560845	0	-	translated_at_P0.5(DEG)	-	-
Sft2d1	ENSMUSG00000073468	SFT2 domain containing 1 [Source:MGI Symbol;Acc:MGI:1918689]	chr17:8283812-8327442	0	0	0	37.3777	0	0	0	0	-	translated_at_P0.5(DEG)	-	-
Myo5b	ENSMUSG00000025885	myosin VB [Source:MGI Symbol;Acc:MGI:106598]	chr18:74442618-74771477	0	0	0	0.604652	0.074079	0	0.211753	0.0560925	-	translated_at_P0.5(DEG)	-	-
Atp5s	ENSMUSG00000054894	ATP synthase, H+ transporting, mitochondrial F0 complex, subunit S [Source:MGI Symbol;Acc:MGI:1915305]	chr12:69724961-69744658	0	0	0	18.8185	0.0486399	0	0	0	-	translated_at_P0.5(DEG)	-	-
Sap30bp	ENSMUSG00000020755	SAP30 binding protein [Source:MGI Symbol;Acc:MGI:1927479]	chr11:115933658-115965534	0	0	0.0476692	13.5166	0.100788	0	0.495261	0	-	translated_at_P0.5(DEG)	-	-
Ctsb	ENSMUSG00000021939	cathepsin B [Source:MGI Symbol;Acc:MGI:88561]	chr14:63122461-63177793	1.20037	0.016851	0.454199	7.28091	0.784266	0.0499484	1.87243	0.553055	-	translated_at_P0.5(DEG)	-	-
Mib2	ENSMUSG00000029060	mindbomb homolog 2 (Drosophila) [Source:MGI Symbol;Acc:MGI:2679684]	chr4:155654469-155669254	0.102867	0	0.0760143	7.3354	0.289449	0.0240399	0.32569	0	-	translated_at_P0.5(DEG)	-	-
Brpf3	ENSMUSG00000063952	bromodomain and PHD finger containing, 3 [Source:MGI Symbol;Acc:MGI:2146836]	chr17:28801125-28838789	0	0	0.0237457	6.46227	0	0	0	0	-	translated_at_P0.5(DEG)	-	-
Nt5c2	ENSMUSG00000025041	5'-nucleotidase, cytosolic II [Source:MGI Symbol;Acc:MGI:2178563]	chr19:46886830-47024346	0.0721995	0.396634	0.0906608	9.19286	0.440841	0	0.59182	0	-	translated_at_P0.5(DEG)	-	-
Ptchd2	ENSMUSG00000041544	patched domain containing 2 [Source:MGI Symbol;Acc:MGI:2444403]	chr4:148236856-148287965	0.070486	0	0.0354694	5.15902	0.0581807	0	0.0146146	0	-	translated_at_P0.5(DEG)	-	-
Tmem234	ENSMUSG00000028797	transmembrane protein 234 [Source:MGI Symbol;Acc:MGI:1924049]	chr4:129600706-129607879	7.13677	0.0675265	3.37505	48.4892	4.08294	0.0727915	4.3803	0	-	translated_at_P0.5(DEG)	-	-
Adora2b	ENSMUSG00000018500	adenosine A2b receptor [Source:MGI Symbol;Acc:MGI:99403]	chr11:62248983-62266452	0	0	0	18.1739	0	0	0	0	-	translated_at_P0.5(DEG)	-	-
Neurod2	ENSMUSG00000038255	neurogenic differentiation 2 [Source:MGI Symbol;Acc:MGI:107755]	chr11:98325416-98329645	0	0	0.0236475	11.8611	0.437698	0.0443872	0.169317	0	-	translated_at_P0.5(DEG)	-	-
Ldlrad4	ENSMUSG00000024544	low density lipoprotein receptor class A domain containing 4 [Source:MGI Symbol;Acc:MGI:1277150]	chr18:67933256-68255549	0	0	0	11.1135	0	0	0.0205025	0	-	translated_at_P0.5(DEG)	-	-
1200014J11Rik	ENSMUSG00000020783	RIKEN cDNA 1200014J11 gene [Source:MGI Symbol;Acc:MGI:1914124]	chr11:73047866-73083579	0.0448976	0	0.133231	3.60157	0.206785	0.0431935	0.081602	0	-	translated_at_P0.5(DEG)	-	-
Trim14	ENSMUSG00000039853	tripartite motif-containing 14 [Source:MGI Symbol;Acc:MGI:1921985]	chr4:46505071-46536141	0	0	0	9.99627	0	0	0	0	-	translated_at_P0.5(DEG)	-	-
Slc35a1	ENSMUSG00000028293	solute carrier family 35 (CMP-sialic acid transporter), member 1 [Source:MGI Symbol;Acc:MGI:1345622]	chr4:34663256-34687438	0.264391	0	0.13718	14.8373	0	0	0	0	-	translated_at_P0.5(DEG)	-	-
Hspb11	ENSMUSG00000063172	heat shock protein family B (small), member 11 [Source:MGI Symbol;Acc:MGI:1920188]	chr4:107253933-107279888	0.147233	0	0.479074	62.4803	1.41383	0.98254	1.9491	0	-	translated_at_P0.5(DEG)	-	-
BC089491	ENSMUSG00000046750	cDNA sequence BC089491 [Source:MGI Symbol;Acc:MGI:3608324]	chr7:28284651-28291134	0	0	0	11.0251	0	0	0	0	-	translated_at_P0.5(DEG)	-	-
Erc2	ENSMUSG00000040640	ELKS/RAB6-interacting/CAST family member 2 [Source:MGI Symbol;Acc:MGI:1098749]	chr14:27622441-28478537	0.120714	0.00650855	0	2.99155	0	0	0	0	-	translated_at_P0.5(DEG)	-	-
Speg	ENSMUSG00000026207	SPEG complex locus [Source:MGI Symbol;Acc:MGI:109282]	chr1:75375296-75432306	1.38741	0.44288	0.0263678	84.2212	0.039184	0.068088	0.0516925	0	-	translated_at_P0.5(DEG)	-	-
Polr2f	ENSMUSG00000033020	polymerase (RNA) II (DNA directed) polypeptide F [Source:MGI Symbol;Acc:MGI:1349393]	chr15:79141366-79151767	7.3008	136.607	5.86379	299.446	1.18664	0.362489	0.997115	0	-	translated_at_P0.5(DEG)	-	-
Lztr1	ENSMUSG00000022761	leucine-zipper-like transcriptional regulator, 1 [Source:MGI Symbol;Acc:MGI:1914113]	chr16:17508970-17526330	0.126004	1.90701	0.245122	18.6473	0.191031	0.0448231	0.213764	0	-	translated_at_P0.5(DEG)	-	-
Pnkd	ENSMUSG00000026179	paroxysmal nonkinesiogenic dyskinesia [Source:MGI Symbol;Acc:MGI:1930773]	chr1:74285033-74353692	1.99802	0.0143374	1.13958	23.1968	1.67478	4.73055	1.47442	0	-	translated_at_P0.5(DEG)	-	-
Kif5c	ENSMUSG00000026764	kinesin family member 5C [Source:MGI Symbol;Acc:MGI:1098269]	chr2:49619313-49774778	0.21639	1.50742	0.034793	5.70416	0.079123	0.0136582	0.0934495	0	-	translated_at_P0.5(DEG)	-	-
Ubash3b	ENSMUSG00000032020	ubiquitin associated and SH3 domain containing, B [Source:MGI Symbol;Acc:MGI:1920078]	chr9:41013640-41157494	1.58758	0.0377089	0	14.4375	0.234876	0.61438	0.449352	0	-	translated_at_P0.5(DEG)	-	-
Ctif	ENSMUSG00000052928	CBP80/20-dependent translation initiation factor [Source:MGI Symbol;Acc:MGI:2685518]	chr18:75431220-75697696	0.265103	0.46618	0	7.00433	2.12546	0.0219841	6.46659	0	-	translated_at_P0.5(DEG)	-	-
Dab2ip	ENSMUSG00000026883	disabled 2 interacting protein [Source:MGI Symbol;Acc:MGI:1916851]	chr2:35549533-35730994	0.136844	7.43165	0.0292914	5.90764	0.358898	0.751113	0.204914	0	-	translated_at_P0.5(DEG)	-	-
Erp29	ENSMUSG00000029616	endoplasmic reticulum protein 29 [Source:MGI Symbol;Acc:MGI:1914647]	chr5:121444752-121452474	5.23942	120.148	1.62279	119.889	1.31384	0	1.19887	0	-	translated_at_P0.5(DEG)	-	-
Sgsm3	ENSMUSG00000042303	small G protein signaling modulator 3 [Source:MGI Symbol;Acc:MGI:1916329]	chr15:80977764-81190757	0	5.3989	0.065841	30.4993	0	0	0	0	-	translated_at_P0.5(DEG)	-	-
Atp5g3	ENSMUSG00000018770	ATP synthase, H+ transporting, mitochondrial F0 complex, subunit C3 (subunit 9) [Source:MGI Symbol;Acc:MGI:2442035]	chr2:73908449-73911294	28.6877	15.1909	11.4691	159.605	9.74834	0	14.1158	0	-	translated_at_P0.5(DEG)	-	-
Sec31a	ENSMUSG00000035325	Sec31 homolog A (S. cerevisiae) [Source:MGI Symbol;Acc:MGI:1916412]	chr5:100361648-100416234	0.438923	7.5785	0.177489	11.8228	0.260452	0	0.971385	0	-	translated_at_P0.5(DEG)	-	-
Vps41	ENSMUSG00000041236	vacuolar protein sorting 41 (yeast) [Source:MGI Symbol;Acc:MGI:1929215]	chr13:18717291-18866811	0.70938	1.50593	0.437522	13.8984	0.180133	0	0.290355	0	-	translated_at_P0.5(DEG)	-	-
Cttnbp2nl	ENSMUSG00000062127	CTTNBP2 N-terminal like [Source:MGI Symbol;Acc:MGI:1933137]	chr3:105001914-105053146	0.0811794	3.81115	0.0746162	4.74254	0.494578	0	0.656955	0	-	translated_at_P0.5(DEG)	-	-
Nedd4	ENSMUSG00000032216	neural precursor cell expressed, developmentally down-regulated 4 [Source:MGI Symbol;Acc:MGI:97297]	chr9:72662346-72749848	5.96376	0.0433907	0.466259	34.7655	1.98081	0.0250975	3.16578	3.44081	-	translated_at_P0.5(DEG)	-	-
Wac	ENSMUSG00000024283	WW domain containing adaptor with coiled-coil [Source:MGI Symbol;Acc:MGI:2387357]	chr18:7868831-7929028	3.89144	24.72	1.7467	36.8612	7.11432	5.68354	7.43976	0.745215	-	translated_at_P0.5(DEG)	-	-
Adam22	ENSMUSG00000040537	a disintegrin and metallopeptidase domain 22 [Source:MGI Symbol;Acc:MGI:1340046]	chr5:8072351-8368081	8.19808	8.76286	5.77782	17.2771	2.35946	14.7424	4.65957	13.3578	-	translated_at_P0.5(DEG)	-	-
Nf1	ENSMUSG00000020716	neurofibromatosis 1 [Source:MGI Symbol;Acc:MGI:97306]	chr11:79339891-79581609	21.9842	24.8225	9.44463	15.7598	8.73732	0.486535	18.464	1.58044	-	translated_at_P0.5(DEG)	-	-
Cdc16	ENSMUSG00000038416	CDC16 cell division cycle 16 [Source:MGI Symbol;Acc:MGI:1917207]	chr8:13757689-13781882	0.750015	0.473284	0.327191	26.7007	0.77252	0.269022	1.40987	1.54653	-	translated_at_P0.5(DEG)	-	-
Ntm	ENSMUSG00000059974	neurotrimin [Source:MGI Symbol;Acc:MGI:2446259]	chr9:28995963-29963129	2.03714	0.11097	0.313096	22.4215	1.18069	5.24499	0.930215	0.390692	-	translated_at_P0.5(DEG)	-	-
Fam21	ENSMUSG00000024104	family with sequence similarity 21 [Source:MGI Symbol;Acc:MGI:106463]	chr6:116208032-116262671	2.78148	0.0093412	0.349679	10.632	0.349296	5.00789	0.409282	0.153317	-	translated_at_P0.5(DEG)	-	-
Rab12	ENSMUSG00000023460	RAB12, member RAS oncogene family [Source:MGI Symbol;Acc:MGI:894284]	chr17:66494511-66519670	12.0286	2.41769	0.374078	59.358	2.63624	6.89029	0.240876	4.31046	-	translated_at_P0.5(DEG)	-	-
Nup210	ENSMUSG00000030091	nucleoporin 210 [Source:MGI Symbol;Acc:MGI:1859555]	chr6:91013066-91116826	3.12892	6.21422	0.880429	6.98807	1.92029	1.72064	3.62931	0.381528	-	translated_at_P0.5(DEG)	-	-
Ndufv2	ENSMUSG00000024099	NADH dehydrogenase (ubiquinone) flavoprotein 2 [Source:MGI Symbol;Acc:MGI:1920150]	chr17:66078794-66101559	0.723697	10.0866	1.48869	28.3313	1.09623	4.02477	1.30381	2.34425	-	translated_at_P0.5(DEG)	-	-
Ppp1r9a	ENSMUSG00000032827	protein phosphatase 1, regulatory (inhibitor) subunit 9A [Source:MGI Symbol;Acc:MGI:2442401]	chr6:4903319-5165661	3.29596	10.3294	0.0915359	437.969	6.60636	27.6897	10.3984	6.39604	-	translated_at_P0.5(DEG)	-	-
Mcc	ENSMUSG00000071856	mutated in colorectal cancers [Source:MGI Symbol;Acc:MGI:96930]	chr18:44425059-44812182	1.65104	0.346505	0.704935	5.28837	0.902386	0.247298	0.813495	1.48253	-	translated_at_P0.5(DEG)	-	-
2610524H06Rik	ENSMUSG00000092486	RIKEN cDNA 2610524H06 gene [Source:MGI Symbol;Acc:MGI:2447819]	chr5:114821936-114823468	1.17873	0.050997	0.622245	48.3329	1.19905	33.8908	1.26337	7.59155	-	translated_at_P0.5(DEG)	-	-
Sult4a1	ENSMUSG00000018865	sulfotransferase family 4A, member 1 [Source:MGI Symbol;Acc:MGI:1888971]	chr15:84076096-84105754	0.57344	7.3733	0.0730454	97.7762	1.24201	3.71111	2.21223	31.6542	-	translated_at_P0.5(DEG)	-	-
Eri3	ENSMUSG00000033423	exoribonuclease 3 [Source:MGI Symbol;Acc:MGI:2153887]	chr4:117550323-117674297	5.16874	82.3031	1.97002	72.3327	2.4814	13.671	2.76177	14.997	-	translated_at_P0.5(DEG)	-	-
Sptbn1	ENSMUSG00000020315	spectrin beta, non-erythrocytic 1 [Source:MGI Symbol;Acc:MGI:98388]	chr11:30099394-30219772	2.94252	20.1619	0.502795	493.921	4.06452	630.014	8.0671	93.861	-	translated_at_P0.5(DEG)	-	-
Cox8a	ENSMUSG00000035885	cytochrome c oxidase subunit VIIIa [Source:MGI Symbol;Acc:MGI:105959]	chr19:7215157-7217616	17.2088	6.867	14.785	79.0685	10.0525	3.39784	23.4605	18.2246	-	translated_at_P0.5(DEG)	-	-
Bcr	ENSMUSG00000009681	breakpoint cluster region [Source:MGI Symbol;Acc:MGI:88141]	chr10:75060895-75184923	0.0771282	0.185421	0.0691038	17.3633	0.11557	0.00715625	0.107717	2.57709	-	translated_at_P0.5(DEG)	-	-
Metrn	ENSMUSG00000002274	meteorin, glial cell differentiation regulator [Source:MGI Symbol;Acc:MGI:1917333]	chr17:25794570-25797045	3.77673	0	4.85552	64.7291	0.12205	0.117974	0.053709	4.8621	-	translated_at_P0.5(DEG)	-	-
Ighmbp2	ENSMUSG00000024831	immunoglobulin mu binding protein 2 [Source:MGI Symbol;Acc:MGI:99954]	chr19:3259075-3283010	0.0713	0.0120258	0	12.0147	0.133548	0.0084604	0.133252	2.64456	-	translated_at_P0.5(DEG)	-	-
Kcnk3	ENSMUSG00000049265	potassium channel, subfamily K, member 3 [Source:MGI Symbol;Acc:MGI:1100509]	chr5:30573986-30625270	0.787608	0	0	14.9767	0.664705	0.110169	2.97712	0.299727	-	translated_at_P0.5(DEG)	-	-
Zswim8	ENSMUSG00000021819	zinc finger SWIM-type containing 8 [Source:MGI Symbol;Acc:MGI:1919156]	chr14:20707551-20723619	0.416469	0	0.143738	9.77155	0.11582	0.0392866	0.118287	0.21767	-	translated_at_P0.5(DEG)	-	-
Tmem206	ENSMUSG00000026627	transmembrane protein 206 [Source:MGI Symbol;Acc:MGI:1914200]	chr1:191325964-191397041	6.25715e-06	0	0.117074	0.130405	0.0414127	3.80723e-05	0.119929	0	-	translated_at_P0.5(DEG)	-	-
Ydjc	ENSMUSG00000041774	YdjC homolog (bacterial) [Source:MGI Symbol;Acc:MGI:1916351]	chr16:17146966-17148857	0	0	0.161887	37.4693	0.0844535	0	0.055788	25.8052	-	translated_at_P0.5(DEG)	-	-
Bckdk	ENSMUSG00000030802	branched chain ketoacid dehydrogenase kinase [Source:MGI Symbol;Acc:MGI:1276121]	chr7:127904072-127909664	1.25084	0	0.492862	16.9961	0.448047	0.18824	0.538265	1.65495	-	translated_at_P0.5(DEG)	-	-
Yars2	ENSMUSG00000022792	tyrosyl-tRNA synthetase 2 (mitochondrial) [Source:MGI Symbol;Acc:MGI:1917370]	chr16:16302964-16309640	0.0400816	0	0	16.9924	0	0.372649	0	0.464664	-	translated_at_P0.5(DEG)	-	-
Cct3	ENSMUSG00000001416	chaperonin containing Tcp1, subunit 3 (gamma) [Source:MGI Symbol;Acc:MGI:104708]	chr3:88297134-88321766	4.0912	0.0945668	1.0827	151.361	4.43339	0	4.82181	0	-	translated_at_P0.5(DEG)	-	-
Fdps	ENSMUSG00000059743	farnesyl diphosphate synthetase [Source:MGI Symbol;Acc:MGI:104888]	chr3:89093587-89101967	2.99553	0	0.534053	266.483	0	0	0	0	-	translated_at_P0.5(DEG)	-	-
Ppm1g	ENSMUSG00000029147	protein phosphatase 1G (formerly 2C), magnesium-dependent, gamma isoform [Source:MGI Symbol;Acc:MGI:106065]	chr5:30933142-31348845	4.37451	0.0194427	0.228986	110.706	0.661044	0	0.348521	0	-	translated_at_P0.5(DEG)	-	-
Sppl2b	ENSMUSG00000035206	signal peptide peptidase like 2B [Source:MGI Symbol;Acc:MGI:1920468]	chr10:80855274-80868708	1.50949	0	0.325628	64.6881	0.558974	0	0.489243	0	-	translated_at_P0.5(DEG)	-	-
Acvrl1	ENSMUSG00000000530	activin A receptor, type II-like 1 [Source:MGI Symbol;Acc:MGI:1338946]	chr15:101128521-101145336	0	0	0.0205988	41.5833	0.056534	0	0.110563	0	-	translated_at_P0.5(DEG)	-	-
Fto	ENSMUSG00000055932	fat mass and obesity associated [Source:MGI Symbol;Acc:MGI:1347093]	chr8:91313524-91668433	1.47796	0.0227857	0.26034	41.9198	0.567815	0	0.74015	0	-	translated_at_P0.5(DEG)	-	-
Ddx49	ENSMUSG00000057788	DEAD (Asp-Glu-Ala-Asp) box polypeptide 49 [Source:MGI Symbol;Acc:MGI:2136689]	chr8:70282998-70302452	2.09047	0	0.653952	52.7415	0.795196	0	0.66653	0	-	translated_at_P0.5(DEG)	-	-
Cklf	ENSMUSG00000054400	chemokine-like factor [Source:MGI Symbol;Acc:MGI:1922708]	chr8:104250860-104264936	0	0	0	65.8075	0	0	0	0	-	translated_at_P0.5(DEG)	-	-
Cdk5	ENSMUSG00000028969	cyclin-dependent kinase 5 [Source:MGI Symbol;Acc:MGI:101765]	chr5:24418241-24423530	0.433962	0.0205576	0.146963	56.126	0.230165	0	0.167588	0	-	translated_at_P0.5(DEG)	-	-
Osbpl9	ENSMUSG00000028559	oxysterol binding protein-like 9 [Source:MGI Symbol;Acc:MGI:1923784]	chr4:109000804-109202272	0.224821	0	0.0632773	19.4126	0.23463	0	0.237542	0	-	translated_at_P0.5(DEG)	-	-
Snca	ENSMUSG00000025889	synuclein, alpha [Source:MGI Symbol;Acc:MGI:1277151]	chr6:60731572-60829855	3.6526	0	0.0690375	70.0513	0.858555	0	0.379092	0	-	translated_at_P0.5(DEG)	-	-
Rsu1	ENSMUSG00000026727	Ras suppressor protein 1 [Source:MGI Symbol;Acc:MGI:103040]	chr2:13076966-13271415	0.220414	0	0	59.0846	0.794739	0	1.12115	0	-	translated_at_P0.5(DEG)	-	-
Ccdc85a	ENSMUSG00000032878	coiled-coil domain containing 85A [Source:MGI Symbol;Acc:MGI:2445069]	chr11:28385683-28584324	0	0	0.0135515	13.5663	0	0.0088183	0.193224	0	-	translated_at_P0.5(DEG)	-	-
Ccnd3	ENSMUSG00000034165	cyclin D3 [Source:MGI Symbol;Acc:MGI:88315]	chr17:47505050-47611492	2.28128	0.0788859	0.71633	36.0514	1.62109	0	1.44156	0	-	translated_at_P0.5(DEG)	-	-
Txndc11	ENSMUSG00000022498	thioredoxin domain containing 11 [Source:MGI Symbol;Acc:MGI:1923620]	chr16:11066297-11134532	0	0	0	37.5814	0	0	0.061308	0	-	translated_at_P0.5(DEG)	-	-
Foxp2	ENSMUSG00000029563	forkhead box P2 [Source:MGI Symbol;Acc:MGI:2148705]	chr6:14901348-15441977	0.0088504	0	0.0226298	7.76297	0	0	0	0	-	translated_at_P0.5(DEG)	-	-
Lcmt2	ENSMUSG00000074890	leucine carboxyl methyltransferase 2 [Source:MGI Symbol;Acc:MGI:1353659]	chr2:121137291-121156680	0.0500691	0.0357845	0.0358291	15.9779	0.0197846	0	0	0	-	translated_at_P0.5(DEG)	-	-
Tsta3	ENSMUSG00000022570	tissue specific transplantation antigen P35B [Source:MGI Symbol;Acc:MGI:98857]	chr15:75924682-75929730	0	0	0.626216	33.9264	0.566315	0	0.56193	0	-	translated_at_P0.5(DEG)	-	-
Tmem242	ENSMUSG00000004945	transmembrane protein 242 [Source:MGI Symbol;Acc:MGI:1917794]	chr17:5410863-5440260	5.34349	0.081783	0.802951	51.6856	0.549145	0	0.712318	0	-	translated_at_P0.5(DEG)	-	-
Pak7	ENSMUSG00000039913	p21 protein (Cdc42/Rac)-activated kinase 7 [Source:MGI Symbol;Acc:MGI:1920334]	chr2:136081087-136387967	0	0	0.0099713	10.2269	0	0.0095543	0.027155	0	-	translated_at_P0.5(DEG)	-	-
Ext2	ENSMUSG00000027198	exostoses (multiple) 2 [Source:MGI Symbol;Acc:MGI:108050]	chr2:93695630-93822568	0.326379	0	0.0338998	14.5839	0.588335	0	0.651835	0	-	translated_at_P0.5(DEG)	-	-
Nob1	ENSMUSG00000003848	NIN1/RPN12 binding protein 1 homolog (S. cerevisiae) [Source:MGI Symbol;Acc:MGI:1914869]	chr8:107412488-107425038	0	0	0.781702	22.9638	0.294942	0	0.387894	0	-	translated_at_P0.5(DEG)	-	-
Pdzrn4	ENSMUSG00000036218	PDZ domain containing RING finger 4 [Source:MGI Symbol;Acc:MGI:3056996]	chr15:92396809-92771819	0	0	0	11.7917	0	0	0	0	-	translated_at_P0.5(DEG)	-	-
Phf20	ENSMUSG00000038116	PHD finger protein 20 [Source:MGI Symbol;Acc:MGI:2444148]	chr2:156196646-156309953	0.211272	0.179914	0.0877706	5.66594	0.051772	0	0.112178	0.065322	-	translated_at_P0.5(DEG)	-	-
Spns3	ENSMUSG00000020798	spinster homolog 3 [Source:MGI Symbol;Acc:MGI:1924827]	chr11:72498155-72550246	0	0	0	19.3098	0.322501	0	0.153976	0	-	translated_at_P0.5(DEG)	-	-
Ttbk1	ENSMUSG00000015599	tau tubulin kinase 1 [Source:MGI Symbol;Acc:MGI:2147036]	chr17:46442447-46487675	0.202112	0.0095477	0	6.69544	0	0	0	0	-	translated_at_P0.5(DEG)	-	-
Chd6	ENSMUSG00000057133	chromodomain helicase DNA binding protein 6 [Source:MGI Symbol;Acc:MGI:1918639]	chr2:160946977-161109056	0.116403	0	0.0651856	3.94416	0.0293148	1.65979	0.0059928	0.788995	-	translated_at_P0.5(DEG)	-	-
Ncbp1	ENSMUSG00000028330	nuclear cap binding protein subunit 1 [Source:MGI Symbol;Acc:MGI:1891840]	chr4:46138510-46172402	1.15155	0	0.023857	11.6302	0.981915	0	0.982295	0	-	translated_at_P0.5(DEG)	-	-
Setd1a	ENSMUSG00000042308	SET domain containing 1A [Source:MGI Symbol;Acc:MGI:2446244]	chr7:127777388-127800119	0.180787	0.160343	0	6.28904	0.00833125	0	0.0216591	0	-	translated_at_P0.5(DEG)	-	-
Zmym3	ENSMUSG00000031310	zinc finger, MYM-type 3 [Source:MGI Symbol;Acc:MGI:1927231]	chrX:101404383-101420685	0.60687	0	0.248556	8.41029	0.346844	0	0.356146	0	-	translated_at_P0.5(DEG)	-	-
Eml3	ENSMUSG00000071647	echinoderm microtubule associated protein like 3 [Source:MGI Symbol;Acc:MGI:2387612]	chr19:8929693-8941582	0.0904491	0	0.053748	12.5664	0.117203	0	0.125149	0	-	translated_at_P0.5(DEG)	-	-
Sil1	ENSMUSG00000024357	endoplasmic reticulum chaperone SIL1 homolog (S. cerevisiae) [Source:MGI Symbol;Acc:MGI:1932040]	chr18:35266395-35498925	0	0	0.243497	22.5702	0	0	0	0	-	translated_at_P0.5(DEG)	-	-
Klhl36	ENSMUSG00000031828	kelch-like 36 [Source:MGI Symbol;Acc:MGI:2385305]	chr8:119862304-119876989	0	0	0	14.3219	0	0	0	0	-	translated_at_P0.5(DEG)	-	-
Exoc4	ENSMUSG00000029763	exocyst complex component 4 [Source:MGI Symbol;Acc:MGI:1096376]	chr6:33249149-33972930	0.170946	0	0.137922	8.50747	0.122247	0	0.141603	0	-	translated_at_P0.5(DEG)	-	-
Tsnax	ENSMUSG00000056820	translin-associated factor X [Source:MGI Symbol;Acc:MGI:1855672]	chr8:125012996-125034192	0.663736	0	0.136006	11.8359	0.4125	0	0.783287	0	-	translated_at_P0.5(DEG)	-	-
Arhgap1	ENSMUSG00000027247	Rho GTPase activating protein 1 [Source:MGI Symbol;Acc:MGI:2445003]	chr2:91650117-91672320	1.50498	0.0382509	0.0946548	10.8564	0.337969	0	0.325169	0	-	translated_at_P0.5(DEG)	-	-
Ptprz1	ENSMUSG00000068748	protein tyrosine phosphatase, receptor type Z, polypeptide 1 [Source:MGI Symbol;Acc:MGI:97816]	chr6:22875501-23052916	0	0	0.050183	3.7257	0.157879	0	0.228657	0	-	translated_at_P0.5(DEG)	-	-
BC029214	ENSMUSG00000047617	cDNA sequence BC029214 [Source:MGI Symbol;Acc:MGI:2442831]	chr2:25459487-25461094	0	0.588475	0.168187	11.5641	1.27483	0	1.37572	0	-	translated_at_P0.5(DEG)	-	-
Atp6v1h	ENSMUSG00000033793	ATPase, H+ transporting, lysosomal V1 subunit H [Source:MGI Symbol;Acc:MGI:1914864]	chr1:5083172-5162549	0	0.107516	0.077798	9.13927	0.0534915	0	0.175366	0	-	translated_at_P0.5(DEG)	-	-
Actn1	ENSMUSG00000015143	actinin, alpha 1 [Source:MGI Symbol;Acc:MGI:2137706]	chr12:80167541-80260371	0	0	0.0128468	8.44025	0	0	0	0	-	translated_at_P0.5(DEG)	-	-
N6amt1	ENSMUSG00000044442	N-6 adenine-specific DNA methyltransferase 1 (putative) [Source:MGI Symbol;Acc:MGI:1915018]	chr16:87354184-87368649	1.02405	0	0.20421	14.8059	0.0327199	0	0.25823	0	-	translated_at_P0.5(DEG)	-	-
Mrpl44	ENSMUSG00000026248	mitochondrial ribosomal protein L44 [Source:MGI Symbol;Acc:MGI:1916413]	chr1:79776017-79781445	0.0833335	0	0.257213	18.081	2.76905	0	7.91463	0	-	translated_at_P0.5(DEG)	-	-
Supt3	ENSMUSG00000038954	suppressor of Ty 3 [Source:MGI Symbol;Acc:MGI:1923723]	chr17:44495986-45119284	0	0	0.10714	20.3294	0	0	0	0	-	translated_at_P0.5(DEG)	-	-
Mta2	ENSMUSG00000071646	metastasis-associated gene family, member 2 [Source:MGI Symbol;Acc:MGI:1346340]	chr19:8941919-8952300	1.0006	0.0132473	0.685199	46.6641	0.472923	0.531807	0.93738	0	-	translated_at_P0.5(DEG)	-	-
Rabac1	ENSMUSG00000003380	Rab acceptor 1 (prenylated) [Source:MGI Symbol;Acc:MGI:1201692]	chr7:24969749-24972728	6.62994	2.53052	5.55898	311.269	2.57244	1.9798	2.40688	0	-	translated_at_P0.5(DEG)	-	-
Zak	ENSMUSG00000004085	sterile alpha motif and leucine zipper containing kinase AZK [Source:MGI Symbol;Acc:MGI:2443258]	chr2:72285636-72442610	6.91647	4.10767	1.98982	6.5252	3.8882	10.1357	5.3868	0.49865	-	translated_at_P0.5(DEG)	-	-
Ube2l3	ENSMUSG00000038965	ubiquitin-conjugating enzyme E2L 3 [Source:MGI Symbol;Acc:MGI:109240]	chr16:17152014-17201492	15.4224	0.718777	0.351521	11.1685	1.84387	0.287664	2.27229	0	-	translated_at_P0.5(DEG)	-	-
Krtcap2	ENSMUSG00000042747	keratinocyte associated protein 2 [Source:MGI Symbol;Acc:MGI:1913309]	chr3:89246437-89249722	14.0602	0.35638	4.61653	66.8504	2.47027	0.148871	2.22224	0	-	translated_at_P0.5(DEG)	-	-
Kpna1	ENSMUSG00000022905	karyopherin (importin) alpha 1 [Source:MGI Symbol;Acc:MGI:103560]	chr16:35983362-36036162	0.126133	1.16967	0.0903395	7.64331	0.0789906	0.0228195	0.0162519	0	-	translated_at_P0.5(DEG)	-	-
Ppp2r4	ENSMUSG00000039515	protein phosphatase 2A activator, regulatory subunit B [Source:MGI Symbol;Acc:MGI:1346006]	chr2:30416049-30447807	4.12457	7.89605	1.33102	30.0194	0.880935	0	1.12533	0.264275	-	translated_at_P0.5(DEG)	-	-
Pogk	ENSMUSG00000040596	pogo transposable element with KRAB domain [Source:MGI Symbol;Acc:MGI:1918842]	chr1:166379166-166409828	0.068597	3.04927	0.108424	5.92304	0.2166	0	0.390294	0	-	translated_at_P0.5(DEG)	-	-
Jkamp	ENSMUSG00000005078	JNK1/MAPK8-associated membrane protein [Source:MGI Symbol;Acc:MGI:1915057]	chr12:72085838-72185029	0	1.12821	0.634348	24.3104	0.152517	0	0.106244	0	-	translated_at_P0.5(DEG)	-	-
Mrpl3	ENSMUSG00000032563	mitochondrial ribosomal protein L3 [Source:MGI Symbol;Acc:MGI:2137204]	chr9:105053267-105077476	8.72097	6.63816	1.17632	24.6524	0.0825985	0	0	0	-	translated_at_P0.5(DEG)	-	-
Lrrc41	ENSMUSG00000028703	leucine rich repeat containing 41 [Source:MGI Symbol;Acc:MGI:2441984]	chr4:116075464-116123690	0.0816555	2.39254	0.127775	15.1341	0	0	1.14156	0	-	translated_at_P0.5(DEG)	-	-
Dcaf10	ENSMUSG00000035572	DDB1 and CUL4 associated factor 10 [Source:MGI Symbol;Acc:MGI:2140179]	chr4:45342100-45379722	0.108669	1.30682	0.0164755	5.39546	0.19076	0	0.19464	0	-	translated_at_P0.5(DEG)	-	-
Pid1	ENSMUSG00000045658	phosphotyrosine interaction domain containing 1 [Source:MGI Symbol;Acc:MGI:2138391]	chr1:84036292-84284645	0.0441535	1.86513	0	14.4909	0.192947	0	0.428605	0	-	translated_at_P0.5(DEG)	-	-
Eif3d	ENSMUSG00000016554	eukaryotic translation initiation factor 3, subunit D [Source:MGI Symbol;Acc:MGI:1933181]	chr15:77958997-77970824	39.1142	5.26985	54.3245	430.002	22.6004	10.229	25.8683	0.419038	-	translated_at_P0.5(DEG)	-	-
Klhl22	ENSMUSG00000022750	kelch-like 22 [Source:MGI Symbol;Acc:MGI:1337995]	chr16:17759620-17793382	6.32216	9.3593	0.482336	34.1804	2.97815	0.789083	6.50932	0.259794	-	translated_at_P0.5(DEG)	-	-
Romo1	ENSMUSG00000067847	reactive oxygen species modulator 1 [Source:MGI Symbol;Acc:MGI:1914317]	chr2:156123636-156145794	9.35476	56.3788	1.741	146.004	1.62309	0.188401	5.01506	2.49451	-	translated_at_P0.5(DEG)	-	-
B3gat3	ENSMUSG00000071649	beta-1,3-glucuronyltransferase 3 (glucuronosyltransferase I) [Source:MGI Symbol;Acc:MGI:1919977]	chr19:8920392-8927236	0.223787	12.2593	0.345232	32.5519	0.95897	0	0.81134	4.99337	-	translated_at_P0.5(DEG)	-	-
Ilf2	ENSMUSG00000001016	interleukin enhancer binding factor 2 [Source:MGI Symbol;Acc:MGI:1915031]	chr3:90476200-90491013	13.7487	5.68735	4.769	74.8404	3.75924	9.24261	4.78183	41.9121	-	translated_at_P0.5(DEG)	-	-
Timm44	ENSMUSG00000002949	translocase of inner mitochondrial membrane 44 [Source:MGI Symbol;Acc:MGI:1343262]	chr8:4259730-4275905	0.420628	0	0.215642	38.0853	0.899945	0	3.93996	0	-	translated_at_P0.5(DEG)	-	-
Gm608	ENSMUSG00000068284	predicted gene 608 [Source:MGI Symbol;Acc:MGI:2685454]	chr16:44173396-44227466	0.162623	0	0.0336282	3.92409	0	0	0	0	-	translated_at_P0.5(DEG)	-	-
Mark1	ENSMUSG00000026620	MAP/microtubule affinity-regulating kinase 1 [Source:MGI Symbol;Acc:MGI:2664902]	chr1:184896423-184999549	0.175076	0	0.0159538	11.0039	0.360707	0	0.441002	0	-	translated_at_P0.5(DEG)	-	-
Efr3b	ENSMUSG00000020658	EFR3 homolog B (S. cerevisiae) [Source:MGI Symbol;Acc:MGI:2444851]	chr12:3962553-4038915	0.163555	0	0.0219815	5.72349	0.00752435	0	0	0	-	translated_at_P0.5(DEG)	-	-
Fbf1	ENSMUSG00000020776	Fas (TNFRSF6) binding factor 1 [Source:MGI Symbol;Acc:MGI:1922033]	chr11:116142284-116168178	0	0	0.0798975	6.25839	0.0092276	0	0.0119998	0	-	translated_at_P0.5(DEG)	-	-
Ppp2r5a	ENSMUSG00000026626	protein phosphatase 2, regulatory subunit B', alpha [Source:MGI Symbol;Acc:MGI:2388479]	chr1:191325964-191397041	2.35769	0	0.273944	23.9397	11.4302	43.2505	32.3839	36.5564	-	translated_at_P0.5(DEG)	-	-
Fbxl12	ENSMUSG00000066892	F-box and leucine-rich repeat protein 12 [Source:MGI Symbol;Acc:MGI:1354738]	chr9:20637748-20646789	0.502088	0.0502745	0.137506	15.2452	0.59378	0	1.06784	0	-	translated_at_P0.5(DEG)	-	-
Mis18a	ENSMUSG00000022978	MIS18 kinetochore protein homolog A (S. pombe) [Source:MGI Symbol;Acc:MGI:1913828]	chr16:90719311-90727371	0.639545	0	0	12.9766	0	0	0	0	-	translated_at_P0.5(DEG)	-	-
Gpatch8	ENSMUSG00000034621	G patch domain containing 8 [Source:MGI Symbol;Acc:MGI:1918667]	chr11:102475915-102556158	0.542437	5.0132	0.0279501	7.07919	0.850225	1.07395	1.32858	0	-	translated_at_P0.5(DEG)	-	-
Cdk5rap3	ENSMUSG00000018669	CDK5 regulatory subunit associated protein 3 [Source:MGI Symbol;Acc:MGI:1933126]	chr11:96907785-96916481	0.938791	4.2626	0.747635	34.9877	0	0	0.0743995	0	-	translated_at_P0.5(DEG)	-	-
Aebp1	ENSMUSG00000020473	AE binding protein 1 [Source:MGI Symbol;Acc:MGI:1197012]	chr11:5861865-5878256	0.133926	0	0.0118199	119.891	0.330276	0	0.322627	0.468521	-	translated_at_P0.5(DEG)	-	-
Rph3a	ENSMUSG00000029608	rabphilin 3A [Source:MGI Symbol;Acc:MGI:102788]	chr5:120940499-121009518	2.81591	0.0389598	0.151959	19.9385	5.77426	0	13.3585	4.63632	-	translated_at_P0.5(DEG)	-	-
Btbd11	ENSMUSG00000020042	BTB (POZ) domain containing 11 [Source:MGI Symbol;Acc:MGI:1921257]	chr10:85386813-85660292	0.0276086	0	0	17.3138	0	0	0	3.53173	-	translated_at_P0.5(DEG)	-	-
Fbxo41	ENSMUSG00000047013	F-box protein 41 [Source:MGI Symbol;Acc:MGI:1261912]	chr6:85469575-85502994	0	0	0.0110673	22.2902	0	0.0278111	0	0	-	translated_at_P0.5(DEG)	-	-
Psmd3	ENSMUSG00000017221	proteasome (prosome, macropain) 26S subunit, non-ATPase, 3 [Source:MGI Symbol;Acc:MGI:98858]	chr11:98682553-98695978	5.49516	0.0588635	2.50143	59.7323	1.44036	0	1.3111	0	-	translated_at_P0.5(DEG)	-	-
Dgkd	ENSMUSG00000070738	diacylglycerol kinase, delta [Source:MGI Symbol;Acc:MGI:2138334]	chr1:87853286-87944489	0.367298	0	0.0800762	17.7653	0.304142	0	0.316331	0.065784	-	translated_at_P0.5(DEG)	-	-
Lmna	ENSMUSG00000028063	lamin A [Source:MGI Symbol;Acc:MGI:96794]	chr3:88481147-88503352	2.07214	0	0.118739	23.8837	1.02356	17.1888	1.15004	0	-	translated_at_P0.5(DEG)	-	-
Cd2bp2	ENSMUSG00000042502	CD2 antigen (cytoplasmic tail) binding protein 2 [Source:MGI Symbol;Acc:MGI:1917483]	chr7:127191659-127196077	1.81134	0.0120692	0.443499	20.4775	0.437055	0.0137275	0.530665	0	-	translated_at_P0.5(DEG)	-	-
Arhgap21	ENSMUSG00000036591	Rho GTPase activating protein 21 [Source:MGI Symbol;Acc:MGI:1918685]	chr2:20847918-20967721	0.0467849	0.64182	0.0067706	7.95517	0.0849775	0	0.0551825	0	-	translated_at_P0.5(DEG)	-	-
Srebf2	ENSMUSG00000022463	sterol regulatory element binding factor 2 [Source:MGI Symbol;Acc:MGI:107585]	chr15:82147268-82204960	0.585033	0	0.225693	9.38436	0	0.0103862	0	0	-	translated_at_P0.5(DEG)	-	-
Snrpd3	ENSMUSG00000020180	small nuclear ribonucleoprotein D3 [Source:MGI Symbol;Acc:MGI:1914582]	chr10:75518041-75535440	3.14303	0.609975	2.57588	101.623	0.573355	0	0.94195	0	-	translated_at_P0.5(DEG)	-	-
Thoc3	ENSMUSG00000025872	THO complex 3 [Source:MGI Symbol;Acc:MGI:1920916]	chr13:54458836-54468840	1.43448	0.0481301	0.7838	22.7922	1.02903	0	1.52224	0	-	translated_at_P0.5(DEG)	-	-
Nfasc	ENSMUSG00000026442	neurofascin [Source:MGI Symbol;Acc:MGI:104753]	chr1:132564689-132741797	0.578265	0.0111866	0.0349049	5.25314	0.207996	0.0191064	0.438024	0	-	translated_at_P0.5(DEG)	-	-
Mcoln1	ENSMUSG00000004567	mucolipin 1 [Source:MGI Symbol;Acc:MGI:1890498]	chr8:3500518-3515231	0.81449	0	0	32.3243	0	0.119435	0	0	-	translated_at_P0.5(DEG)	-	-
2410016O06Rik	ENSMUSG00000046791	RIKEN cDNA 2410016O06 gene [Source:MGI Symbol;Acc:MGI:1919202]	chr12:83950607-83952953	0	0	0.0322668	21.2452	0	0	0	0	-	translated_at_P0.5(DEG)	-	-
Ggct	ENSMUSG00000002797	gamma-glutamyl cyclotransferase [Source:MGI Symbol;Acc:MGI:95700]	chr6:54985094-54992867	0	0	0.308628	21.6508	2.32092	0	1.77393	0	-	translated_at_P0.5(DEG)	-	-
Slc37a2	ENSMUSG00000032122	solute carrier family 37 (glycerol-3-phosphate transporter), member 2 [Source:MGI Symbol;Acc:MGI:1929693]	chr9:37229148-37255738	0	0	0	9.83692	0	0.0317164	0	0	-	translated_at_P0.5(DEG)	-	-
Cntn6	ENSMUSG00000030092	contactin 6 [Source:MGI Symbol;Acc:MGI:1858223]	chr6:104493043-104863405	0	0	0	9.23593	0	0	0	0	-	translated_at_P0.5(DEG)	-	-
Grm2	ENSMUSG00000023192	glutamate receptor, metabotropic 2 [Source:MGI Symbol;Acc:MGI:1351339]	chr9:106644533-106656109	0.593585	0.0244966	0.02225	13.634	0.015259	0	0	0	-	translated_at_P0.5(DEG)	-	-
Clstn3	ENSMUSG00000008153	calsyntenin 3 [Source:MGI Symbol;Acc:MGI:2178323]	chr6:124430755-124464784	0.0286645	2.62345	0.0843683	11.3227	0.212959	0	0.265406	0.0947685	-	translated_at_P0.5(DEG)	-	-
Nf2	ENSMUSG00000009073	neurofibromatosis 2 [Source:MGI Symbol;Acc:MGI:97307]	chr11:4765844-4849544	0.685134	0.0860987	0.259715	7.88902	0.0140033	0	0	0.55483	-	translated_at_P0.5(DEG)	-	-
Taf12	ENSMUSG00000028899	TAF12 RNA polymerase II, TATA box binding protein (TBP)-associated factor [Source:MGI Symbol;Acc:MGI:1913714]	chr4:132274374-132293330	0.0470399	0	0.157636	24.8321	0	0	0	0	-	translated_at_P0.5(DEG)	-	-
Mapk11	ENSMUSG00000053137	mitogen-activated protein kinase 11 [Source:MGI Symbol;Acc:MGI:1338024]	chr15:89142483-89149606	0.606995	0.0170471	0.0819271	13.4029	0	0	0	0	-	translated_at_P0.5(DEG)	-	-
Smad4	ENSMUSG00000024515	SMAD family member 4 [Source:MGI Symbol;Acc:MGI:894293]	chr18:73639012-73703741	1.28359	0	0.292593	8.09616	0.166891	0	0.296789	0	-	translated_at_P0.5(DEG)	-	-
Hibadh	ENSMUSG00000029776	3-hydroxyisobutyrate dehydrogenase [Source:MGI Symbol;Acc:MGI:1889802]	chr6:52546229-52640300	0.170851	0	0.282987	14.9757	0.226483	0	0.44704	0	-	translated_at_P0.5(DEG)	-	-
Parm1	ENSMUSG00000034981	prostate androgen-regulated mucin-like protein 1 [Source:MGI Symbol;Acc:MGI:2443349]	chr5:91517699-91623996	0.0288469	0	0.0605249	12.6145	0	0	0	0	-	translated_at_P0.5(DEG)	-	-
Rit2	ENSMUSG00000057455	Ras-like without CAAX 2 [Source:MGI Symbol;Acc:MGI:108054]	chr18:30974313-31317128	0.54244	0.239371	0.256066	32.1628	0.444402	22.5176	0.70029	0	-	translated_at_P0.5(DEG)	-	-
Tecpr2	ENSMUSG00000021275	tectonin beta-propeller repeat containing 2 [Source:MGI Symbol;Acc:MGI:2144865]	chr12:110889263-110972396	1.5993	4.79823	0.549204	3.94221	1.4139	0.338161	7.95073	0	-	translated_at_P0.5(DEG)	-	-
Uap1	ENSMUSG00000026670	UDP-N-acetylglucosamine pyrophosphorylase 1 [Source:MGI Symbol;Acc:MGI:1334459]	chr1:170142002-170174946	1.04044	12.5243	0.0216298	11.932	7.93767	0.937477	0.247024	0	-	translated_at_P0.5(DEG)	-	-
Tbc1d10b	ENSMUSG00000042492	TBC1 domain family, member 10b [Source:MGI Symbol;Acc:MGI:1915699]	chr7:127197458-127208468	0.670985	2.4654	0.108089	6.53778	0.460794	0	0.32759	0	-	translated_at_P0.5(DEG)	-	-
Rab5c	ENSMUSG00000019173	RAB5C, member RAS oncogene family [Source:MGI Symbol;Acc:MGI:105306]	chr11:100715265-100738130	0.079009	6.0387	0.265371	44.4389	0.138082	0	0.272628	0	-	translated_at_P0.5(DEG)	-	-
Hnrnph1	ENSMUSG00000007850	heterogeneous nuclear ribonucleoprotein H1 [Source:MGI Symbol;Acc:MGI:1891925]	chr11:50377718-50386528	32.366	45.9021	8.29561	14.1492	6.58472	0.0426073	8.94105	0	-	translated_at_P0.5(DEG)	-	-
Slc35f6	ENSMUSG00000029175	solute carrier family 35, member F6 [Source:MGI Symbol;Acc:MGI:1922169]	chr5:30647935-30659729	0	5.776	0.0953763	9.375	0	0	0	0	-	translated_at_P0.5(DEG)	-	-
Tubb4a	ENSMUSG00000062591	tubulin, beta 4A class IVA [Source:MGI Symbol;Acc:MGI:107848]	chr17:57080065-57087782	8.61314	0.132475	2.734	190.159	5.02424	10.2121	6.12568	2.16834	-	translated_at_P0.5(DEG)	-	-
Tuba1b	ENSMUSG00000023004	tubulin, alpha 1B [Source:MGI Symbol;Acc:MGI:107804]	chr15:98931430-98934390	5.19798	3.23984	4.30048	19.3422	1.56585	0.583959	3.87026	20.6216	-	translated_at_P0.5(DEG)	-	-
Macf1	ENSMUSG00000028649	microtubule-actin crosslinking factor 1 [Source:MGI Symbol;Acc:MGI:108559]	chr4:123349632-123684360	0.116169	4.34612	0.0391096	26.4777	0.247993	1.90291	0.0333722	5.06911	-	translated_at_P0.5(DEG)	-	-
Rpl29	ENSMUSG00000048758	ribosomal protein L29 [Source:MGI Symbol;Acc:MGI:99687]	chr9:106429538-106431567	48.8284	13.9497	5.45678	175.927	13.3776	7.271	16.3358	1.36451	-	translated_at_P0.5(DEG)	-	-
Poll	ENSMUSG00000025218	polymerase (DNA directed), lambda [Source:MGI Symbol;Acc:MGI:1889000]	chr19:45552275-45560543	142.739	8.95053	60.532	19.1425	30.7639	8.79391	46.9571	1.55564	-	translated_at_P0.5(DEG)	-	-
Ccnj	ENSMUSG00000025010	cyclin J [Source:MGI Symbol;Acc:MGI:2443297]	chr19:40831278-40848570	217.41	96.0267	164.641	34.5409	66.1971	3.47248	87.173	1.46663	-	translated_at_P0.5(DEG)	-	-
Prickle1	ENSMUSG00000036158	prickle homolog 1 (Drosophila) [Source:MGI Symbol;Acc:MGI:1916034]	chr15:93499113-93595891	0.716315	8.19631	0.0413451	84.1771	0.904157	27.2563	0.591545	34.5316	-	translated_at_P0.5(DEG)	-	-
Psd	ENSMUSG00000037126	pleckstrin and Sec7 domain containing [Source:MGI Symbol;Acc:MGI:1920978]	chr19:46304736-46327156	3.92449	200.107	6.9226	427.004	69.7571	353.265	3.12081	27.2859	-	translated_at_P0.5(DEG)	-	-
Cd200	ENSMUSG00000022661	CD200 antigen [Source:MGI Symbol;Acc:MGI:1196990]	chr16:45382134-45409053	9.09946	129.295	0.674278	93.2779	5.54425	142.368	9.21458	88.07	-	translated_at_P0.5(DEG)	-	-
Ehd1	ENSMUSG00000024772	EH-domain containing 1 [Source:MGI Symbol;Acc:MGI:1341878]	chr19:6276895-6300096	0.438729	0	0.308024	36.7255	0.159773	0	0.166754	0	-	translated_at_P0.5(DEG)	-	-
Dad1	ENSMUSG00000022174	defender against cell death 1 [Source:MGI Symbol;Acc:MGI:101912]	chr14:54235484-54253929	12.736	0.353408	5.49794	137.451	6.14977	0	5.11649	0	-	translated_at_P0.5(DEG)	-	-
B3gnt1	ENSMUSG00000047379	UDP-GlcNAc:betaGal beta-1,3-N-acetylglucosaminyltransferase 1 [Source:MGI Symbol;Acc:MGI:1919680]	chr19:5038825-5041134	0.385157	0	0.173252	15.8222	0.0343173	0	0	0	-	translated_at_P0.5(DEG)	-	-
1700003M02Rik	ENSMUSG00000028294	RIKEN cDNA 1700003M02 gene [Source:MGI Symbol;Acc:MGI:1916579]	chr4:34711331-34730206	0	0	0	16.592	0.0625855	0	0.164502	0	-	translated_at_P0.5(DEG)	-	-
Zfp9	ENSMUSG00000072623	zinc finger protein 9 [Source:MGI Symbol;Acc:MGI:99210]	chr6:118461949-118479273	0	0.051901	0.0683177	7.06316	0.0512265	0.0234314	0	0	-	translated_at_P0.5(DEG)	-	-
Emp2	ENSMUSG00000022505	epithelial membrane protein 2 [Source:MGI Symbol;Acc:MGI:1098726]	chr16:10281748-10313968	0.166445	0.0992625	0.0783724	341.729	0.019585	0.0134311	0	0	-	translated_at_P0.5(DEG)	-	-
Dnajb11	ENSMUSG00000004460	DnaJ (Hsp40) homolog, subfamily B, member 11 [Source:MGI Symbol;Acc:MGI:1915088]	chr16:22857844-22899451	0.178982	5.9995	0.171111	18.4973	0.657699	0	0.448838	0	-	translated_at_P0.5(DEG)	-	-
Trappc5	ENSMUSG00000040236	trafficking protein particle complex 5 [Source:MGI Symbol;Acc:MGI:1913932]	chr8:3676476-3680921	7.61098	16.4315	1.75419	30.7326	7.1242	21.9883	13.0786	0.733576	-	translated_at_P0.5(DEG)	-	-
Mprip	ENSMUSG00000005417	myosin phosphatase Rho interacting protein [Source:MGI Symbol;Acc:MGI:1349438]	chr11:59662494-59780860	0.655111	0	0.11371	78.1739	0.488036	0.125827	0.65428	0.368679	-	translated_at_P0.5(DEG)	-	-
Tbc1d17	ENSMUSG00000038520	TBC1 domain family, member 17 [Source:MGI Symbol;Acc:MGI:2449973]	chr7:44812255-44849079	0.0907215	0	0.227125	90.7574	5.65584	0	20.6709	0.149763	-	translated_at_P0.5(DEG)	-	-
Ap2s1	ENSMUSG00000008036	adaptor-related protein complex 2, sigma 1 subunit [Source:MGI Symbol;Acc:MGI:2141861]	chr7:16738443-16749290	7.06965	0	9.80941	303.149	10.3016	0	12.6607	1.05099	-	translated_at_P0.5(DEG)	-	-
Timm13	ENSMUSG00000020219	translocase of inner mitochondrial membrane 13 [Source:MGI Symbol;Acc:MGI:1353432]	chr10:80879815-80900969	4.14916	0	2.45354	181.236	0.9824	0	0.915095	0.346616	-	translated_at_P0.5(DEG)	-	-
Gstm5	ENSMUSG00000004032	glutathione S-transferase, mu 5 [Source:MGI Symbol;Acc:MGI:1309466]	chr3:107877229-107898685	3.19469	0	2.46164	236.072	0.79284	0.058352	0.883055	9.7225	-	translated_at_P0.5(DEG)	-	-
Tmod2	ENSMUSG00000032186	tropomodulin 2 [Source:MGI Symbol;Acc:MGI:1355335]	chr9:75565621-75611325	0.427179	0.0039396	0.0380283	17.8577	0.129885	0.060772	0.134373	0.712855	-	translated_at_P0.5(DEG)	-	-
Leng1	ENSMUSG00000078813	leukocyte receptor cluster (LRC) member 1 [Source:MGI Symbol;Acc:MGI:1917007]	chr7:3645268-3677553	0.702394	0	0.194232	55.1748	0.734936	0	0.680345	4.99315	-	translated_at_P0.5(DEG)	-	-
Rab1b	ENSMUSG00000024870	RAB1B, member RAS oncogene family [Source:MGI Symbol;Acc:MGI:1923558]	chr19:5099206-5106996	0.199341	0	1.21054	70.3199	0.435505	0	0.95288	0.384238	-	translated_at_P0.5(DEG)	-	-
Dbndd2	ENSMUSG00000017734	dysbindin (dystrobrevin binding protein 1) domain containing 2 [Source:MGI Symbol;Acc:MGI:106562]	chr2:164486139-164493323	0.0152089	0	0	22.9582	0.084654	0.281832	0.441547	2.79009	-	translated_at_P0.5(DEG)	-	-
Ramp1	ENSMUSG00000034353	receptor (calcitonin) activity modifying protein 1 [Source:MGI Symbol;Acc:MGI:1858418]	chr1:91179821-91225196	0	0	0.0295068	35.8415	0	0	0	2.67426	-	translated_at_P0.5(DEG)	-	-
Gm16861	ENSMUSG00000097397	predicted gene, 16861 [Source:MGI Symbol;Acc:MGI:4439785]	chr16:4886099-4941020	0	0	0.0334366	576.5	0	0	0	0	-	translated_at_P0.5(DEG)	-	-
Ly6h	ENSMUSG00000022577	lymphocyte antigen 6 complex, locus H [Source:MGI Symbol;Acc:MGI:1346030]	chr15:75564744-75567182	1.98998	0	2.02684	111.528	1.20928	0	3.77865	2.69712	-	translated_at_P0.5(DEG)	-	-
Susd4	ENSMUSG00000038576	sushi domain containing 4 [Source:MGI Symbol;Acc:MGI:2138351]	chr1:182764905-182895654	0.0296275	0	0	41.4017	0.0861012	0	0	10.9552	-	translated_at_P0.5(DEG)	-	-
Snx22	ENSMUSG00000039452	sorting nexin 22 [Source:MGI Symbol;Acc:MGI:2685966]	chr9:66060168-66069731	0.345097	0.0435829	0	490.5	0	0	0	0	-	translated_at_P0.5(DEG)	-	-
Nt5c	ENSMUSG00000020736	5',3'-nucleotidase, cytosolic [Source:MGI Symbol;Acc:MGI:1354954]	chr11:115475676-115491814	0.91366	0	0.405226	51.5891	0.155043	0	17.9214	1.04054	-	translated_at_P0.5(DEG)	-	-
Lin7b	ENSMUSG00000003872	lin-7 homolog B (C. elegans) [Source:MGI Symbol;Acc:MGI:1330858]	chr7:45339125-45370564	0	0	0	107.981	0	0	0	15.8358	-	translated_at_P0.5(DEG)	-	-
Kat7	ENSMUSG00000038909	K(lysine) acetyltransferase 7 [Source:MGI Symbol;Acc:MGI:2182799]	chr11:95271852-95310246	0.129118	0	0.130269	12.2082	0.436989	0.472448	0.849244	1.77909	-	translated_at_P0.5(DEG)	-	-
Narfl	ENSMUSG00000002280	nuclear prelamin A recognition factor-like [Source:MGI Symbol;Acc:MGI:1914813]	chr17:25773775-25785586	1.35408	0.0162314	0.299227	420.5	0	0	0	0	-	translated_at_P0.5(DEG)	-	-
A230103J11Rik	ENSMUSG00000087026	RIKEN cDNA A230103J11 gene [Source:MGI Symbol;Acc:MGI:2444082]	chr8:85036914-85067120	0	0	0	379.5	0	0	0	0	-	translated_at_P0.5(DEG)	-	-
Hddc2	ENSMUSG00000000295	HD domain containing 2 [Source:MGI Symbol;Acc:MGI:1916942]	chr10:31313404-31328086	1.44386	0	0.972117	70.2609	1.98151	0	2.31438	0.67214	-	translated_at_P0.5(DEG)	-	-
Ndufa13	ENSMUSG00000036199	NADH dehydrogenase (ubiquinone) 1 alpha subcomplex, 13 [Source:MGI Symbol;Acc:MGI:1914434]	chr8:69894181-69903518	1.95308	0	5.05992	37.8798	1.12623	0	1.54954	1.79689	-	translated_at_P0.5(DEG)	-	-
Ssu72	ENSMUSG00000029038	Ssu72 RNA polymerase II CTD phosphatase homolog (yeast) [Source:MGI Symbol;Acc:MGI:1916241]	chr4:155704814-155733873	0.601379	0	1.01395	44.8225	1.74117	0.109595	1.94619	1.00444	-	translated_at_P0.5(DEG)	-	-
Pcp4l1	ENSMUSG00000038370	Purkinje cell protein 4-like 1 [Source:MGI Symbol;Acc:MGI:1913675]	chr1:171173263-171196268	0.222941	0	0.129607	36.3782	1.0686	0	1.40389	4.372	-	translated_at_P0.5(DEG)	-	-
Dcps	ENSMUSG00000032040	decapping enzyme, scavenger [Source:MGI Symbol;Acc:MGI:1916555]	chr9:35046578-35175987	0.268618	0	0.569959	48.328	0.775054	0	3.04319	5.0007	-	translated_at_P0.5(DEG)	-	-
Samd11	ENSMUSG00000096351	sterile alpha motif domain containing 11 [Source:MGI Symbol;Acc:MGI:2446220]	chr4:156236009-156255338	0.189553	6.77475e-06	0.311426	338	5.8108	0	13.0627	0.260656	-	translated_at_P0.5(DEG)	-	-
Maf1	ENSMUSG00000022553	MAF1 homolog (S. cerevisiae) [Source:MGI Symbol;Acc:MGI:1916127]	chr15:76351293-76354378	3.16812	0	1.03117	24.4931	3.41992	0.0313252	5.76335	0.245507	-	translated_at_P0.5(DEG)	-	-
Hook2	ENSMUSG00000052566	hook homolog 2 (Drosophila) [Source:MGI Symbol;Acc:MGI:2181664]	chr8:84990594-85003364	0.067593	0	0.0474113	13.7979	0	0	0	3.38257	-	translated_at_P0.5(DEG)	-	-
Smurf1	ENSMUSG00000038780	SMAD specific E3 ubiquitin protein ligase 1 [Source:MGI Symbol;Acc:MGI:1923038]	chr5:144876494-144965830	0.362225	0	0.0496707	6.43397	0	0.0701365	0	0.367621	-	translated_at_P0.5(DEG)	-	-
Mrpl38	ENSMUSG00000020775	mitochondrial ribosomal protein L38 [Source:MGI Symbol;Acc:MGI:1926269]	chr11:116131816-116138868	2.32615	0	0.409905	24.7988	0.977205	0	0.61876	13.4892	-	translated_at_P0.5(DEG)	-	-
Zfp318	ENSMUSG00000015597	zinc finger protein 318 [Source:MGI Symbol;Acc:MGI:1889348]	chr17:46383765-46420918	0.0146702	0	0.016883	2.52135	0.0256448	0.092964	0.0334063	1.83132	-	translated_at_P0.5(DEG)	-	-
Wdr18	ENSMUSG00000035754	WD repeat domain 18 [Source:MGI Symbol;Acc:MGI:2158400]	chr10:79697304-80369637	1.00028	0.0247954	0.387179	11.375	0.432342	0	0.451551	27.5993	-	translated_at_P0.5(DEG)	-	-
Rps20	ENSMUSG00000028234	ribosomal protein S20 [Source:MGI Symbol;Acc:MGI:1914677]	chr4:3834472-3835600	12.0017	0	9.0007	99.7023	1.82113	0.156053	2.96346	2.08195	-	translated_at_P0.5(DEG)	-	-
Sparc	ENSMUSG00000018593	secreted acidic cysteine rich glycoprotein [Source:MGI Symbol;Acc:MGI:98373]	chr11:55394158-55420080	5.63026	0.0783535	2.05961	12.4097	4.03632	0	5.4276	3.86458	-	translated_at_P0.5(DEG)	-	-
Zfp326	ENSMUSG00000029290	zinc finger protein 326 [Source:MGI Symbol;Acc:MGI:1927246]	chr5:105876567-105915820	1.16471	0	0.0647083	11.1309	0.178625	0	0.277108	3.13164	-	translated_at_P0.5(DEG)	-	-
1700088E04Rik	ENSMUSG00000033029	RIKEN cDNA 1700088E04 gene [Source:MGI Symbol;Acc:MGI:1920774]	chr15:79108982-79141251	0.10273	0	0.091875	189	0	0	0	0	-	translated_at_P0.5(DEG)	-	-
Fuz	ENSMUSG00000011658	fuzzy homolog (Drosophila) [Source:MGI Symbol;Acc:MGI:1917550]	chr7:44896078-44929490	0.0406144	0	0.125278	15.6609	0.566045	0	0.291359	1.25816	-	translated_at_P0.5(DEG)	-	-
Mboat7	ENSMUSG00000035596	membrane bound O-acyltransferase domain containing 7 [Source:MGI Symbol;Acc:MGI:1924832]	chr7:3677788-3693525	0.504866	0	0.248841	10.4588	0.088844	0.0647645	0.0464026	6.563	-	translated_at_P0.5(DEG)	-	-
Peg3	ENSMUSG00000002265	paternally expressed 3 [Source:MGI Symbol;Acc:MGI:104748]	chr7:6705959-6730419	0.32284	0	0.024309	27.6604	0	0	0	0	-	translated_at_P0.5(DEG)	-	-
Psmb6	ENSMUSG00000018286	proteasome (prosome, macropain) subunit, beta type 6 [Source:MGI Symbol;Acc:MGI:104880]	chr11:70525356-70527858	8.47284	0	6.5317	329.591	4.45137	0.329582	5.07502	0	-	translated_at_P0.5(DEG)	-	-
Fbxw9	ENSMUSG00000008167	F-box and WD-40 domain protein 9 [Source:MGI Symbol;Acc:MGI:1915878]	chr8:85036914-85067120	0.225895	0	0.787424	142.774	22.0735	4.18438	0.0379517	0	-	translated_at_P0.5(DEG)	-	-
Gprasp2	ENSMUSG00000072966	G protein-coupled receptor associated sorting protein 2 [Source:MGI Symbol;Acc:MGI:2442071]	chrX:135839033-135844730	0.115734	0	0.0840252	59.2779	0.271098	0	0.209286	0	-	translated_at_P0.5(DEG)	-	-
Cct7	ENSMUSG00000030007	chaperonin containing Tcp1, subunit 7 (eta) [Source:MGI Symbol;Acc:MGI:107184]	chr6:85446784-85468477	6.56407	0.364236	1.72874	92.8518	2.89425	0	3.17734	0	-	translated_at_P0.5(DEG)	-	-
Acot7	ENSMUSG00000028937	acyl-CoA thioesterase 7 [Source:MGI Symbol;Acc:MGI:1917275]	chr4:152178099-152271855	0.64962	0	3.58274	157.521	4.05504	0	3.42721	0	-	translated_at_P0.5(DEG)	-	-
Trappc3	ENSMUSG00000028847	trafficking protein particle complex 3 [Source:MGI Symbol;Acc:MGI:1351486]	chr4:126262404-126275883	0.819535	0	0.639621	179.242	0.67131	0	0.473595	0	-	translated_at_P0.5(DEG)	-	-
Snrpa1	ENSMUSG00000030512	small nuclear ribonucleoprotein polypeptide A' [Source:MGI Symbol;Acc:MGI:1916231]	chr7:66060335-66074587	2.93301	0.0725545	1.21106	169.657	2.1295	0	2.14346	0	-	translated_at_P0.5(DEG)	-	-
Cx3cl1	ENSMUSG00000031778	chemokine (C-X3-C motif) ligand 1 [Source:MGI Symbol;Acc:MGI:1097153]	chr8:94772179-94782426	0.0174943	0.0218421	0.078015	65.6938	0.76619	0	3.35128	0	-	translated_at_P0.5(DEG)	-	-
Gipc1	ENSMUSG00000019433	GIPC PDZ domain containing family, member 1 [Source:MGI Symbol;Acc:MGI:1926252]	chr8:83652677-83664789	2.98862	0	1.34207	124.331	3.53701	0	2.95129	0	-	translated_at_P0.5(DEG)	-	-
Paqr7	ENSMUSG00000037348	progestin and adipoQ receptor family member VII [Source:MGI Symbol;Acc:MGI:1919154]	chr4:134496760-134510237	0.62304	0	0.443491	51.6841	1.4015	1.84044	0.767885	0	-	translated_at_P0.5(DEG)	-	-
Plxnb2	ENSMUSG00000036606	plexin B2 [Source:MGI Symbol;Acc:MGI:2154239]	chr15:89155545-89180788	1.45982	0.0535078	0.312937	26.8342	0.213926	0	0.302904	0	-	translated_at_P0.5(DEG)	-	-
Hpca	ENSMUSG00000028785	hippocalcin [Source:MGI Symbol;Acc:MGI:1336200]	chr4:129105529-129121925	2.27963	0	1.05773	127.881	1.22909	0.353421	0.729145	0	-	translated_at_P0.5(DEG)	-	-
Abcb8	ENSMUSG00000028973	ATP-binding cassette, sub-family B (MDR/TAP), member 8 [Source:MGI Symbol;Acc:MGI:1351667]	chr5:24394155-24409947	0	0	0.22477	57.9519	0.144788	0	0.136149	0	-	translated_at_P0.5(DEG)	-	-
Hid1	ENSMUSG00000034586	HID1 domain containing [Source:MGI Symbol;Acc:MGI:2445087]	chr11:115347708-115367719	0.215409	0	0.0756263	51.1459	0.522935	0.0143157	0.55257	0	-	translated_at_P0.5(DEG)	-	-
Pgd	ENSMUSG00000028961	phosphogluconate dehydrogenase [Source:MGI Symbol;Acc:MGI:97553]	chr4:149149984-149166707	3.9988	0.0377542	0.78845	77.6175	1.24498	0	1.16872	0.62075	-	translated_at_P0.5(DEG)	-	-
Pold2	ENSMUSG00000020471	polymerase (DNA directed), delta 2, regulatory subunit [Source:MGI Symbol;Acc:MGI:1097163]	chr11:5861865-5878256	2.50102	0	1.11187	102.667	0.10087	0	0.0884755	0	-	translated_at_P0.5(DEG)	-	-
Grwd1	ENSMUSG00000053801	glutamate-rich WD repeat containing 1 [Source:MGI Symbol;Acc:MGI:2141989]	chr7:45825222-45830789	0.798135	0.0224345	0.563721	84.9714	0.427544	0	0.51249	0	-	translated_at_P0.5(DEG)	-	-
Dctn2	ENSMUSG00000025410	dynactin 2 [Source:MGI Symbol;Acc:MGI:107733]	chr10:127266261-127288771	1.48064	0	1.42761	75.1421	1.98967	0	2.03022	0	-	translated_at_P0.5(DEG)	-	-
Egfl7	ENSMUSG00000026921	EGF-like domain 7 [Source:MGI Symbol;Acc:MGI:2449923]	chr2:26581055-26592682	0.164757	0	0	119.486	0.440698	0	0.259612	0	-	translated_at_P0.5(DEG)	-	-
Ajap1	ENSMUSG00000039546	adherens junction associated protein 1 [Source:MGI Symbol;Acc:MGI:2685419]	chr4:153373220-153482830	0.143639	0	0	51.6136	0.0166152	0	0	0	-	translated_at_P0.5(DEG)	-	-
Srp72	ENSMUSG00000036323	signal recognition particle 72 [Source:MGI Symbol;Acc:MGI:1333795]	chr5:76974700-76999935	1.60768	0.0188962	0.209669	36.5326	0.690655	0	0.583925	0	-	translated_at_P0.5(DEG)	-	-
Ndufb7	ENSMUSG00000033938	NADH dehydrogenase (ubiquinone) 1 beta subcomplex, 7 [Source:MGI Symbol;Acc:MGI:1914166]	chr8:83566757-83571623	11.5711	0.183125	6.66446	384.755	3.86899	0	4.97687	0	-	translated_at_P0.5(DEG)	-	-
Tprn	ENSMUSG00000048707	taperin [Source:MGI Symbol;Acc:MGI:2139535]	chr2:25262597-25269886	0	0	0.246381	55.2599	0.200825	0	1.47833	0	-	translated_at_P0.5(DEG)	-	-
Bend5	ENSMUSG00000028545	BEN domain containing 5 [Source:MGI Symbol;Acc:MGI:1914871]	chr4:110397697-111663024	0.0333948	0	0.082607	75.9068	0.554655	0	0.804865	0	-	translated_at_P0.5(DEG)	-	-
Mtif3	ENSMUSG00000016510	mitochondrial translational initiation factor 3 [Source:MGI Symbol;Acc:MGI:1923616]	chr5:146948656-146963797	0.361843	0.00808245	0.086708	19.2773	0.245489	0	0.196853	0	-	translated_at_P0.5(DEG)	-	-
Nicn1	ENSMUSG00000032606	nicolin 1 [Source:MGI Symbol;Acc:MGI:1913507]	chr9:108290456-108296496	9.49437	0.0336519	0.833925	78.6505	3.15478	0.0226487	4.28646	0	-	translated_at_P0.5(DEG)	-	-
Rilpl2	ENSMUSG00000029401	Rab interacting lysosomal protein-like 2 [Source:MGI Symbol;Acc:MGI:1933112]	chr5:124463264-124478235	0.91854	0	0.31864	89.752	0.727464	0	0.353844	0	-	translated_at_P0.5(DEG)	-	-
Dctpp1	ENSMUSG00000042462	dCTP pyrophosphatase 1 [Source:MGI Symbol;Acc:MGI:1913672]	chr7:127256958-127260667	6.93056	0	6.21942	288.762	0.96283	2.78863	0.87541	0	-	translated_at_P0.5(DEG)	-	-
Rpn2	ENSMUSG00000027642	ribophorin II [Source:MGI Symbol;Acc:MGI:98085]	chr2:157208547-157326318	2.02775	0.0455865	0.850946	39.4573	4.03639	0	9.12413	0	-	translated_at_P0.5(DEG)	-	-
Nes	ENSMUSG00000004891	nestin [Source:MGI Symbol;Acc:MGI:101784]	chr3:87971092-87980451	0.04409	0.0258455	0.0738677	21.7039	0.314251	0	0.293235	0	-	translated_at_P0.5(DEG)	-	-
Vps16	ENSMUSG00000027411	vacuolar protein sorting 16 (yeast) [Source:MGI Symbol;Acc:MGI:2136772]	chr2:130417683-130444269	2.36971	0.038172	1.01016	40.4051	0.0897373	0	0.0827095	0	-	translated_at_P0.5(DEG)	-	-
Med24	ENSMUSG00000017210	mediator complex subunit 24 [Source:MGI Symbol;Acc:MGI:1344385]	chr11:98704590-98729435	0.677607	0	0.709282	41.7543	0.430568	0	0.348469	0	-	translated_at_P0.5(DEG)	-	-
Map1a	ENSMUSG00000027254	microtubule-associated protein 1 A [Source:MGI Symbol;Acc:MGI:1306776]	chr2:121289601-121351013	0	0	0.0306177	11.2262	0.0126435	0	0.0382806	0	-	translated_at_P0.5(DEG)	-	-
Mrpl43	ENSMUSG00000025208	mitochondrial ribosomal protein L43 [Source:MGI Symbol;Acc:MGI:2137229]	chr19:45005013-45006442	2.18809	0.125265	0.550314	126.965	1.33494	0	1.48165	0	-	translated_at_P0.5(DEG)	-	-
Idh2	ENSMUSG00000030541	isocitrate dehydrogenase 2 (NADP+), mitochondrial [Source:MGI Symbol;Acc:MGI:96414]	chr7:80094846-80115350	1.62423	0	0.772411	72.8256	0.515492	0	0.581155	0	-	translated_at_P0.5(DEG)	-	-
Cend1	ENSMUSG00000060240	cell cycle exit and neuronal differentiation 1 [Source:MGI Symbol;Acc:MGI:1929898]	chr7:141426450-141429420	0.320153	0	0.94628	75.5754	1.33449	0	1.28405	0	-	translated_at_P0.5(DEG)	-	-
Dctn6	ENSMUSG00000031516	dynactin 6 [Source:MGI Symbol;Acc:MGI:1343154]	chr8:34090422-34108511	0	0	0.113646	137.986	0.430957	0	0.73894	0	-	translated_at_P0.5(DEG)	-	-
Cep131	ENSMUSG00000039781	centrosomal protein 131 [Source:MGI Symbol;Acc:MGI:107440]	chr11:120064429-120086827	0.191965	0	0.0403521	23.0953	0.653818	0	2.16756	0	-	translated_at_P0.5(DEG)	-	-
Nosip	ENSMUSG00000003421	nitric oxide synthase interacting protein [Source:MGI Symbol;Acc:MGI:1913644]	chr7:45062428-45078503	0.896251	0.0344274	0.702237	46.1165	1.59743	0	1.42743	0	-	translated_at_P0.5(DEG)	-	-
Tdrd3	ENSMUSG00000022019	tudor domain containing 3 [Source:MGI Symbol;Acc:MGI:2444023]	chr14:87416582-87545508	3.3614	0	0.648133	33.0912	0.214273	1.18826	0.39535	0	-	translated_at_P0.5(DEG)	-	-
Tfpt	ENSMUSG00000006335	TCF3 (E2A) fusion partner [Source:MGI Symbol;Acc:MGI:1916964]	chr7:3620323-3629929	3.16493	0.0406301	0.6118	100.21	0.302432	0	0.468054	0	-	translated_at_P0.5(DEG)	-	-
Gaa	ENSMUSG00000025579	glucosidase, alpha, acid [Source:MGI Symbol;Acc:MGI:95609]	chr11:119267966-119285698	0.549909	0	0.1458	35.0866	0.137537	0.251321	0.161321	0	-	translated_at_P0.5(DEG)	-	-
Bcan	ENSMUSG00000004892	brevican [Source:MGI Symbol;Acc:MGI:1096385]	chr3:87987530-88000356	0	0	0.0181936	35.5046	0	1.71867	0.0250273	0.252788	-	translated_at_P0.5(DEG)	-	-
Bag4	ENSMUSG00000037316	BCL2-associated athanogene 4 [Source:MGI Symbol;Acc:MGI:1914634]	chr8:25764538-25785209	0.0699588	0	0.0652983	25.4187	0.0415219	0	0.121558	0	-	translated_at_P0.5(DEG)	-	-
Dhrs1	ENSMUSG00000002332	dehydrogenase/reductase (SDR family) member 1 [Source:MGI Symbol;Acc:MGI:1196314]	chr14:55739019-55745684	2.79975	0	0.874403	87.0387	1.41596	0	2.6029	0	-	translated_at_P0.5(DEG)	-	-
Ppan	ENSMUSG00000004100	peter pan homolog (Drosophila) [Source:MGI Symbol;Acc:MGI:2178445]	chr9:20888174-20892179	0.0368955	0	0.405025	61.7625	0	0	0	0	-	translated_at_P0.5(DEG)	-	-
Tmem35	ENSMUSG00000033578	transmembrane protein 35 [Source:MGI Symbol;Acc:MGI:1914814]	chrX:134295224-134305969	2.42469	0	1.35829	69.8744	2.57069	0	2.17583	0	-	translated_at_P0.5(DEG)	-	-
Polr1c	ENSMUSG00000067148	polymerase (RNA) I polypeptide C [Source:MGI Symbol;Acc:MGI:103288]	chr17:46243919-46248045	2.74264	0	0.452085	82.3567	0.6419	0	0.961385	0	-	translated_at_P0.5(DEG)	-	-
Sult2b1	ENSMUSG00000003271	sulfotransferase family, cytosolic, 2B, member 1 [Source:MGI Symbol;Acc:MGI:1926342]	chr7:45729982-45759555	0	0	0	111.695	0	0	0	0	-	translated_at_P0.5(DEG)	-	-
Wdr8	-	-	chr4:154142371-154156818	0.811493	0	0.098338	72.8539	0.6095	0	0.401003	0	-	translated_at_P0.5(DEG)	-	-
Peg3os	-	-	chr7:6705959-6730419	0.7303	0	0.37317	76.8169	0	0	0	0	-	translated_at_P0.5(DEG)	-	-
Ccdc90b	ENSMUSG00000030613	coiled-coil domain containing 90B [Source:MGI Symbol;Acc:MGI:1913615]	chr7:92561148-92582294	2.16036	0.0294623	0.413869	57.2325	0	0	0	0	-	translated_at_P0.5(DEG)	-	-
Tchp	ENSMUSG00000002486	trichoplein, keratin filament binding [Source:MGI Symbol;Acc:MGI:1925082]	chr5:114707778-114722327	1.30372	0	0.0951764	38.1386	0.196698	0	0.443649	0	-	translated_at_P0.5(DEG)	-	-
1110008P14Rik	ENSMUSG00000039195	RIKEN cDNA 1110008P14 gene [Source:MGI Symbol;Acc:MGI:1920987]	chr2:32379100-32381915	0.34957	0	2.42802	218.889	1.38097	8.6455	2.2145	0	-	translated_at_P0.5(DEG)	-	-
Pmpca	ENSMUSG00000026926	peptidase (mitochondrial processing) alpha [Source:MGI Symbol;Acc:MGI:1918568]	chr2:26389347-26409219	0.59146	0.0159585	0.132604	30.2336	0.47911	0	0.69971	0.123127	-	translated_at_P0.5(DEG)	-	-
Ptp4a3	ENSMUSG00000059895	protein tyrosine phosphatase 4a3 [Source:MGI Symbol;Acc:MGI:1277098]	chr15:73723144-73758766	1.1896	0.0156666	0.350629	29.7598	1.72256	0	1.71206	0.147391	-	translated_at_P0.5(DEG)	-	-
Cyb561d2	ENSMUSG00000037190	cytochrome b-561 domain containing 2 [Source:MGI Symbol;Acc:MGI:1929280]	chr9:107539010-107541865	0.068655	0	0.557389	69.8298	0	0	0	0	-	translated_at_P0.5(DEG)	-	-
Gramd1a	ENSMUSG00000001248	GRAM domain containing 1A [Source:MGI Symbol;Acc:MGI:105490]	chr7:31130126-31151050	1.77082	0	0.277056	43.4132	0	0	0	0	-	translated_at_P0.5(DEG)	-	-
Coq4	ENSMUSG00000026798	coenzyme Q4 homolog (yeast) [Source:MGI Symbol;Acc:MGI:1098826]	chr2:29788262-29797743	0	0	0.102447	52.648	0	0	0	0	-	translated_at_P0.5(DEG)	-	-
Aip	ENSMUSG00000024847	aryl-hydrocarbon receptor-interacting protein [Source:MGI Symbol;Acc:MGI:109622]	chr19:4099997-4125858	2.20133	0	1.29064	45.7347	3.57338	2.73071	3.23956	0	-	translated_at_P0.5(DEG)	-	-
Nampt	ENSMUSG00000020572	nicotinamide phosphoribosyltransferase [Source:MGI Symbol;Acc:MGI:1929865]	chr12:32820334-32853369	2.33119	0.0236253	0.791925	19.0447	0.186586	0	0.328553	0	-	translated_at_P0.5(DEG)	-	-
Pitpnm2	ENSMUSG00000029406	phosphatidylinositol transfer protein, membrane-associated 2 [Source:MGI Symbol;Acc:MGI:1336192]	chr5:124118688-124249760	0.0649735	0	0	15.706	0.177548	0	0.283764	0	-	translated_at_P0.5(DEG)	-	-
Cep89	ENSMUSG00000023072	centrosomal protein 89 [Source:MGI Symbol;Acc:MGI:1919390]	chr7:35397092-35438684	0.443334	0	0.280016	38.5409	0.0402106	0.310964	0.052563	0	-	translated_at_P0.5(DEG)	-	-
Tmem63b	ENSMUSG00000036026	transmembrane protein 63b [Source:MGI Symbol;Acc:MGI:2387609]	chr17:45660176-45686218	0.530566	0	0.837019	44.8577	1.10344	0	2.61914	0	-	translated_at_P0.5(DEG)	-	-
Ndrg2	ENSMUSG00000004558	N-myc downstream regulated gene 2 [Source:MGI Symbol;Acc:MGI:1352498]	chr14:51905270-51913488	0.96551	0.0398712	0.167878	50.6496	0.256221	0	0.585245	0	-	translated_at_P0.5(DEG)	-	-
Adrbk2	ENSMUSG00000042249	adrenergic receptor kinase, beta 2 [Source:MGI Symbol;Acc:MGI:87941]	chr5:112910477-113015538	0	0.0202525	0	15.8045	0.0149704	0	0	0	-	translated_at_P0.5(DEG)	-	-
D6Wsu163e	ENSMUSG00000030347	DNA segment, Chr 6, Wayne State University 163, expressed [Source:MGI Symbol;Acc:MGI:107893]	chr6:126939965-126975704	1.44108	0.0187478	0.348181	41.6748	0.100943	0	0.183261	0	-	translated_at_P0.5(DEG)	-	-
Ascc1	ENSMUSG00000044475	activating signal cointegrator 1 complex subunit 1 [Source:MGI Symbol;Acc:MGI:1916340]	chr10:59987908-60099990	0.36016	0	0.196367	67.2646	1.18861	0.03331	1.27279	0	-	translated_at_P0.5(DEG)	-	-
Pigyl	ENSMUSG00000010607	phosphatidylinositol glycan anchor biosynthesis, class Y-like [Source:MGI Symbol;Acc:MGI:1913518]	chr9:22055459-22389206	1.40534	0	1.99445	194.935	3.03649	0	2.03062	0	-	translated_at_P0.5(DEG)	-	-
Ezh1	ENSMUSG00000006920	enhancer of zeste homolog 1 (Drosophila) [Source:MGI Symbol;Acc:MGI:1097695]	chr11:101191114-101226450	0.08198	0	0.0516273	23.6864	0.119425	0	0.202155	0	-	translated_at_P0.5(DEG)	-	-
Tsen2	ENSMUSG00000042389	tRNA splicing endonuclease 2 homolog (S. cerevisiae) [Source:MGI Symbol;Acc:MGI:2141599]	chr6:115544703-115578336	0	0	0.144477	52.048	0.361793	0	0.277207	0	-	translated_at_P0.5(DEG)	-	-
Cct4	ENSMUSG00000007739	chaperonin containing Tcp1, subunit 4 (delta) [Source:MGI Symbol;Acc:MGI:104689]	chr11:22990592-23003336	3.35466	0.0216245	0.490817	38.4365	1.04895	0.0243619	1.05818	0	-	translated_at_P0.5(DEG)	-	-
Caly	ENSMUSG00000025468	calcyon neuron-specific vesicular protein [Source:MGI Symbol;Acc:MGI:1915816]	chr7:140069879-140082548	0.0688755	0	1.24383	108.216	1.08309	0	1.44345	0	-	translated_at_P0.5(DEG)	-	-
Timp4	ENSMUSG00000030317	tissue inhibitor of metalloproteinase 4 [Source:MGI Symbol;Acc:MGI:109125]	chr6:115134901-115282626	0.377428	0	0.504695	57.0761	0.0513275	5.8427	1.07835	0	-	translated_at_P0.5(DEG)	-	-
Pygb	ENSMUSG00000033059	brain glycogen phosphorylase [Source:MGI Symbol;Acc:MGI:97828]	chr2:150786795-150831748	0.284917	0	0.113989	25.37	1.46796	0	3.81004	0	-	translated_at_P0.5(DEG)	-	-
Ddx25	ENSMUSG00000032101	DEAD (Asp-Glu-Ala-Asp) box polypeptide 25 [Source:MGI Symbol;Acc:MGI:1353582]	chr9:35541847-35558470	0	0	0.475724	57.8084	0	0	0	0	-	translated_at_P0.5(DEG)	-	-
Mfap2	ENSMUSG00000060572	microfibrillar-associated protein 2 [Source:MGI Symbol;Acc:MGI:99559]	chr4:141010423-141015984	5.49225	0.0444982	2.33281	112.037	4.35895	0	3.00757	0.73576	-	translated_at_P0.5(DEG)	-	-
Fbxo6	ENSMUSG00000055401	F-box protein 6 [Source:MGI Symbol;Acc:MGI:1354743]	chr4:148145715-148152135	0.59154	0	0.067919	85.8527	3.11622	4.29249	11.8619	0.62506	-	translated_at_P0.5(DEG)	-	-
Fam73b	ENSMUSG00000026858	family with sequence similarity 73, member B [Source:MGI Symbol;Acc:MGI:1922035]	chr2:30364232-30385519	0	0	0	29.164	0.0149855	0	0.0195431	0	-	translated_at_P0.5(DEG)	-	-
Rap1gap	ENSMUSG00000041351	Rap1 GTPase-activating protein [Source:MGI Symbol;Acc:MGI:109338]	chr4:137664725-137729861	0.270179	0	0	32.2659	0.06292	0	0.102641	0	-	translated_at_P0.5(DEG)	-	-
Hist3h2a	ENSMUSG00000078851	histone cluster 3, H2a [Source:MGI Symbol;Acc:MGI:2448458]	chr11:58954684-58955192	5.56762	0.318876	0.77931	190.761	2.08499	0	7.4674	0	-	translated_at_P0.5(DEG)	-	-
Tsr3	ENSMUSG00000015126	TSR3 20S rRNA accumulation [Source:MGI Symbol;Acc:MGI:1915577]	chr17:25240169-25256364	4.14342	0	0.158862	81.9956	0.549395	0	2.4617	0	-	translated_at_P0.5(DEG)	-	-
Sh3bgrl3	ENSMUSG00000028843	SH3 domain binding glutamic acid-rich protein-like 3 [Source:MGI Symbol;Acc:MGI:1920973]	chr4:134127405-134128753	12.4853	0	4.50167	187.81	1.56353	0	1.61852	0	-	translated_at_P0.5(DEG)	-	-
Ube2ql1	ENSMUSG00000052981	ubiquitin-conjugating enzyme E2Q family-like 1 [Source:MGI Symbol;Acc:MGI:1924230]	chr13:69702831-69739897	0.248611	0	0.0182168	41.5332	0.178918	0	0.275651	0	-	translated_at_P0.5(DEG)	-	-
Ube2o	ENSMUSG00000020802	ubiquitin-conjugating enzyme E2O [Source:MGI Symbol;Acc:MGI:2444266]	chr11:116537752-116581447	0.481305	0	0.101549	18.6487	0.439819	0	0.919604	0	-	translated_at_P0.5(DEG)	-	-
Abtb1	ENSMUSG00000030083	ankyrin repeat and BTB (POZ) domain containing 1 [Source:MGI Symbol;Acc:MGI:1933148]	chr6:88835913-88841935	0.0323403	0	0.486645	42.4275	0.367408	0	0.296708	0	-	translated_at_P0.5(DEG)	-	-
D10Jhu81e	ENSMUSG00000053329	DNA segment, Chr 10, Johns Hopkins University 81 expressed [Source:MGI Symbol;Acc:MGI:1351861]	chr10:78162066-78169768	3.90554	0.065545	0.616743	64.4832	0.12205	0	0.268545	0	-	translated_at_P0.5(DEG)	-	-
Urgcp	ENSMUSG00000049680	upregulator of cell proliferation [Source:MGI Symbol;Acc:MGI:1919296]	chr11:5713416-5784710	0	0	0.0420248	16.8454	0.0194191	0.240177	0.0126286	0	-	translated_at_P0.5(DEG)	-	-
Prkcsh	ENSMUSG00000003402	protein kinase C substrate 80K-H [Source:MGI Symbol;Acc:MGI:107877]	chr9:22003034-22014222	1.78497	0.0925839	0.86016	36.5495	1.0672	0.071934	3.1577	0	-	translated_at_P0.5(DEG)	-	-
Add2	ENSMUSG00000030000	adducin 2 (beta) [Source:MGI Symbol;Acc:MGI:87919]	chr6:86028680-86124409	1.34806	0.0124261	0.274471	17.0696	0.0583165	0	0.031779	0	-	translated_at_P0.5(DEG)	-	-
Eid2b	ENSMUSG00000070705	EP300 interacting inhibitor of differentiation 2B [Source:MGI Symbol;Acc:MGI:1924095]	chr7:28277705-28280129	1.21383	0.561559	0.296308	37.1559	0.206536	0	0.111913	0	-	translated_at_P0.5(DEG)	-	-
Psmd13	ENSMUSG00000025487	proteasome (prosome, macropain) 26S subunit, non-ATPase, 13 [Source:MGI Symbol;Acc:MGI:1345192]	chr7:140882393-140898642	1.81423	0	0.614783	53.1133	1.18223	0.031334	1.28167	0	-	translated_at_P0.5(DEG)	-	-
Armc6	ENSMUSG00000002343	armadillo repeat containing 6 [Source:MGI Symbol;Acc:MGI:1924063]	chr8:70220192-70263105	0.216268	0	0.0796864	38.5576	0.333114	0	0.436211	0	-	translated_at_P0.5(DEG)	-	-
Ccdc124	ENSMUSG00000007721	coiled-coil domain containing 124 [Source:MGI Symbol;Acc:MGI:1916403]	chr8:70868226-70873490	3.75801	0.160239	3.21624	89.4688	0.92498	0	1.14797	0	-	translated_at_P0.5(DEG)	-	-
Ctu2	ENSMUSG00000049482	cytosolic thiouridylase subunit 2 homolog (S. pombe) [Source:MGI Symbol;Acc:MGI:1914215]	chr8:122476142-122551329	0	0.0448496	0.0800871	21.4327	0.0072799	0	0.0098176	0	-	translated_at_P0.5(DEG)	-	-
Gdpd5	ENSMUSG00000035314	glycerophosphodiester phosphodiesterase domain containing 5 [Source:MGI Symbol;Acc:MGI:2686926]	chr7:99381548-99460984	0.209583	0.0113089	0.162795	23.6427	0.225455	0	0.2755	0	-	translated_at_P0.5(DEG)	-	-
Tagln2	ENSMUSG00000026547	transgelin 2 [Source:MGI Symbol;Acc:MGI:1312985]	chr1:172500245-172507375	4.76523	0.0322487	1.56624	74.4369	1.04095	0	1.05678	0	-	translated_at_P0.5(DEG)	-	-
Tspan4	ENSMUSG00000025511	tetraspanin 4 [Source:MGI Symbol;Acc:MGI:1928097]	chr7:141475235-141539857	0	0	0.49121	67.9501	0.897045	0	0.84673	0	-	translated_at_P0.5(DEG)	-	-
Kdm4b	ENSMUSG00000024201	lysine (K)-specific demethylase 4B [Source:MGI Symbol;Acc:MGI:2442355]	chr17:56326049-56402873	0.121751	0	0.224816	16.6647	0.31376	0	0.478734	0	-	translated_at_P0.5(DEG)	-	-
Sf3b3	ENSMUSG00000033732	splicing factor 3b, subunit 3 [Source:MGI Symbol;Acc:MGI:1289341]	chr8:110810491-110846803	0.609543	0	0.196661	19.667	0.0931005	0	0.181814	0	-	translated_at_P0.5(DEG)	-	-
Trit1	ENSMUSG00000028653	tRNA isopentenyltransferase 1 [Source:MGI Symbol;Acc:MGI:1914216]	chr4:123016596-123054934	0.6142	0	0	27.8451	0	0	0	0	-	translated_at_P0.5(DEG)	-	-
Akap11	ENSMUSG00000022016	A kinase (PRKA) anchor protein 11 [Source:MGI Symbol;Acc:MGI:2684060]	chr14:78492245-78536860	0.0296607	0	0.00497309	9.58591	0.217785	0.014293	0.363435	0	-	translated_at_P0.5(DEG)	-	-
Edc4	ENSMUSG00000036270	enhancer of mRNA decapping 4 [Source:MGI Symbol;Acc:MGI:2446249]	chr8:105880950-105893207	0.171973	0.0434957	0.181507	14.368	0.196843	0	0.139725	0	-	translated_at_P0.5(DEG)	-	-
Armcx2	ENSMUSG00000033436	armadillo repeat containing, X-linked 2 [Source:MGI Symbol;Acc:MGI:1914666]	chrX:134804141-134809221	0.553836	0	0.169155	18.788	0.083764	0.0127384	0.12738	0	-	translated_at_P0.5(DEG)	-	-
Cc2d1a	ENSMUSG00000036686	coiled-coil and C2 domain containing 1A [Source:MGI Symbol;Acc:MGI:2384831]	chr8:84132827-84147753	0	0	0.126281	25.2413	0.298301	1.01533	0.301899	0	-	translated_at_P0.5(DEG)	-	-
Ppp1r16a	ENSMUSG00000033819	protein phosphatase 1, regulatory (inhibitor) subunit 16A [Source:MGI Symbol;Acc:MGI:1920312]	chr15:76671679-76694915	1.7531	0	0.481354	29.7831	0	0	0	0	-	translated_at_P0.5(DEG)	-	-
Cryl1	ENSMUSG00000021947	crystallin, lambda 1 [Source:MGI Symbol;Acc:MGI:1915881]	chr14:57275033-57398483	0.042141	0	0	53.5994	0	0	0	0	-	translated_at_P0.5(DEG)	-	-
Bid	ENSMUSG00000004446	BH3 interacting domain death agonist [Source:MGI Symbol;Acc:MGI:108093]	chr6:120893118-120916820	0	0	0	37.7312	0	0	0	0	-	translated_at_P0.5(DEG)	-	-
Gps1	ENSMUSG00000025156	G protein pathway suppressor 1 [Source:MGI Symbol;Acc:MGI:2384801]	chr11:120784271-120789102	0.650782	0	0.205694	31.3413	0.781448	2.30708	0.97598	2.27069	-	translated_at_P0.5(DEG)	-	-
Prpf40b	ENSMUSG00000023007	PRP40 pre-mRNA processing factor 40 homolog B (yeast) [Source:MGI Symbol;Acc:MGI:1925583]	chr15:99295408-99317007	1.15047	0	0.0847762	23.6194	0.466927	0	0.357115	0	-	translated_at_P0.5(DEG)	-	-
Tmem164	ENSMUSG00000047045	transmembrane protein 164 [Source:MGI Symbol;Acc:MGI:2148020]	chrX:142681399-142843494	0.373568	0	0.0362417	14.4143	0	0	0	0	-	translated_at_P0.5(DEG)	-	-
Ppp1r1a	ENSMUSG00000022490	protein phosphatase 1, regulatory (inhibitor) subunit 1A [Source:MGI Symbol;Acc:MGI:1889595]	chr15:103530278-103537992	1.25262	0	0.877725	65.1413	0.993125	0	1.48389	0	-	translated_at_P0.5(DEG)	-	-
Ctnnbl1	ENSMUSG00000027649	catenin, beta like 1 [Source:MGI Symbol;Acc:MGI:1913892]	chr2:157737400-157891903	2.23341	0.0151056	0.226378	26.5996	0.6019	0	0.589735	0	-	translated_at_P0.5(DEG)	-	-
Syne2	ENSMUSG00000063450	spectrin repeat containing, nuclear envelope 2 [Source:MGI Symbol;Acc:MGI:2449316]	chr12:75818317-76110928	0.0402756	0.0017809	0.0194104	3.12267	0.135584	0	0.123877	0	-	translated_at_P0.5(DEG)	-	-
Wdr13	ENSMUSG00000031166	WD repeat domain 13 [Source:MGI Symbol;Acc:MGI:1914661]	chrX:8123300-8132858	0	0.0806665	0.207311	15.1751	0.374614	0	0.420401	0	-	translated_at_P0.5(DEG)	-	-
2310003H01Rik	ENSMUSG00000025384	RIKEN cDNA 2310003H01 gene [Source:MGI Symbol;Acc:MGI:1919135]	chr11:120369561-120378746	0.64131	0	0.185821	23.7225	0.0426211	0.073048	0	0	-	translated_at_P0.5(DEG)	-	-
Mok	ENSMUSG00000056458	MOK protein kinase [Source:MGI Symbol;Acc:MGI:1336881]	chr12:110807797-110840939	0.654415	0.0427683	0.0461549	40.1471	0	0	0	0	-	translated_at_P0.5(DEG)	-	-
Akt1s1	ENSMUSG00000011096	AKT1 substrate 1 (proline-rich) [Source:MGI Symbol;Acc:MGI:1914855]	chr7:44849223-44855421	1.88234	0.442709	0.601352	67.0861	2.14651	0	1.31042	0	-	translated_at_P0.5(DEG)	-	-
Nkiras1	ENSMUSG00000021772	NFKB inhibitor interacting Ras-like protein 1 [Source:MGI Symbol;Acc:MGI:1916971]	chr14:18271141-18331844	0	0.0106598	0.0359355	13.1151	0.217016	0	0.39456	0	-	translated_at_P0.5(DEG)	-	-
Fjx1	ENSMUSG00000075012	four jointed box 1 (Drosophila) [Source:MGI Symbol;Acc:MGI:1341907]	chr2:102449365-102451792	0	0	0.358128	40.3603	0	0	0	0	-	translated_at_P0.5(DEG)	-	-
1810041L15Rik	ENSMUSG00000062760	RIKEN cDNA 1810041L15 gene [Source:MGI Symbol;Acc:MGI:1919551]	chr15:84379202-84447097	0.119019	0	0.161095	12.5831	0.192087	0.0076574	0.290461	0.109869	-	translated_at_P0.5(DEG)	-	-
Ndufaf4	ENSMUSG00000028261	NADH dehydrogenase (ubiquinone) 1 alpha subcomplex, assembly factor 4 [Source:MGI Symbol;Acc:MGI:1915743]	chr4:24898082-24905001	0.270171	0.0111477	0.0202607	18.8762	0	0	0.0181037	0	-	translated_at_P0.5(DEG)	-	-
Flot1	ENSMUSG00000059714	flotillin 1 [Source:MGI Symbol;Acc:MGI:1100500]	chr17:35823356-35832787	0.0342365	0.2137	0.271643	34.3143	0.380995	0	0.50082	0	-	translated_at_P0.5(DEG)	-	-
Dguok	ENSMUSG00000014554	deoxyguanosine kinase [Source:MGI Symbol;Acc:MGI:1351602]	chr6:83480213-83506969	0	0.0469381	0.557296	71.6928	0	0	0	0	-	translated_at_P0.5(DEG)	-	-
Eci1	ENSMUSG00000024132	enoyl-Coenzyme A delta isomerase 1 [Source:MGI Symbol;Acc:MGI:94871]	chr17:24426682-24439316	3.79395	0.0427027	0.20216	69.3976	2.59306	0	2.67056	0	-	translated_at_P0.5(DEG)	-	-
Nubp2	ENSMUSG00000039183	nucleotide binding protein 2 [Source:MGI Symbol;Acc:MGI:1347072]	chr17:24882610-24886350	0.308349	0	0.699244	64.2472	0	0	0	0	-	translated_at_P0.5(DEG)	-	-
Adck5	ENSMUSG00000022550	aarF domain containing kinase 5 [Source:MGI Symbol;Acc:MGI:2679274]	chr15:76576358-76607591	0.0560045	0	0.0868455	32.8956	0.207532	0	0.0680105	0	-	translated_at_P0.5(DEG)	-	-
Sfrp1	ENSMUSG00000031548	secreted frizzled-related protein 1 [Source:MGI Symbol;Acc:MGI:892014]	chr8:23411501-23449632	3.52361	0.0337863	0.215085	15.8913	0.990993	0.0213434	1.36946	0	-	translated_at_P0.5(DEG)	-	-
Sf3a1	ENSMUSG00000002129	splicing factor 3a, subunit 1 [Source:MGI Symbol;Acc:MGI:1914715]	chr11:4160353-4182541	0.207126	0.00811685	0.284191	11.0414	0.0202386	0	0.02633	0	-	translated_at_P0.5(DEG)	-	-
Pds5b	ENSMUSG00000034021	PDS5, regulator of cohesion maintenance, homolog B (S. cerevisiae) [Source:MGI Symbol;Acc:MGI:2140945]	chr5:150673826-150810669	0.0153765	0	0	7.81337	0.0425778	0	0.104747	0	-	translated_at_P0.5(DEG)	-	-
Fibcd1	ENSMUSG00000026841	fibrinogen C domain containing 1 [Source:MGI Symbol;Acc:MGI:2138953]	chr2:31813289-31846005	0	0	0	14.4478	0.0733955	0	0.0682165	0	-	translated_at_P0.5(DEG)	-	-
Pcolce	ENSMUSG00000029718	procollagen C-endopeptidase enhancer protein [Source:MGI Symbol;Acc:MGI:105099]	chr5:137605106-137611404	0	0.0476131	0	51.6454	0	0	0	0	-	translated_at_P0.5(DEG)	-	-
Ethe1	ENSMUSG00000064254	ethylmalonic encephalopathy 1 [Source:MGI Symbol;Acc:MGI:1913321]	chr7:24583837-24608926	0.379648	0	0	54.2597	0	0	0	0	-	translated_at_P0.5(DEG)	-	-
Zfyve28	ENSMUSG00000037224	zinc finger, FYVE domain containing 28 [Source:MGI Symbol;Acc:MGI:2684992]	chr5:34194893-34288324	0.0136411	0	0	17.6979	0	0	0	0	-	translated_at_P0.5(DEG)	-	-
Manbal	ENSMUSG00000063019	mannosidase, beta A, lysosomal-like [Source:MGI Symbol;Acc:MGI:1916411]	chr2:157367593-157396763	2.20216	0	0.880436	67.5143	0.207998	0	0.13805	0	-	translated_at_P0.5(DEG)	-	-
Asphd2	ENSMUSG00000029348	aspartate beta-hydroxylase domain containing 2 [Source:MGI Symbol;Acc:MGI:1920148]	chr5:112385444-112392213	0	0	0.099244	52.8141	0.102527	0	0.179905	0	-	translated_at_P0.5(DEG)	-	-
Mrps25	ENSMUSG00000014551	mitochondrial ribosomal protein S25 [Source:MGI Symbol;Acc:MGI:1928140]	chr6:92091417-92184023	0.0823376	0.373657	0.0949714	10.7844	0.0217343	0	0	0	-	translated_at_P0.5(DEG)	-	-
Ppme1	ENSMUSG00000030718	protein phosphatase methylesterase 1 [Source:MGI Symbol;Acc:MGI:1919840]	chr7:100326736-100371896	1.20885	0.106104	0.508244	37.617	1.65076	0.02	3.16773	0	-	translated_at_P0.5(DEG)	-	-
Nfrkb	ENSMUSG00000042185	nuclear factor related to kappa B binding protein [Source:MGI Symbol;Acc:MGI:2442410]	chr9:31386191-31421334	0	0	0.0886123	11.5008	0.105808	0	0.187667	0	-	translated_at_P0.5(DEG)	-	-
Odf3b	ENSMUSG00000047394	outer dense fiber of sperm tails 3B [Source:MGI Symbol;Acc:MGI:1917363]	chr15:89377448-89379254	0	0	0.0810325	68.6535	0.056082	0	0.0745925	0	-	translated_at_P0.5(DEG)	-	-
1700037H04Rik	ENSMUSG00000027327	RIKEN cDNA 1700037H04 gene [Source:MGI Symbol;Acc:MGI:1914576]	chr2:131127411-131604824	5.86725	0.073189	1.55122	51.633	0.771645	0	0.780785	0	-	translated_at_P0.5(DEG)	-	-
Zscan21	ENSMUSG00000037017	zinc finger and SCAN domain containing 21 [Source:MGI Symbol;Acc:MGI:99182]	chr5:138116904-138134265	0	0	0.238387	26.8038	1.139	0	1.51224	0	-	translated_at_P0.5(DEG)	-	-
Fbxo16	ENSMUSG00000034532	F-box protein 16 [Source:MGI Symbol;Acc:MGI:1354706]	chr14:65266700-65321502	0	0	0.0428242	65.6468	0.060367	0	0	0	-	translated_at_P0.5(DEG)	-	-
Hps1	ENSMUSG00000025188	Hermansky-Pudlak syndrome 1 homolog (human) [Source:MGI Symbol;Acc:MGI:2177763]	chr19:42755195-42779976	0	0	0.0720334	23.2307	0	0	0.0730505	0	-	translated_at_P0.5(DEG)	-	-
Abcb9	ENSMUSG00000029408	ATP-binding cassette, sub-family B (MDR/TAP), member 9 [Source:MGI Symbol;Acc:MGI:1861729]	chr5:124061856-124095798	0	0	0.036655	21.6119	0.0456171	0.111031	0.0396606	0	-	translated_at_P0.5(DEG)	-	-
Ppic	ENSMUSG00000024538	peptidylprolyl isomerase C [Source:MGI Symbol;Acc:MGI:97751]	chr18:53406340-53418007	0.0498226	0	0.063076	51.7416	0	0	0	0	-	translated_at_P0.5(DEG)	-	-
Iqcg	ENSMUSG00000035578	IQ motif containing G [Source:MGI Symbol;Acc:MGI:1916957]	chr16:32914099-33056186	0.123786	0.0699065	0.43629	16.3745	0.203532	0.0113938	0.194768	0	-	translated_at_P0.5(DEG)	-	-
Tmeff2	ENSMUSG00000026109	transmembrane protein with EGF-like and two follistatin-like domains 2 [Source:MGI Symbol;Acc:MGI:1861735]	chr1:50927522-51187270	0	0	0.0510571	19.82	0	0	0	0	-	translated_at_P0.5(DEG)	-	-
Lrrc16b	ENSMUSG00000022211	leucine rich repeat containing 16B [Source:MGI Symbol;Acc:MGI:2448573]	chr14:55491092-55508264	0.158639	0	0.0572904	12.9823	0	0.144479	0	0	-	translated_at_P0.5(DEG)	-	-
Med31	ENSMUSG00000020801	mediator complex subunit 31 [Source:MGI Symbol;Acc:MGI:1914529]	chr11:72211723-72218450	0.0562175	0	0	52.1247	0	0	0	0	-	translated_at_P0.5(DEG)	-	-
6430548M08Rik	ENSMUSG00000031824	RIKEN cDNA 6430548M08 gene [Source:MGI Symbol;Acc:MGI:2443793]	chr8:120114151-120165307	0.122763	0	0	13.0977	1.17802	0.090136	2.93195	0	-	translated_at_P0.5(DEG)	-	-
Ptpn1	ENSMUSG00000027540	protein tyrosine phosphatase, non-receptor type 1 [Source:MGI Symbol;Acc:MGI:97805]	chr2:167932326-167979385	1.79505	0	0.189495	13.3175	0.0118861	0	0	0	-	translated_at_P0.5(DEG)	-	-
Ubxn8	ENSMUSG00000052906	UBX domain protein 8 [Source:MGI Symbol;Acc:MGI:1337129]	chr8:33599620-33641976	0.124937	0	0.192518	17.5088	0.327499	0	0.498999	0	-	translated_at_P0.5(DEG)	-	-
Dis3l2	ENSMUSG00000053333	DIS3 mitotic control homolog (S. cerevisiae)-like 2 [Source:MGI Symbol;Acc:MGI:2442555]	chr1:86703803-87050097	0	0	0.195913	20.668	1.78585	0.0310096	0.318317	0	-	translated_at_P0.5(DEG)	-	-
H2-Ke2	-	-	chr17:33938908-33940343	10.9846	0.0729215	7.80045	97.552	7.73165	0	31.5762	1.0772	-	translated_at_P0.5(DEG)	-	-
Nts	ENSMUSG00000019890	neurotensin [Source:MGI Symbol;Acc:MGI:1328351]	chr10:102481755-102490418	0	0	0	57.2012	0.0632875	0	0	0	-	translated_at_P0.5(DEG)	-	-
Tmem229b	ENSMUSG00000046157	transmembrane protein 229B [Source:MGI Symbol;Acc:MGI:2444389]	chr12:78961794-79007277	1.26259	0.0110659	0.0595654	19.8195	0.8644	0	1.15057	0	-	translated_at_P0.5(DEG)	-	-
Alad	ENSMUSG00000028393	aminolevulinate, delta-, dehydratase [Source:MGI Symbol;Acc:MGI:96853]	chr4:62505983-62520063	0.432015	0	0.314122	13.3683	0.209068	0	0.190076	0	-	translated_at_P0.5(DEG)	-	-
Fahd2a	ENSMUSG00000027371	fumarylacetoacetate hydrolase domain containing 2A [Source:MGI Symbol;Acc:MGI:1915376]	chr2:127436214-127444565	0	0	0.262192	53.5576	0	0	0	0	-	translated_at_P0.5(DEG)	-	-
Rabggta	ENSMUSG00000040472	Rab geranylgeranyl transferase, a subunit [Source:MGI Symbol;Acc:MGI:1860443]	chr14:55715876-55722176	0	0	0.0192442	23.83	0	0	0	0	-	translated_at_P0.5(DEG)	-	-
Bag1	ENSMUSG00000028416	BCL2-associated athanogene 1 [Source:MGI Symbol;Acc:MGI:108047]	chr4:40936397-40948294	1.03666	0	0.431387	41.7266	0.411733	0	0.543685	0	-	translated_at_P0.5(DEG)	-	-
Gmip	ENSMUSG00000036246	Gem-interacting protein [Source:MGI Symbol;Acc:MGI:1926066]	chr8:69808686-69821870	0	0	0	15.1287	0.0256036	0	0	0	-	translated_at_P0.5(DEG)	-	-
Aatk	ENSMUSG00000025375	apoptosis-associated tyrosine kinase [Source:MGI Symbol;Acc:MGI:1197518]	chr11:120007315-120047145	0.109646	0	0.115283	12.4441	0	0	0	0	-	translated_at_P0.5(DEG)	-	-
Polrmt	ENSMUSG00000020329	polymerase (RNA) mitochondrial (DNA directed) [Source:MGI Symbol;Acc:MGI:1915843]	chr10:79697304-80369637	0.0459446	0	0.137921	17.405	0	0.0252365	0	0	-	translated_at_P0.5(DEG)	-	-
Emid1	ENSMUSG00000034164	EMI domain containing 1 [Source:MGI Symbol;Acc:MGI:2155091]	chr11:5106265-5152222	0.53627	0	0.294552	34.5054	0.212285	0	0.182064	0	-	translated_at_P0.5(DEG)	-	-
Amn	ENSMUSG00000021278	amnionless [Source:MGI Symbol;Acc:MGI:1934943]	chr12:111271110-111276426	0	0	0	40.4742	0	0.0307284	0	0	-	translated_at_P0.5(DEG)	-	-
Skiv2l	ENSMUSG00000040356	superkiller viralicidic activity 2-like (S. cerevisiae) [Source:MGI Symbol;Acc:MGI:1099835]	chr17:34839225-34850204	0.260189	0.0101689	0.103835	15.0002	0.076038	0	0.0330147	0	-	translated_at_P0.5(DEG)	-	-
2700060E02Rik	ENSMUSG00000021807	RIKEN cDNA 2700060E02 gene [Source:MGI Symbol;Acc:MGI:1915295]	chr14:19751256-19823823	0.904445	0.0291137	0.379714	39.3614	0.397805	0	1.00042	0	-	translated_at_P0.5(DEG)	-	-
Rassf7	ENSMUSG00000038618	Ras association (RalGDS/AF-6) domain family (N-terminal) member 7 [Source:MGI Symbol;Acc:MGI:1914235]	chr7:141215859-141218658	1.35042	0.0575715	0.323621	33.5545	0	0	0	0	-	translated_at_P0.5(DEG)	-	-
Zfp628	ENSMUSG00000074406	zinc finger protein 628 [Source:MGI Symbol;Acc:MGI:2665174]	chr7:4915216-4922003	0	0.069055	0.14474	16.9977	0	0	0	0	-	translated_at_P0.5(DEG)	-	-
Fsd1	ENSMUSG00000011589	fibronectin type 3 and SPRY domain-containing protein [Source:MGI Symbol;Acc:MGI:1934858]	chr17:55986510-55996881	0.87688	0	0.335826	34.5211	0	0	0	0	-	translated_at_P0.5(DEG)	-	-
Sdad1	ENSMUSG00000029415	SDA1 domain containing 1 [Source:MGI Symbol;Acc:MGI:2140779]	chr5:92284009-92310024	0	0	0.0951672	11.4522	0	0.0181385	0	0	-	translated_at_P0.5(DEG)	-	-
Gja4	ENSMUSG00000050234	gap junction protein, alpha 4 [Source:MGI Symbol;Acc:MGI:95715]	chr4:127311419-127314039	0	0	0	42.7286	0	0	0	0	-	translated_at_P0.5(DEG)	-	-
2900026A02Rik	ENSMUSG00000051339	RIKEN cDNA 2900026A02 gene [Source:MGI Symbol;Acc:MGI:1920194]	chr5:113086322-113163313	0.0280115	0	0.0814565	12.0026	0.330265	0	0.396307	0	-	translated_at_P0.5(DEG)	-	-
Hars2	ENSMUSG00000019143	histidyl-tRNA synthetase 2, mitochondrial (putative) [Source:MGI Symbol;Acc:MGI:1918041]	chr18:36783279-36792560	0	0	0	16.1214	0	0.06071	0	0	-	translated_at_P0.5(DEG)	-	-
Pop7	ENSMUSG00000029715	processing of precursor 7, ribonuclease P family, (S. cerevisiae) [Source:MGI Symbol;Acc:MGI:1921347]	chr5:137501438-137502429	0.995665	0	1.03161	92.1924	1.50211	0	1.16974	0	-	translated_at_P0.5(DEG)	-	-
Rprm	ENSMUSG00000075334	reprimo, TP53 dependent G2 arrest mediator candidate [Source:MGI Symbol;Acc:MGI:1915124]	chr2:54084092-54085552	2.06456	0	0.631779	43.3918	0.538174	0	0.29726	0	-	translated_at_P0.5(DEG)	-	-
2410015M20Rik	ENSMUSG00000049760	RIKEN cDNA 2410015M20 gene [Source:MGI Symbol;Acc:MGI:2442174]	chr17:56607451-56609771	4.71797	0	2.92568	125.43	1.26307	0	1.47615	0	-	translated_at_P0.5(DEG)	-	-
Ddx56	ENSMUSG00000004393	DEAD (Asp-Glu-Ala-Asp) box polypeptide 56 [Source:MGI Symbol;Acc:MGI:1277172]	chr11:6257544-6267729	1.25395	0.0416599	0.320165	17.2202	0.113163	0	0.161065	0	-	translated_at_P0.5(DEG)	-	-
Gstm1	ENSMUSG00000058135	glutathione S-transferase, mu 1 [Source:MGI Symbol;Acc:MGI:95860]	chr3:108012249-108017973	0.875653	0	0.452419	58.9892	0.302528	0.0387332	0.74263	0	-	translated_at_P0.5(DEG)	-	-
Zfp61	ENSMUSG00000050605	zinc finger protein 61 [Source:MGI Symbol;Acc:MGI:99663]	chr7:24291045-24299549	0.699742	0	0.159752	20.8177	0	0	0	0	-	translated_at_P0.5(DEG)	-	-
Psmd4	ENSMUSG00000005625	proteasome (prosome, macropain) 26S subunit, non-ATPase, 4 [Source:MGI Symbol;Acc:MGI:1201670]	chr3:95032690-95042614	3.75451	0.0334465	1.89458	42.8417	1.75036	0	3.96677	0.313545	-	translated_at_P0.5(DEG)	-	-
Prrc1	ENSMUSG00000024594	proline-rich coiled-coil 1 [Source:MGI Symbol;Acc:MGI:1916106]	chr18:57354732-57392719	0.971048	0.00831945	0.025051	12.7763	0.304283	0	0.094463	0	-	translated_at_P0.5(DEG)	-	-
Commd9	ENSMUSG00000027163	COMM domain containing 9 [Source:MGI Symbol;Acc:MGI:1923751]	chr2:101886261-101901639	1.39768	0	0.96646	55.7549	1.69477	0	1.41162	0	-	translated_at_P0.5(DEG)	-	-
Fam110b	ENSMUSG00000049119	family with sequence similarity 110, member B [Source:MGI Symbol;Acc:MGI:1916593]	chr4:5644178-5799944	0.541646	0.0212764	0.063505	28.9601	0.0529295	0	0.0694	0	-	translated_at_P0.5(DEG)	-	-
Imp4	ENSMUSG00000026127	IMP4, U3 small nucleolar ribonucleoprotein, homolog (yeast) [Source:MGI Symbol;Acc:MGI:106572]	chr1:34439828-34445747	0.159314	0	0.503427	27.1389	0.208848	0	0.182273	0.175221	-	translated_at_P0.5(DEG)	-	-
Sec16a	ENSMUSG00000026924	SEC16 homolog A (S. cerevisiae) [Source:MGI Symbol;Acc:MGI:2139207]	chr2:26409430-26445216	0.235484	0.00448569	0.0135426	7.13208	0	0.0106164	0	0.441345	-	translated_at_P0.5(DEG)	-	-
Cdc42se2	ENSMUSG00000052298	CDC42 small effector 2 [Source:MGI Symbol;Acc:MGI:1919979]	chr11:54717414-54787703	0.258712	1.58817	0.156293	17.119	0.227017	0	0.423148	0.122592	-	translated_at_P0.5(DEG)	-	-
Tmem205	ENSMUSG00000040883	transmembrane protein 205 [Source:MGI Symbol;Acc:MGI:3045495]	chr9:21921008-21935872	2.66001	0	1.54551	100.864	0.178778	0.354983	0.362565	0	-	translated_at_P0.5(DEG)	-	-
Mcm6	ENSMUSG00000026355	minichromosome maintenance deficient 6 (MIS5 homolog, S. pombe) (S. cerevisiae) [Source:MGI Symbol;Acc:MGI:1298227]	chr1:128331590-128359656	1.19022	0.0379416	0.606664	17.5535	0	0	0	0	-	translated_at_P0.5(DEG)	-	-
4933430I17Rik	ENSMUSG00000058046	RIKEN cDNA 4933430I17 gene [Source:MGI Symbol;Acc:MGI:3045314]	chr4:62525368-62547993	7.46294	0.0482277	3.68473	20.6194	2.47588	0	2.40185	0	-	translated_at_P0.5(DEG)	-	-
Lama5	ENSMUSG00000015647	laminin, alpha 5 [Source:MGI Symbol;Acc:MGI:105382]	chr2:180176372-180225859	0	0	0	4.79052	0	0.425255	0	0	-	translated_at_P0.5(DEG)	-	-
Prpf18	ENSMUSG00000039449	PRP18 pre-mRNA processing factor 18 homolog (yeast) [Source:MGI Symbol;Acc:MGI:1914479]	chr2:4622166-4652086	0	0	0.0141315	15.9867	0.212582	0	0.348143	0	-	translated_at_P0.5(DEG)	-	-
Tspan6	ENSMUSG00000067377	tetraspanin 6 [Source:MGI Symbol;Acc:MGI:1926264]	chrX:133891069-133898429	1.52463	0	0.0727366	39.4612	0.212518	0	0.478577	0	-	translated_at_P0.5(DEG)	-	-
Ncor2	ENSMUSG00000029478	nuclear receptor co-repressor 2 [Source:MGI Symbol;Acc:MGI:1337080]	chr5:125017152-125179214	0.0821701	0.072301	0.0579112	6.67633	0.106255	0.0618342	1.89892	1.58095	-	translated_at_P0.5(DEG)	-	-
Fam32a	ENSMUSG00000003039	family with sequence similarity 32, member A [Source:MGI Symbol;Acc:MGI:1915172]	chr8:72219729-72223775	1.43445	0.0443755	0.292868	28.5847	0.110376	0	0	0	-	translated_at_P0.5(DEG)	-	-
St6galnac4	ENSMUSG00000079442	ST6 (alpha-N-acetyl-neuraminyl-2,3-beta-galactosyl-1,3)-N-acetylgalactosaminide alpha-2,6-sialyltransferase 4 [Source:MGI Symbol;Acc:MGI:1341894]	chr2:32587077-32599696	0.126805	0	0	16.8189	0	0	0	0	-	translated_at_P0.5(DEG)	-	-
Svop	ENSMUSG00000042078	SV2 related protein [Source:MGI Symbol;Acc:MGI:1915916]	chr5:114026912-114091380	0.109536	0	0.161881	17.426	0.340353	0	1.14119	0	-	translated_at_P0.5(DEG)	-	-
Stk40	ENSMUSG00000042608	serine/threonine kinase 40 [Source:MGI Symbol;Acc:MGI:1921428]	chr4:126103956-126141029	0.634942	0	0.180227	16.5579	1.51341	0	7.71542	0	-	translated_at_P0.5(DEG)	-	-
Selm	ENSMUSG00000075702	selenoprotein M [Source:MGI Symbol;Acc:MGI:2149786]	chr11:3514701-3517351	0.159883	0	0.713955	69.4253	1.95524	0	4.266	0	-	translated_at_P0.5(DEG)	-	-
4930563E22Rik	ENSMUSG00000053574	RIKEN cDNA 4930563E22 gene [Source:MGI Symbol;Acc:MGI:1922554]	chr11:72211723-72218450	0.0175142	0	0	12.0431	0	0	0	0	-	translated_at_P0.5(DEG)	-	-
Rmnd5b	ENSMUSG00000001054	required for meiotic nuclear division 5 homolog B (S. cerevisiae) [Source:MGI Symbol;Acc:MGI:1913339]	chr11:51619772-51635896	2.08549	0.0437425	0.312408	32.7715	0.371289	0	0.499507	0	-	translated_at_P0.5(DEG)	-	-
Arl6ip5	ENSMUSG00000035199	ADP-ribosylation factor-like 6 interacting protein 5 [Source:MGI Symbol;Acc:MGI:1929501]	chr6:97210791-97233315	0.23765	0.033459	0.159255	39.7641	0	0	0.05485	0	-	translated_at_P0.5(DEG)	-	-
Psph	ENSMUSG00000029446	phosphoserine phosphatase [Source:MGI Symbol;Acc:MGI:97788]	chr5:129765557-129787253	0.770605	0.0285286	0.647612	38.7292	0.531615	0	1.26009	0.469905	-	translated_at_P0.5(DEG)	-	-
Gga3	ENSMUSG00000020740	golgi associated, gamma adaptin ear containing, ARF binding protein 3 [Source:MGI Symbol;Acc:MGI:2384159]	chr11:115584254-115603916	0.131563	0.0198062	0.134996	16.8445	0	0	0.076549	0	-	translated_at_P0.5(DEG)	-	-
Srrt	ENSMUSG00000037364	serrate RNA effector molecule homolog (Arabidopsis) [Source:MGI Symbol;Acc:MGI:1933527]	chr5:137295703-137307674	1.4799	0.0502978	0.592053	21.2487	1.57027	0.0154835	6.30407	0	-	translated_at_P0.5(DEG)	-	-
Nudt2	ENSMUSG00000028443	nudix (nucleoside diphosphate linked moiety X)-type motif 2 [Source:MGI Symbol;Acc:MGI:1913651]	chr4:41465147-41480926	3.72802	0.117106	0.104179	81.9964	1.73673	0	1.35823	0	-	translated_at_P0.5(DEG)	-	-
Ftsj2	ENSMUSG00000029557	FtsJ homolog 2 (E. coli) [Source:MGI Symbol;Acc:MGI:1915267]	chr5:140327673-140331898	0.348751	0.0306745	0.14624	35.2624	0.0380926	0	0	0	-	translated_at_P0.5(DEG)	-	-
Men1	ENSMUSG00000024947	multiple endocrine neoplasia 1 [Source:MGI Symbol;Acc:MGI:1316736]	chr19:6334978-6340894	0.438385	0	0.431578	24.9997	0.331037	0	0.330809	0.147108	-	translated_at_P0.5(DEG)	-	-
Unc45b	ENSMUSG00000018845	unc-45 homolog B (C. elegans) [Source:MGI Symbol;Acc:MGI:2443377]	chr11:82911252-82964850	0	0	0.0207407	12.2501	0.018937	0	0	0	-	translated_at_P0.5(DEG)	-	-
Fam124a	ENSMUSG00000035184	family with sequence similarity 124, member A [Source:MGI Symbol;Acc:MGI:3645930]	chr14:62555736-62608485	0.176018	0	0.0684875	15.8316	0.0283992	0.17591	0.0185094	0	-	translated_at_P0.5(DEG)	-	-
Coa3	ENSMUSG00000017188	cytochrome C oxidase assembly factor 3 [Source:MGI Symbol;Acc:MGI:1098757]	chr11:101277969-101278948	1.547	0	2.46771	94.6837	2.25171	0	2.31438	0	-	translated_at_P0.5(DEG)	-	-
Rspry1	ENSMUSG00000050079	ring finger and SPRY domain containing 1 [Source:MGI Symbol;Acc:MGI:1914860]	chr8:94601940-94660276	0.642053	0	0.113648	12.831	2.73328	0.537485	0	0	-	translated_at_P0.5(DEG)	-	-
Gatad2b	ENSMUSG00000042390	GATA zinc finger domain containing 2B [Source:MGI Symbol;Acc:MGI:2443225]	chr3:90341653-90358120	0	0.179057	0.052565	31.2143	0.222678	0	0.331193	0.210004	-	translated_at_P0.5(DEG)	-	-
1110012L19Rik	ENSMUSG00000045237	RIKEN cDNA 1110012L19 gene [Source:MGI Symbol;Acc:MGI:1915868]	chrX:70385912-70389416	0	0	0.158938	51.1213	0	0	0.0730965	0	-	translated_at_P0.5(DEG)	-	-
Haus8	ENSMUSG00000035439	4HAUS augmin-like complex, subunit 8 [Source:MGI Symbol;Acc:MGI:1923728]	chr8:71251123-71272590	0	0	0.449998	33.0272	0.549035	0	0.72115	0	-	translated_at_P0.5(DEG)	-	-
Nol12	ENSMUSG00000033099	nucleolar protein 12 [Source:MGI Symbol;Acc:MGI:2146285]	chr15:78934932-78941910	0.538794	0	0.100158	18.8431	0.264941	0	0.208433	0	-	translated_at_P0.5(DEG)	-	-
Alkbh4	ENSMUSG00000039754	alkB, alkylation repair homolog 4 (E. coli) [Source:MGI Symbol;Acc:MGI:1919291]	chr5:136138780-136141614	0	0	0	35.6424	0	0	0	0	-	translated_at_P0.5(DEG)	-	-
Pou2f1	ENSMUSG00000099187	-	chr1:165788680-166002634	0.0688565	0	0	4.40563	0.0300867	0.00344112	0.0292678	0	-	translated_at_P0.5(DEG)	-	-
Actr3	ENSMUSG00000026341	ARP3 actin-related protein 3 [Source:MGI Symbol;Acc:MGI:1921367]	chr1:125392904-125435727	2.59095	0.616374	0.126785	18.3899	0.222519	0	0.290894	0	-	translated_at_P0.5(DEG)	-	-
Itfg3	ENSMUSG00000024187	integrin alpha FG-GAP repeat containing 3 [Source:MGI Symbol;Acc:MGI:2146854]	chr17:26212691-26244242	0.319093	0	0.403123	21.7792	0.192755	0	0.292538	0	-	translated_at_P0.5(DEG)	-	-
Cwc27	ENSMUSG00000021715	CWC27 spliceosome-associated protein homolog (S. cerevisiae) [Source:MGI Symbol;Acc:MGI:1914535]	chr13:104631326-104816953	0.960542	0.0226733	0.040994	22.5189	0.648495	0	0.111	0	-	translated_at_P0.5(DEG)	-	-
Aen	ENSMUSG00000030609	apoptosis enhancing nuclease [Source:MGI Symbol;Acc:MGI:1915298]	chr7:78895926-78908833	0.0466824	0	0.20196	18.0273	0.0419843	0	0.0549065	0	-	translated_at_P0.5(DEG)	-	-
Ccrn4l	ENSMUSG00000023087	CCR4 carbon catabolite repression 4-like (S. cerevisiae) [Source:MGI Symbol;Acc:MGI:109382]	chr3:51224446-51251654	0.81688	0	0.14421	17.7847	0.149433	0	0.325018	0	-	translated_at_P0.5(DEG)	-	-
Myl12a	ENSMUSG00000024048	myosin, light chain 12A, regulatory, non-sarcomeric [Source:MGI Symbol;Acc:MGI:1914518]	chr17:70993792-71002533	1.01794	0.0241747	0.504103	31.3701	0.210384	0	0.276324	0	-	translated_at_P0.5(DEG)	-	-
Fam120b	ENSMUSG00000014763	family with sequence similarity 120, member B [Source:MGI Symbol;Acc:MGI:1914794]	chr17:15396201-15433581	0.593995	0	0.0728517	10.3637	0.0334097	0	0.071888	0	-	translated_at_P0.5(DEG)	-	-
Med25	ENSMUSG00000002968	mediator complex subunit 25 [Source:MGI Symbol;Acc:MGI:1922863]	chr7:44879385-44892366	0.497688	0.185693	0.780936	23.3438	0.0304676	0	0.135586	0	-	translated_at_P0.5(DEG)	-	-
Nxt1	ENSMUSG00000036992	NTF2-related export protein 1 [Source:MGI Symbol;Acc:MGI:1929619]	chr2:148672614-148676026	0.63263	0	0.870256	55.6903	0.122806	0	0.245662	0	-	translated_at_P0.5(DEG)	-	-
Armc10	ENSMUSG00000038525	armadillo repeat containing 10 [Source:MGI Symbol;Acc:MGI:1914461]	chr5:21645983-21662592	1.82805	0.0421088	0.354272	24.4687	0.078569	0	0.0686695	0	-	translated_at_P0.5(DEG)	-	-
Psma1	ENSMUSG00000030751	proteasome (prosome, macropain) subunit, alpha type 1 [Source:MGI Symbol;Acc:MGI:1347005]	chr7:114264549-114276116	14.6013	0.144426	2.77858	39.6798	6.04745	0	7.16995	0	-	translated_at_P0.5(DEG)	-	-
Mtus2	ENSMUSG00000029651	microtubule associated tumor suppressor candidate 2 [Source:MGI Symbol;Acc:MGI:1915388]	chr5:147957319-148316065	0.30937	0	0.0498686	5.28199	0.535645	0.149304	0.481602	0	-	translated_at_P0.5(DEG)	-	-
Dcaf17	ENSMUSG00000041966	DDB1 and CUL4 associated factor 17 [Source:MGI Symbol;Acc:MGI:1923013]	chr2:71055743-71099142	0.0729194	0	0.281603	19.997	0.149703	0	0.28623	0.083315	-	translated_at_P0.5(DEG)	-	-
Ctr9	ENSMUSG00000005609	Ctr9, Paf1/RNA polymerase II complex component, homolog (S. cerevisiae) [Source:MGI Symbol;Acc:MGI:109345]	chr7:111028950-111056377	0.738131	0.0093344	0.0725225	14.106	0.232694	0	0.284098	0	-	translated_at_P0.5(DEG)	-	-
Kif2c	ENSMUSG00000028678	kinesin family member 2C [Source:MGI Symbol;Acc:MGI:1921054]	chr4:117159632-117182624	3.41625	0.0294754	0.237062	12.8885	0	0	0	0	-	translated_at_P0.5(DEG)	-	-
Pigu	ENSMUSG00000038383	phosphatidylinositol glycan anchor biosynthesis, class U [Source:MGI Symbol;Acc:MGI:3039607]	chr2:155278251-155357424	0	0	0.350749	36.8154	0	0	0	0	-	translated_at_P0.5(DEG)	-	-
Slc1a6	ENSMUSG00000005357	solute carrier family 1 (high affinity aspartate/glutamate transporter), member 6 [Source:MGI Symbol;Acc:MGI:1096331]	chr10:78780495-78814825	0.719655	0	0.276388	25.2535	0.033353	0	0	0	-	translated_at_P0.5(DEG)	-	-
Nfkbil1	ENSMUSG00000042419	nuclear factor of kappa light polypeptide gene enhancer in B cells inhibitor like 1 [Source:MGI Symbol;Acc:MGI:1340031]	chr17:35220174-35235815	0.0853525	0.100318	0.213173	33.8248	0.261039	0	0.098301	0	-	translated_at_P0.5(DEG)	-	-
Tmem11	ENSMUSG00000043284	transmembrane protein 11 [Source:MGI Symbol;Acc:MGI:2144726]	chr11:60864451-60879038	5.8138	0	0.458993	47.7429	1.1083	0	1.52816	0	-	translated_at_P0.5(DEG)	-	-
Ndufs8	ENSMUSG00000059734	NADH dehydrogenase (ubiquinone) Fe-S protein 8 [Source:MGI Symbol;Acc:MGI:2385079]	chr19:3908862-3912774	1.55346	0	3.06108	70.9527	1.70625	1.42433	1.29384	0	-	translated_at_P0.5(DEG)	-	-
Ipo4	ENSMUSG00000002319	importin 4 [Source:MGI Symbol;Acc:MGI:1923001]	chr14:55625628-55635678	0.120865	0	0	15.1619	3.34483	0	10.1818	0	-	translated_at_P0.5(DEG)	-	-
Gtf2b	ENSMUSG00000028271	general transcription factor IIB [Source:MGI Symbol;Acc:MGI:2385191]	chr3:142765246-142783605	0.870966	0.0724175	0.469915	37.3034	0.583985	0	0.594265	0	-	translated_at_P0.5(DEG)	-	-
Rala	ENSMUSG00000008859	v-ral simian leukemia viral oncogene homolog A (ras related) [Source:MGI Symbol;Acc:MGI:1927243]	chr13:17880574-17944217	0.95122	0.0676763	0.427308	20.785	0.0193337	0	0	0	-	translated_at_P0.5(DEG)	-	-
Siva1	ENSMUSG00000064326	SIVA1, apoptosis-inducing factor [Source:MGI Symbol;Acc:MGI:1353606]	chr12:112644827-112649152	2.76111	0.0651175	3.04477	77.3682	0.358621	0	0.656225	0	-	translated_at_P0.5(DEG)	-	-
Vsig10l	ENSMUSG00000070604	ZV-set and immunoglobulin domain containing 10 like [Source:MGI Symbol;Acc:MGI:1922940]	chr7:43463232-43472014	0	0	0	14.6475	0	0	0	0	-	translated_at_P0.5(DEG)	-	-
Ephb2	ENSMUSG00000028664	Eph receptor B2 [Source:MGI Symbol;Acc:MGI:99611]	chr4:136653609-136836011	0.0912954	0	0.0835739	9.50308	0	0	0	0	-	translated_at_P0.5(DEG)	-	-
Pradc1	ENSMUSG00000030008	protease-associated domain containing 1 [Source:MGI Symbol;Acc:MGI:1920577]	chr6:85446784-85468477	0	0	0.155403	23.6497	0.320669	0	1.14054	0	-	translated_at_P0.5(DEG)	-	-
Zfyve19	ENSMUSG00000068580	zinc finger, FYVE domain containing 19 [Source:MGI Symbol;Acc:MGI:1919258]	chr2:119172499-119217050	0.315393	0.023659	0.0277469	27.8274	0	0	0	0	-	translated_at_P0.5(DEG)	-	-
Chst10	ENSMUSG00000026080	carbohydrate sulfotransferase 10 [Source:MGI Symbol;Acc:MGI:2138283]	chr1:38863872-38898160	0	0	0.109714	15.9712	0.27745	0	0.234251	0	-	translated_at_P0.5(DEG)	-	-
Mtg1	ENSMUSG00000039018	mitochondrial GTPase 1 homolog (S. cerevisiae) [Source:MGI Symbol;Acc:MGI:2685015]	chr7:140137563-140154659	1.43883	0	0.0986845	35.9177	0	0	0	0	-	translated_at_P0.5(DEG)	-	-
Hspd1	ENSMUSG00000025980	heat shock protein 1 (chaperonin) [Source:MGI Symbol;Acc:MGI:96242]	chr1:55077833-55087932	0.347283	0.0479956	0.194858	17.0775	0	0	0	0	-	translated_at_P0.5(DEG)	-	-
Ptprn2	ENSMUSG00000056553	protein tyrosine phosphatase, receptor type, N polypeptide 2 [Source:MGI Symbol;Acc:MGI:107418]	chr12:116485719-117337012	0	0.0085286	0.015519	9.6212	2.46658	0	6.79395	0	-	translated_at_P0.5(DEG)	-	-
Ogfod2	ENSMUSG00000023707	2-oxoglutarate and iron-dependent oxygenase domain containing 2 [Source:MGI Symbol;Acc:MGI:1913877]	chr5:124112337-124115476	0	0	0.285213	21.3187	0	0	0	0	-	translated_at_P0.5(DEG)	-	-
Mrpl30	ENSMUSG00000026087	mitochondrial ribosomal protein L30 [Source:MGI Symbol;Acc:MGI:1333820]	chr1:37890552-37898333	1.40534	0	2.65927	68.4044	1.70802	0	2.70138	0	-	translated_at_P0.5(DEG)	-	-
Psd2	ENSMUSG00000024347	pleckstrin and Sec7 domain containing 2 [Source:MGI Symbol;Acc:MGI:1921252]	chr18:35964829-36014716	0	0	0.0160654	10.075	0	0	0	0	-	translated_at_P0.5(DEG)	-	-
Anxa5	ENSMUSG00000027712	annexin A5 [Source:MGI Symbol;Acc:MGI:106008]	chr3:36448923-36475887	0.597773	0	0.04526	34.5275	1.52636	0	1.80116	0	-	translated_at_P0.5(DEG)	-	-
Cers4	ENSMUSG00000008206	ceramide synthase 4 [Source:MGI Symbol;Acc:MGI:1914510]	chr8:4493404-4526079	0	0	0.179681	9.12735	0.567713	0	0.210604	0	-	translated_at_P0.5(DEG)	-	-
Emc6	ENSMUSG00000047260	ER membrane protein complex subunit 6 [Source:MGI Symbol;Acc:MGI:1913298]	chr11:73175502-73177042	2.34795	0	0.289853	43.4908	0.61548	0	1.02937	0	-	translated_at_P0.5(DEG)	-	-
Igsf21	ENSMUSG00000040972	immunoglobulin superfamily, member 21 [Source:MGI Symbol;Acc:MGI:2681842]	chr4:140026851-140246811	1.23818	0	0.0882763	28.9488	1.13485	0	1.28032	0.199168	-	translated_at_P0.5(DEG)	-	-
Fam69b	ENSMUSG00000036186	family with sequence similarity 69, member B [Source:MGI Symbol;Acc:MGI:1927576]	chr2:26628456-26636497	0	0	0.188189	29.8202	0.0440595	0.060148	0	0	-	translated_at_P0.5(DEG)	-	-
Naa38	ENSMUSG00000059278	N(alpha)-acetyltransferase 38, NatC auxiliary subunit [Source:MGI Symbol;Acc:MGI:1925554]	chr11:69395790-69398234	2.6476	0	3.27597	136.096	5.045	0	3.01071	0	-	translated_at_P0.5(DEG)	-	-
Ntmt1	ENSMUSG00000026857	N-terminal Xaa-Pro-Lys N-methyltransferase 1 [Source:MGI Symbol;Acc:MGI:1913867]	chr2:30807976-30823014	1.89472	0	0.663382	32.6417	1.25409	0	0.98385	0	-	translated_at_P0.5(DEG)	-	-
Dynlrb1	ENSMUSG00000047459	dynein light chain roadblock-type 1 [Source:MGI Symbol;Acc:MGI:1914318]	chr2:155236532-155250277	5.73776	0	1.45478	93.4813	4.54063	0	5.11215	0	-	translated_at_P0.5(DEG)	-	-
Sox14	ENSMUSG00000053747	SRY (sex determining region Y)-box 14 [Source:MGI Symbol;Acc:MGI:98362]	chr9:99874105-99876170	0	0	0	25.7463	0	0.415257	0	0	-	translated_at_P0.5(DEG)	-	-
Cyb561	ENSMUSG00000019590	cytochrome b-561 [Source:MGI Symbol;Acc:MGI:103253]	chr11:105933703-105944147	0.255276	0	0	21.1998	0.251073	0	0.328328	0	-	translated_at_P0.5(DEG)	-	-
Diexf	ENSMUSG00000016181	digestive organ expansion factor homolog (zebrafish) [Source:MGI Symbol;Acc:MGI:2138080]	chr1:193104402-193130251	0.091911	0	0.0170776	8.15131	0	0	0	0	-	translated_at_P0.5(DEG)	-	-
Alg2	ENSMUSG00000039740	asparagine-linked glycosylation 2 (alpha-1,3-mannosyltransferase) [Source:MGI Symbol;Acc:MGI:1914731]	chr4:47469832-47474367	1.56537	0.261011	0.240159	15.8239	0.7675	0	0.740335	0	-	translated_at_P0.5(DEG)	-	-
Polr3a	ENSMUSG00000025280	polymerase (RNA) III (DNA directed) polypeptide A [Source:MGI Symbol;Acc:MGI:2681836]	chr14:24448693-24487046	0.0115115	0	0	8.55576	0	0	0.0138507	0	-	translated_at_P0.5(DEG)	-	-
Pcdh19	ENSMUSG00000051323	protocadherin 19 [Source:MGI Symbol;Acc:MGI:2685563]	chrX:133582860-133688993	0.0926172	0	0.0302636	4.672	0.0528305	0.00440691	0.10596	0	-	translated_at_P0.5(DEG)	-	-
Qpctl	ENSMUSG00000030407	glutaminyl-peptide cyclotransferase-like [Source:MGI Symbol;Acc:MGI:1914619]	chr7:19140216-19149196	0.228966	0	0.0236632	23.4629	0.2001	0	0.163864	0	-	translated_at_P0.5(DEG)	-	-
Ptrh2	ENSMUSG00000072582	peptidyl-tRNA hydrolase 2 [Source:MGI Symbol;Acc:MGI:2444848]	chr11:86583864-87555823	0.262373	0	0.192613	13.7011	0	0	0	0	-	translated_at_P0.5(DEG)	-	-
Nacad	ENSMUSG00000041073	NAC alpha domain containing [Source:MGI Symbol;Acc:MGI:3603030]	chr11:6597822-6606054	0.465352	0	0.0491267	9.86475	0	0	0.0132297	0	-	translated_at_P0.5(DEG)	-	-
Zfp511	ENSMUSG00000025470	zinc finger protein 511 [Source:MGI Symbol;Acc:MGI:1917002]	chr7:139995954-140040605	1.13952	0.0422788	0.0757715	17.0582	0	0	0	0	-	translated_at_P0.5(DEG)	-	-
Uchl3	ENSMUSG00000022111	ubiquitin carboxyl-terminal esterase L3 (ubiquitin thiolesterase) [Source:MGI Symbol;Acc:MGI:1355274]	chr14:101653966-101696125	1.62139	0	0.0928515	49.9556	0.128763	0	0.171956	0	-	translated_at_P0.5(DEG)	-	-
2610044O15Rik8	ENSMUSG00000071302	RIKEN cDNA 2610044O15 gene [Source:MGI Symbol;Acc:MGI:1919389]	chr8:129216353-129234046	0.170306	0	0.172685	27.0767	0.119526	0.0289405	0	0	-	translated_at_P0.5(DEG)	-	-
Ccl27a	ENSMUSG00000073888	chemokine (C-C motif) ligand 27A [Source:MGI Symbol;Acc:MGI:1343459]	chr4:41760442-41774176	0	0.287083	0.715809	105.163	0	0	0	0	-	translated_at_P0.5(DEG)	-	-
Enthd2	ENSMUSG00000025377	ENTH domain containing 2 [Source:MGI Symbol;Acc:MGI:1926027]	chr11:120090521-120098731	0.199444	0	0.0619873	17.1832	0.0369222	0.0336285	0.0723395	0	-	translated_at_P0.5(DEG)	-	-
Kifc3	ENSMUSG00000031788	kinesin family member C3 [Source:MGI Symbol;Acc:MGI:109202]	chr8:95081200-95142540	0	0	0.0332127	10.2212	0.0873175	0	0.113998	0	-	translated_at_P0.5(DEG)	-	-
Fam65a	ENSMUSG00000038604	family with sequence similarity 65, member A [Source:MGI Symbol;Acc:MGI:1922937]	chr8:105605228-105622218	0.52571	0	0.0646614	11.2694	0.0121271	0.0808065	0	0	-	translated_at_P0.5(DEG)	-	-
Psmg1	ENSMUSG00000022913	proteasome (prosome, macropain) assembly chaperone 1 [Source:MGI Symbol;Acc:MGI:1860263]	chr16:95979934-95990903	1.98995	0	0.536563	51.6047	0	0	0	0	-	translated_at_P0.5(DEG)	-	-
Psme2	ENSMUSG00000079197	proteasome (prosome, macropain) activator subunit 2 (PA28 beta) [Source:MGI Symbol;Acc:MGI:1096365]	chr14:55587439-55591101	0.80795	0	0.225457	61.9913	0	0	0	0	-	translated_at_P0.5(DEG)	-	-
Atp6v0d1	ENSMUSG00000013160	ATPase, H+ transporting, lysosomal V0 subunit D1 [Source:MGI Symbol;Acc:MGI:1201778]	chr8:105524469-105566040	0.916716	0.414087	1.24067	34.4451	3.98039	0	5.4142	0	-	translated_at_P0.5(DEG)	-	-
Ik	ENSMUSG00000024474	IK cytokine [Source:MGI Symbol;Acc:MGI:1345142]	chr18:36744655-36757639	1.02044	0.285074	0.163465	21.2925	1.05801	0	1.31786	0	-	translated_at_P0.5(DEG)	-	-
Ttc4	ENSMUSG00000025413	tetratricopeptide repeat domain 4 [Source:MGI Symbol;Acc:MGI:1919604]	chr4:106661807-106678944	0.98815	0	0.193276	16.58	0.428366	0.0182731	0.288789	0	-	translated_at_P0.5(DEG)	-	-
Ccng2	ENSMUSG00000029385	cyclin G2 [Source:MGI Symbol;Acc:MGI:1095734]	chr5:93267572-93276231	1.16156	0.0612904	0.0997734	20.8816	0.311121	0.0377258	0.325454	0	-	translated_at_P0.5(DEG)	-	-
Sar1a	ENSMUSG00000020088	SAR1 gene homolog A (S. cerevisiae) [Source:MGI Symbol;Acc:MGI:98230]	chr10:61680320-61693297	1.58697	0.0636585	0.229609	19.4143	0.059442	0	0.310764	0	-	translated_at_P0.5(DEG)	-	-
Nadk	ENSMUSG00000029063	NAD kinase [Source:MGI Symbol;Acc:MGI:2183149]	chr4:155562391-155591001	0.199154	0	0.0986521	16.2674	0.313315	0	0.409037	0	-	translated_at_P0.5(DEG)	-	-
Usp21	ENSMUSG00000053483	ubiquitin specific peptidase 21 [Source:MGI Symbol;Acc:MGI:1353665]	chr1:171281952-171287961	0.57662	0	0.206151	20.2364	0.0798225	0	0.062853	0	-	translated_at_P0.5(DEG)	-	-
Ep400	ENSMUSG00000029505	E1A binding protein p400 [Source:MGI Symbol;Acc:MGI:1276124]	chr5:110664372-110770717	0.165942	0.065726	0.0903194	4.39243	0.156433	0.0429157	0.2956	0.53888	-	translated_at_P0.5(DEG)	-	-
Ppp1r13b	ENSMUSG00000021285	protein phosphatase 1, regulatory (inhibitor) subunit 13B [Source:MGI Symbol;Acc:MGI:1336199]	chr12:111828457-111908055	0.0396157	0.00925995	0.077147	10.0712	0.77332	0	0.87152	0	-	translated_at_P0.5(DEG)	-	-
Nfe2l2	ENSMUSG00000015839	nuclear factor, erythroid derived 2, like 2 [Source:MGI Symbol;Acc:MGI:108420]	chr2:75675518-75704641	0	0	0.161929	17.0944	0	0	0	0	-	translated_at_P0.5(DEG)	-	-
Myo18a	ENSMUSG00000000631	myosin XVIIIA [Source:MGI Symbol;Acc:MGI:2667185]	chr11:77777234-77865988	0.167288	0.0791659	0.0713587	47.7044	0.280294	0.0723992	0.366666	0	-	translated_at_P0.5(DEG)	-	-
Stk32b	ENSMUSG00000029123	serine/threonine kinase 32B [Source:MGI Symbol;Acc:MGI:1927552]	chr5:37446824-37717153	2.97601	0	0.716795	18.5634	0.156766	0	0.287695	0	-	translated_at_P0.5(DEG)	-	-
Gfod2	ENSMUSG00000013150	glucose-fructose oxidoreductase domain containing 2 [Source:MGI Symbol;Acc:MGI:1917825]	chr8:105716112-105758607	0.236892	0	0.186335	18.6021	0	0	0	0	-	translated_at_P0.5(DEG)	-	-
Zfp46	ENSMUSG00000051351	zinc finger protein 46 [Source:MGI Symbol;Acc:MGI:99192]	chr4:136286068-136293942	0.529035	0.0172529	0.041095	10.0881	0	0	0	0	-	translated_at_P0.5(DEG)	-	-
Taf8	ENSMUSG00000023980	TAF8 RNA polymerase II, TATA box binding protein (TBP)-associated factorq [Source:MGI Symbol;Acc:MGI:1926879]	chr17:47488049-47502287	0	0	0.0537995	16.9098	0.0245417	0	0	0	-	translated_at_P0.5(DEG)	-	-
Wdr73	ENSMUSG00000025722	WD repeat domain 73 [Source:MGI Symbol;Acc:MGI:1919218]	chr7:80890722-80901269	0.0852365	0.359246	0.225855	21.3616	0	0	0	0	-	translated_at_P0.5(DEG)	-	-
Pdhb	ENSMUSG00000021748	pyruvate dehydrogenase (lipoamide) beta [Source:MGI Symbol;Acc:MGI:1915513]	chr14:8165990-8172992	2.06697	0.0296771	0.352319	29.738	0.81093	0	2.02932	0	-	translated_at_P0.5(DEG)	-	-
Usp4	ENSMUSG00000032612	ubiquitin specific peptidase 4 (proto-oncogene) [Source:MGI Symbol;Acc:MGI:98905]	chr9:108347830-108392529	0	0	0.265265	9.10308	0.83856	0	0.931595	0.362255	-	translated_at_P0.5(DEG)	-	-
Rbx1	ENSMUSG00000022400	ring-box 1 [Source:MGI Symbol;Acc:MGI:1891829]	chr15:81466315-81476369	2.82168	0.052451	1.0729	23.9662	1.66223	0	1.92874	0	-	translated_at_P0.5(DEG)	-	-
Fads2	ENSMUSG00000024665	fatty acid desaturase 2 [Source:MGI Symbol;Acc:MGI:1930079]	chr19:10064163-10101503	0.994765	0	0.646219	28.5727	0.217313	0	0.572545	0	-	translated_at_P0.5(DEG)	-	-
B230118H07Rik	ENSMUSG00000027165	RIKEN cDNA B230118H07 gene [Source:MGI Symbol;Acc:MGI:1915420]	chr2:101560780-101632528	0.286303	0	0	16.827	0.206843	0	0.330923	0	-	translated_at_P0.5(DEG)	-	-
AI413582	ENSMUSG00000062753	expressed sequence AI413582 [Source:MGI Symbol;Acc:MGI:2146839]	chr17:27563768-27565727	3.12282	0	0.247089	86.9577	0	0	0	0	-	translated_at_P0.5(DEG)	-	-
Sptlc1	ENSMUSG00000021468	serine palmitoyltransferase, long chain base subunit 1 [Source:MGI Symbol;Acc:MGI:1099431]	chr13:53332747-53377361	0	0	0.076244	17.7487	0	0	0	0	-	translated_at_P0.5(DEG)	-	-
N4bp1	ENSMUSG00000031652	NEDD4 binding protein 1 [Source:MGI Symbol;Acc:MGI:2136825]	chr8:86841138-86885258	0.522905	0.00610825	0.011127	7.56959	0.109203	0	0.227673	0	-	translated_at_P0.5(DEG)	-	-
Cep162	ENSMUSG00000056919	centrosomal protein 162 [Source:MGI Symbol;Acc:MGI:1925343]	chr9:87191962-87255532	0	0	0.008959	6.34078	0	0	0.0365517	0	-	translated_at_P0.5(DEG)	-	-
Pdzd4	ENSMUSG00000002006	PDZ domain containing 4 [Source:MGI Symbol;Acc:MGI:2443483]	chrX:73793356-73824969	0.0159127	0	0	9.10267	0.0695505	0.0115592	0.054388	0	-	translated_at_P0.5(DEG)	-	-
Snx33	ENSMUSG00000032733	sorting nexin 33 [Source:MGI Symbol;Acc:MGI:2443239]	chr9:56917199-56928371	6.89098	0.0526235	2.32565	9.16105	5.47383	0	13.2248	0.165466	-	translated_at_P0.5(DEG)	-	-
Scg2	ENSMUSG00000050711	secretogranin II [Source:MGI Symbol;Acc:MGI:103033]	chr1:79434668-79440090	0	0.0167271	0.0303245	16.7908	1.1036	0.0199133	1.57925	0	-	translated_at_P0.5(DEG)	-	-
Cdc42bpb	ENSMUSG00000021279	CDC42 binding protein kinase beta [Source:MGI Symbol;Acc:MGI:2136459]	chr12:111292971-111377718	0.0405511	0	0.0531614	5.33141	0	0	0.0095201	0	-	translated_at_P0.5(DEG)	-	-
F8a	ENSMUSG00000078317	factor 8-associated gene A [Source:MGI Symbol;Acc:MGI:95474]	chrX:73228305-73230795	0.570565	0	0	22.5125	0.296728	0	0	0	-	translated_at_P0.5(DEG)	-	-
Mapre3	ENSMUSG00000029166	microtubule-associated protein, RP/EB family, member 3 [Source:MGI Symbol;Acc:MGI:2140967]	chr5:30814755-30866106	0.157436	0	0.107228	21.4061	0.306183	0	4.52851	0	-	translated_at_P0.5(DEG)	-	-
Coq5	ENSMUSG00000041733	coenzyme Q5 homolog, methyltransferase (yeast) [Source:MGI Symbol;Acc:MGI:1098643]	chr5:115279701-115296972	0.455439	0	0.149587	21.4448	0	0	0	0	-	translated_at_P0.5(DEG)	-	-
Ahsa1	ENSMUSG00000021037	AHA1, activator of heat shock protein ATPase 1 [Source:MGI Symbol;Acc:MGI:2387603]	chr12:87266727-87273952	6.27112	0.124802	1.92685	38.2985	2.82919	0	2.67783	0	-	translated_at_P0.5(DEG)	-	-
Fig4	ENSMUSG00000038417	FIG4 homolog (S. cerevisiae) [Source:MGI Symbol;Acc:MGI:2143585]	chr10:41188171-41303241	0.084067	0	0.068047	13.3938	0.14001	0	0.284079	0	-	translated_at_P0.5(DEG)	-	-
Lysmd2	ENSMUSG00000032184	LysM, putative peptidoglycan-binding, domain containing 2 [Source:MGI Symbol;Acc:MGI:1917332]	chr9:75625731-75637773	0	0	0	38.8877	0.345425	0	8.44365	0	-	translated_at_P0.5(DEG)	-	-
Armcx1	ENSMUSG00000033460	armadillo repeat containing, X-linked 1 [Source:MGI Symbol;Acc:MGI:1925498]	chrX:134717937-134721912	0	0	0.08391	15.2778	0.435643	0	0.348689	0	-	translated_at_P0.5(DEG)	-	-
Bloc1s1	ENSMUSG00000090247	biogenesis of lysosomal organelles complex-1, subunit 1 [Source:MGI Symbol;Acc:MGI:1195276]	chr10:128919913-128923524	3.7499	0	7.91714	64.5643	4.74168	0	4.18302	0	-	translated_at_P0.5(DEG)	-	-
Ppp1r12a	ENSMUSG00000019907	protein phosphatase 1, regulatory (inhibitor) subunit 12A [Source:MGI Symbol;Acc:MGI:1309528]	chr10:108162399-108277575	0.552385	0	0.0783984	9.54931	0.55054	0	1.25938	0	-	translated_at_P0.5(DEG)	-	-
Sepn1	ENSMUSG00000050989	selenoprotein N, 1 [Source:MGI Symbol;Acc:MGI:2151208]	chr4:134537891-134552166	0.571355	0	0.0494079	12.5631	0.577685	0	0.74685	0	-	translated_at_P0.5(DEG)	-	-
Creld2	ENSMUSG00000023272	cysteine-rich with EGF-like domains 2 [Source:MGI Symbol;Acc:MGI:1923987]	chr15:88819645-88826681	0.3229	0	0.193968	27.617	0.365838	0	1.07325	0	-	translated_at_P0.5(DEG)	-	-
Anxa7	ENSMUSG00000021814	annexin A7 [Source:MGI Symbol;Acc:MGI:88031]	chr14:20455260-20480133	0.328944	0.0288498	0.13889	15.0782	0.0418439	0	0	0	-	translated_at_P0.5(DEG)	-	-
Pet112	ENSMUSG00000028085	glutamyl-tRNA(Gln) amidotransferase, subunit B [Source:MGI Symbol;Acc:MGI:2442496]	chr3:85574128-85654470	0	0	0.0213888	15.0588	0	0.0205018	0	0	-	translated_at_P0.5(DEG)	-	-
Bop1	ENSMUSG00000022557	block of proliferation 1 [Source:MGI Symbol;Acc:MGI:1334460]	chr15:76380512-76477269	1.72083	0	0.414205	17.218	0.68985	0	0.62874	0	-	translated_at_P0.5(DEG)	-	-
[truncated: 691 more rows]
