# Supplementary material for: Dynamic Axonal Translation in Developing and Mature Visual Circuits
Source: Cell. 2016 Jun 30;166(1):181–92. doi: 10.1016/j.cell.2016.05.029 (PMC4930487; doi:10.1016/j.cell.2016.05.029)
Supplement: Table S2. Neuron-Related GO Terms, Related to Figure 4 [file mmc3.xlsx]

## Sheet: Sheet1
	All offsprings (249 terms) of "Neuron development (GO:0048666)"					All offsprings (206 terms) of "Synaptic transmission (GO:0007268)"
		GO:0042051	GO:0035676	GO:0061449			GO:0001507	GO:0051934	GO:1904626
		GO:0002093	GO:0035677	GO:0061541			GO:0001956	GO:0051935	GO:1990793
		GO:0003358	GO:0035678	GO:0061564			GO:0001963	GO:0051936	GO:2000300
		GO:0003388	GO:0035679	GO:0061642			GO:0016080	GO:0051940	GO:2000301
		GO:0003389	GO:0035680	GO:0061643			GO:0007269	GO:0051941	GO:2000302
		GO:0003390	GO:0035845	GO:0070073			GO:0007270	GO:0051942	GO:2000463
		GO:0003391	GO:0042052	GO:0070570			GO:0007271	GO:0051943
		GO:0003392	GO:0042461	GO:0070571			GO:0007274	GO:0051944
		GO:0003393	GO:0042462	GO:0070572			GO:0010554	GO:0051945
		GO:0003394	GO:0042463	GO:0070593			GO:0010807	GO:0051946
		GO:0003395	GO:0042478	GO:0070983			GO:0010808	GO:0051947
		GO:0003396	GO:0042479	GO:0071678			GO:0010809	GO:0051948
		GO:0003397	GO:0042480	GO:0071679			GO:0014055	GO:0051949
		GO:0007409	GO:0042551	GO:0072499			GO:0014056	GO:0051950
		GO:0007411	GO:0045161	GO:0090259			GO:0014057	GO:0051951
		GO:0007412	GO:0045162	GO:0090260			GO:0014058	GO:0051966
		GO:0007413	GO:0045163	GO:0097155			GO:0014853	GO:0051967
		GO:0007414	GO:0045313	GO:0097156			GO:0014860	GO:0051968
		GO:0007415	GO:0045314	GO:0097374			GO:0016079	GO:0060012
		GO:0007468	GO:0045315	GO:0097375			GO:0016081	GO:0060024
		GO:0008038	GO:0045316	GO:0097376			GO:0016082	GO:0060025
		GO:0008039	GO:0045463	GO:0097377			GO:0016182	GO:0060078
		GO:0008045	GO:0045467	GO:0097378			GO:0046929	GO:0060079
		GO:0008594	GO:0045470	GO:0097379			GO:0031629	GO:0060080
		GO:0010975	GO:0045773	GO:0097380			GO:0031630	GO:0060084
		GO:0010976	GO:0045871	GO:0097484			GO:0031631	GO:0060092
		GO:0010977	GO:0045872	GO:0097485			GO:0031632	GO:0060093
		GO:0014011	GO:0046548	GO:0097490			GO:0031637	GO:0060094
		GO:0014012	GO:0046549	GO:0097491			GO:0031914	GO:0060095
		GO:0014041	GO:0048053	GO:0097492			GO:0031915	GO:0060096
		GO:0014042	GO:0048055	GO:0098749			GO:0031916	GO:0060291
		GO:0014043	GO:0048057	GO:1900006			GO:0031917	GO:0060292
		GO:0014814	GO:0048667	GO:1902284			GO:0031918	GO:0060409
		GO:0016198	GO:0048668	GO:1902285			GO:0032222	GO:0060410
		GO:0016199	GO:0048669	GO:1902286			GO:0032223	GO:0061527
		GO:0016200	GO:0048670	GO:1902287			GO:0032224	GO:0061529
		GO:0016201	GO:0048671	GO:1902336			GO:0032225	GO:0061530
		GO:0016322	GO:0048672	GO:1902378			GO:0032226	GO:0061533
		GO:0016358	GO:0048673	GO:1902667			GO:0032227	GO:0061534
		GO:0021540	GO:0048674	GO:1902668			GO:0032228	GO:0061535
		GO:0021785	GO:0048675	GO:1902669			GO:0032229	GO:0061537
		GO:0021786	GO:0048677	GO:1903616			GO:0032230	GO:0061538
		GO:0021787	GO:0048679	GO:1903859			GO:0035249	GO:0061540
		GO:0021788	GO:0048680	GO:1903860			GO:0042062	GO:0061544
		GO:0021789	GO:0048681	GO:1903861			GO:0043179	GO:0061585
		GO:0021790	GO:0048682	GO:1990138			GO:0043180	GO:0061646
		GO:0021791	GO:0048683	GO:2000171			GO:0044079	GO:0061669
		GO:0021792	GO:0048684	GO:2000289			GO:0044758	GO:0061670
		GO:0021793	GO:0048685	GO:2001266			GO:0044759	GO:0071911
		GO:0021827	GO:0048686				GO:0044760	GO:0071912
		GO:0021828	GO:0048687				GO:0044761	GO:0090127
		GO:0021831	GO:0048688				GO:0044762	GO:0090394
		GO:0021834	GO:0048689				GO:0046928	GO:0090507
		GO:0021835	GO:0048690				GO:0048167	GO:0090508
		GO:0021836	GO:0048691				GO:0048168	GO:0097151
		GO:0021837	GO:0048692				GO:0048169	GO:0098746
		GO:0021852	GO:0048693				GO:0048170	GO:0098747
		GO:0021853	GO:0048694				GO:0048171	GO:0098810
		GO:0021860	GO:0048695				GO:0048172	GO:0098814
		GO:0021884	GO:0048696				GO:0048173	GO:0098815
		GO:0021888	GO:0048697				GO:0048174	GO:0098816
		GO:0021891	GO:0048698				GO:0048791	GO:0098817
		GO:0021894	GO:0048812				GO:0048792	GO:0098818
		GO:0021952	GO:0048813				GO:0050804	GO:0098819
		GO:0021954	GO:0048814				GO:0050805	GO:0098828
		GO:0021955	GO:0048841				GO:0050806	GO:1900073
		GO:0021956	GO:0048842				GO:0051580	GO:1900074
		GO:0021957	GO:0048843				GO:0051581	GO:1900075
		GO:0021958	GO:0048846				GO:0051582	GO:1900242
		GO:0021959	GO:0048893				GO:0051583	GO:1900243
		GO:0021960	GO:0048894				GO:0051584	GO:1900244
		GO:0021961	GO:0048910				GO:0051585	GO:1901546
		GO:0021962	GO:0048911				GO:0051586	GO:1901547
		GO:0021963	GO:0048929				GO:0051587	GO:1901548
		GO:0021964	GO:0048933				GO:0051609	GO:1902803
		GO:0021965	GO:0048935				GO:0051611	GO:1902804
		GO:0021966	GO:0048936				GO:0051612	GO:1902805
		GO:0021967	GO:0050770				GO:0051613	GO:1903233
		GO:0021968	GO:0050771				GO:0051614	GO:1903234
		GO:0021969	GO:0050772				GO:0051616	GO:1903235
		GO:0021970	GO:0050773				GO:0051617	GO:1903294
		GO:0021971	GO:0050774				GO:0051618	GO:1903295
		GO:0021972	GO:0050775				GO:0051619	GO:1903296
		GO:0021973	GO:0060088				GO:0051621	GO:1903388
		GO:0021974	GO:0060116				GO:0051622	GO:1903389
		GO:0021975	GO:0060117				GO:0051623	GO:1903390
		GO:0021976	GO:0060118				GO:0051624	GO:1903421
		GO:0021977	GO:0060119				GO:0051626	GO:1903422
		GO:0030516	GO:0060121				GO:0051627	GO:1903423
		GO:0030517	GO:0060122				GO:0051628	GO:1903742
		GO:0031102	GO:0060385				GO:0051629	GO:1903743
		GO:0031103	GO:0060959				GO:0051631	GO:1903744
		GO:0031104	GO:0060996				GO:0051632	GO:1904048
		GO:0031133	GO:0060997				GO:0051633	GO:1904049
		GO:0031175	GO:0060998				GO:0051634	GO:1904050
		GO:0031290	GO:0060999				GO:0051913	GO:1904494
		GO:0033563	GO:0061000				GO:0051914	GO:1904495
		GO:0033564	GO:0061001				GO:0051915	GO:1904496
		GO:0034429	GO:0061002				GO:0051932	GO:1904624
		GO:0035675	GO:0061003				GO:0051933	GO:1904625
