# Supplementary material for: Dynamic Axonal Translation in Developing and Mature Visual Circuits
Source: Cell. 2016 Jun 30;166(1):181–92. doi: 10.1016/j.cell.2016.05.029 (PMC4930487; doi:10.1016/j.cell.2016.05.029)
Supplement: Table S3. GO Term and Motif Analysis, Related to Figure 5 [file mmc4.xlsx]

## Sheet: adult axon vs retina
		Most significantly enriched GO terms (Biological process) in adult axon/retina-enriched mRNAs
		Biological process Adult axon-enriched						Biological process Adult retina-enriched
	Ranking	Term	p-value	Fold Enrichment			Ranking	Term	p-value	Fold Enrichment
	1	actin cytoskeleton organization	0.0119397	4.31296			1	visual perception	5.7252e-10	7.64913
	2	actin filament-based process	0.0220419	6.58365			2	sensory perception of light stimulus	6.65764e-10	7.57414
	3	intracellular signaling cascade	0.0236858	6.4041			3	camera-type eye development	3.48459e-09	6.29236
	4	cytoskeleton organization	0.0330245	10.3596			4	eye development	1.00927e-08	5.49969
	5	Wnt receptor signaling pathway	0.0330245	10.3596			5	sensory organ development	2.33708e-07	3.89022
	6	actin filament organization	0.0492857	39.1362			6	detection of light stimulus	2.34555e-06	12.5365
	7	protein amino acid autophosphorylation	0.0621584	1.56014			7	response to light stimulus	9.66112e-06	5.56467
	8	protein amino acid phosphorylation	0.0621584	1.56014			8	phototransduction	1.0207e-05	13.2547
	9	synaptic transmission	0.0769379	3.06817			9	response to radiation	1.56231e-05	4.44914
	10	cell-cell signaling	0.0861885	2.06584			10	detection of abiotic stimulus	0.000130579	6.99151

## Sheet: topGO_result
	The result of GO enrichment analysis for axonally translated genes (DEGs) using TopGO
GO.ID	Term	Annotated.E17.5	Significant.E17.5	Expected.E17.5	FisherTest.E17.5	Annotated.P0.5	Significant.P0.5	Expected.P0.5	FisherTest.P0.5	Annotated.P7.5	Significant.P7.5	Expected.P7.5	FisherTest.P7.5	Annotated.Adult	Significant.Adult	Expected.Adult	FisherTest.Adult
GO:0000002	mitochondrial genome maintenance	22	0	0.31	1	22	3	1.87	0.28713	22	1	0.33	0.28255	22	1	0.48	0.38253
GO:0000003	reproduction	799	8	11.41	0.88787	799	63	68.01	0.75959	799	8	11.96	0.91486	799	12	17.31	0.93188
GO:0000012	single strand break repair	6	0	0.09	1	6	0	0.51	1	6	0	0.09	1	6	0	0.13	1
GO:0000018	regulation of DNA recombination	51	1	0.73	0.52018	51	2	4.34	0.93873	51	0	0.76	1	51	0	1.1	1
GO:0000019	regulation of mitotic recombination	4	0	0.06	1	4	0	0.34	1	4	0	0.06	1	4	0	0.09	1
GO:0000027	ribosomal large subunit assembly	2	0	0.03	1	2	0	0.17	1	2	0	0.03	1	2	0	0.04	1
GO:0000028	ribosomal small subunit assembly	9	0	0.13	1	9	3	0.77	0.035	9	0	0.13	1	9	1	0.19	0.17895
GO:0000038	very long-chain fatty acid metabolic pro...	25	0	0.36	1	25	2	2.13	0.64042	25	2	0.37	0.05347	25	0	0.54	1
GO:0000041	transition metal ion transport	74	2	1.06	0.28521	74	6	6.3	0.61026	74	3	1.11	0.09947	74	2	1.6	0.47858
GO:0000042	protein targeting to Golgi	8	0	0.11	1	8	1	0.68	0.50926	8	1	0.12	0.1137	8	0	0.17	1
GO:0000045	autophagic vacuole assembly	46	0	0.66	1	46	5	3.92	0.35376	46	1	0.69	0.50078	46	1	1	0.6353
GO:0000046	autophagic vacuole fusion	5	1	0.07	0.06939	5	0	0.43	1	5	1	0.07	0.07266	5	0	0.11	1
GO:0000050	urea cycle	9	0	0.13	1	9	1	0.77	0.55105	9	0	0.13	1	9	0	0.19	1
GO:0000052	citrulline metabolic process	12	0	0.17	1	12	2	1.02	0.27225	12	0	0.18	1	12	0	0.26	1
GO:0000053	argininosuccinate metabolic process	2	0	0.03	1	2	0	0.17	1	2	0	0.03	1	2	0	0.04	1
GO:0000054	ribosomal subunit export from nucleus	6	0	0.09	1	6	3	0.51	0.01012	6	0	0.09	1	6	0	0.13	1
GO:0000055	ribosomal large subunit export from nucl...	5	0	0.07	1	5	2	0.43	0.06087	5	0	0.07	1	5	0	0.11	1
GO:0000056	ribosomal small subunit export from nucl...	4	0	0.06	1	4	2	0.34	0.03868	4	0	0.06	1	4	0	0.09	1
GO:0000059	protein import into nucleus, docking	1	0	0.01	1	1	0	0.09	1	1	0	0.01	1	1	0	0.02	1
GO:0000060	protein import into nucleus, translocati...	40	2	0.57	0.11134	40	5	3.4	0.25142	40	1	0.6	0.45338	40	1	0.87	0.58396
GO:0000070	mitotic sister chromatid segregation	53	0	0.76	1	53	5	4.51	0.47448	53	0	0.79	1	53	2	1.15	0.31923
GO:0000075	cell cycle checkpoint	156	0	2.23	1	156	13	13.28	0.5739	156	2	2.34	0.68072	156	2	3.38	0.85487
GO:0000076	DNA replication checkpoint	7	0	0.1	1	7	0	0.6	1	7	0	0.1	1	7	0	0.15	1
GO:0000077	DNA damage checkpoint	86	0	1.23	1	86	6	7.32	0.75087	86	1	1.29	0.72749	86	2	1.86	0.55895
GO:0000079	regulation of cyclin-dependent protein s...	68	1	0.97	0.62451	68	10	5.79	0.06107	68	2	1.02	0.27094	68	2	1.47	0.43517
GO:0000080	mitotic G1 phase	1	0	0.01	1	1	0	0.09	1	1	0	0.01	1	1	0	0.02	1
GO:0000082	G1/S transition of mitotic cell cycle	139	3	1.98	0.3191	139	14	11.83	0.2948	139	3	2.08	0.34549	139	4	3.01	0.35533
GO:0000083	regulation of transcription involved in ...	11	0	0.16	1	11	1	0.94	0.62426	11	0	0.16	1	11	1	0.24	0.21415
GO:0000084	mitotic S phase	3	0	0.04	1	3	0	0.26	1	3	0	0.04	1	3	0	0.06	1
GO:0000086	G2/M transition of mitotic cell cycle	66	0	0.94	1	66	9	5.62	0.106	66	3	0.99	0.07644	66	2	1.43	0.42028
GO:0000087	mitotic M phase	3	0	0.04	1	3	0	0.26	1	3	0	0.04	1	3	0	0.06	1
GO:0000090	mitotic anaphase	1	0	0.01	1	1	0	0.09	1	1	0	0.01	1	1	0	0.02	1
GO:0000096	sulfur amino acid metabolic process	30	0	0.43	1	30	1	2.55	0.93081	30	0	0.45	1	30	0	0.65	1
GO:0000097	sulfur amino acid biosynthetic process	15	0	0.21	1	15	0	1.28	1	15	0	0.22	1	15	0	0.32	1
GO:0000098	sulfur amino acid catabolic process	5	0	0.07	1	5	1	0.43	0.35909	5	0	0.07	1	5	0	0.11	1
GO:0000101	sulfur amino acid transport	2	0	0.03	1	2	0	0.17	1	2	0	0.03	1	2	0	0.04	1
GO:0000103	sulfate assimilation	4	0	0.06	1	4	2	0.34	0.03868	4	0	0.06	1	4	0	0.09	1
GO:0000105	histidine biosynthetic process	2	0	0.03	1	2	0	0.17	1	2	0	0.03	1	2	0	0.04	1
GO:0000117	regulation of transcription involved in ...	1	0	0.01	1	1	0	0.09	1	1	0	0.01	1	1	1	0.02	0.02166
GO:0000122	negative regulation of transcription fro...	630	15	9	0.03765	630	63	53.63	0.10095	630	13	9.43	0.15288	630	14	13.65	0.49977
GO:0000132	establishment of mitotic spindle orienta...	18	0	0.26	1	18	3	1.53	0.1936	18	0	0.27	1	18	0	0.39	1
GO:0000147	actin cortical patch assembly	1	0	0.01	1	1	0	0.09	1	1	0	0.01	1	1	0	0.02	1
GO:0000154	rRNA modification	8	0	0.11	1	8	1	0.68	0.50926	8	0	0.12	1	8	0	0.17	1
GO:0000160	phosphorelay signal transduction system	7	1	0.1	0.09578	7	1	0.6	0.46359	7	0	0.1	1	7	0	0.15	1
GO:0000165	MAPK cascade	562	8	8.02	0.55344	562	54	47.84	0.19129	562	10	8.41	0.33423	562	21	12.18	0.01138
GO:0000183	chromatin silencing at rDNA	8	0	0.11	1	8	1	0.68	0.50926	8	0	0.12	1	8	0	0.17	1
GO:0000184	nuclear-transcribed mRNA catabolic proce...	31	0	0.44	1	31	7	2.64	0.01364	31	1	0.46	0.37374	31	3	0.67	0.02898
GO:0000185	activation of MAPKKK activity	9	1	0.13	0.12142	9	2	0.77	0.17495	9	0	0.13	1	9	0	0.19	1
GO:0000186	activation of MAPKK activity	40	0	0.57	1	40	3	3.4	0.67349	40	1	0.6	0.45338	40	1	0.87	0.58396
GO:0000187	activation of MAPK activity	93	0	1.33	1	93	6	7.92	0.81377	93	3	1.39	0.16321	93	7	2.01	0.00409
GO:0000188	inactivation of MAPK activity	15	0	0.21	1	15	1	1.28	0.73683	15	1	0.22	0.20257	15	0	0.32	1
GO:0000189	MAPK import into nucleus	3	0	0.04	1	3	1	0.26	0.23426	3	0	0.04	1	3	0	0.06	1
GO:0000209	protein polyubiquitination	131	1	1.87	0.84893	131	16	11.15	0.09056	131	3	1.96	0.31273	131	6	2.84	0.06572
GO:0000212	meiotic spindle organization	6	0	0.09	1	6	0	0.51	1	6	0	0.09	1	6	0	0.13	1
GO:0000226	microtubule cytoskeleton organization	331	9	4.73	0.04892	331	46	28.18	0.00066	331	7	4.96	0.22894	331	8	7.17	0.42721
GO:0000244	spliceosomal tri-snRNP complex assembly	3	0	0.04	1	3	0	0.26	1	3	0	0.04	1	3	0	0.06	1
GO:0000245	spliceosomal complex assembly	26	1	0.37	0.31212	26	8	2.21	0.00105	26	2	0.39	0.05736	26	2	0.56	0.10831
GO:0000255	allantoin metabolic process	5	0	0.07	1	5	0	0.43	1	5	0	0.07	1	5	0	0.11	1
GO:0000256	allantoin catabolic process	1	0	0.01	1	1	0	0.09	1	1	0	0.01	1	1	0	0.02	1
GO:0000266	mitochondrial fission	24	1	0.34	0.29202	24	3	2.04	0.33529	24	1	0.36	0.30389	24	1	0.52	0.40902
GO:0000270	peptidoglycan metabolic process	6	0	0.09	1	6	0	0.51	1	6	0	0.09	1	6	0	0.13	1
GO:0000271	polysaccharide biosynthetic process	60	5	0.86	0.00165	60	4	5.11	0.76267	60	0	0.9	1	60	2	1.3	0.37444
GO:0000272	polysaccharide catabolic process	20	0	0.29	1	20	3	1.7	0.23959	20	0	0.3	1	20	0	0.43	1
GO:0000278	mitotic cell cycle	644	7	9.19	0.81676	644	76	54.82	0.00223	644	13	9.64	0.17082	644	14	13.95	0.53321
GO:0000279	M phase	6	0	0.09	1	6	0	0.51	1	6	0	0.09	1	6	0	0.13	1
GO:0000280	nuclear division	483	6	6.9	0.69065	483	52	41.11	0.04676	483	5	7.23	0.8523	483	11	10.46	0.47612
GO:0000281	mitotic cytokinesis	20	1	0.29	0.25005	20	5	1.7	0.02335	20	0	0.3	1	20	0	0.43	1
GO:0000288	nuclear-transcribed mRNA catabolic proce...	29	0	0.41	1	29	4	2.47	0.23032	29	1	0.43	0.35453	29	0	0.63	1
GO:0000289	nuclear-transcribed mRNA poly(A) tail sh...	15	0	0.21	1	15	2	1.28	0.36926	15	1	0.22	0.20257	15	0	0.32	1
GO:0000290	deadenylation-dependent decapping of nuc...	5	0	0.07	1	5	2	0.43	0.06087	5	0	0.07	1	5	0	0.11	1
GO:0000291	nuclear-transcribed mRNA catabolic proce...	9	0	0.13	1	9	2	0.77	0.17495	9	0	0.13	1	9	0	0.19	1
GO:0000301	retrograde transport, vesicle recycling ...	9	0	0.13	1	9	1	0.77	0.55105	9	1	0.13	0.12698	9	0	0.19	1
GO:0000302	response to reactive oxygen species	127	3	1.81	0.2724	127	15	10.81	0.12196	127	1	1.9	0.85367	127	5	2.75	0.14213
GO:0000303	response to superoxide	21	1	0.3	0.26077	21	1	1.79	0.84576	21	0	0.31	1	21	1	0.45	0.36884
GO:0000305	response to oxygen radical	22	2	0.31	0.03889	22	1	1.87	0.8589	22	0	0.33	1	22	1	0.48	0.38253
GO:0000320	re-entry into mitotic cell cycle	3	0	0.04	1	3	1	0.26	0.23426	3	0	0.04	1	3	0	0.06	1
GO:0000338	protein deneddylation	9	0	0.13	1	9	2	0.77	0.17495	9	0	0.13	1	9	0	0.19	1
GO:0000375	RNA splicing, via transesterification re...	118	8	1.68	0.0003	118	24	10.04	4.9e-05	118	4	1.77	0.10138	118	4	2.56	0.25319
GO:0000377	RNA splicing, via transesterification re...	118	8	1.68	0.0003	118	24	10.04	4.9e-05	118	4	1.77	0.10138	118	4	2.56	0.25319
GO:0000379	tRNA-type intron splice site recognition...	1	0	0.01	1	1	0	0.09	1	1	0	0.01	1	1	0	0.02	1
GO:0000380	alternative mRNA splicing, via spliceoso...	35	4	0.5	0.0015	35	6	2.98	0.07266	35	1	0.52	0.41047	35	2	0.76	0.17524
GO:0000381	regulation of alternative mRNA splicing,...	27	2	0.39	0.05643	27	4	2.3	0.19355	27	1	0.4	0.33473	27	1	0.58	0.44665
GO:0000387	spliceosomal snRNP assembly	20	1	0.29	0.25005	20	5	1.7	0.02335	20	0	0.3	1	20	0	0.43	1
GO:0000389	mRNA 3'-splice site recognition	1	0	0.01	1	1	1	0.09	0.08512	1	0	0.01	1	1	0	0.02	1
GO:0000390	spliceosomal complex disassembly	1	0	0.01	1	1	1	0.09	0.08512	1	0	0.01	1	1	0	0.02	1
GO:0000394	RNA splicing, via endonucleolytic cleava...	11	1	0.16	0.14635	11	3	0.94	0.06052	11	0	0.16	1	11	0	0.24	1
GO:0000395	mRNA 5'-splice site recognition	2	0	0.03	1	2	1	0.17	0.163	2	0	0.03	1	2	0	0.04	1
GO:0000398	mRNA splicing, via spliceosome	118	8	1.68	0.0003	118	24	10.04	4.9e-05	118	4	1.77	0.10138	118	4	2.56	0.25319
GO:0000409	regulation of transcription by galactose	1	0	0.01	1	1	1	0.09	0.08512	1	0	0.01	1	1	0	0.02	1
GO:0000411	positive regulation of transcription by ...	1	0	0.01	1	1	1	0.09	0.08512	1	0	0.01	1	1	0	0.02	1
GO:0000413	protein peptidyl-prolyl isomerization	35	2	0.5	0.08888	35	7	2.98	0.02593	35	1	0.52	0.41047	35	1	0.76	0.53571
GO:0000414	regulation of histone H3-K36 methylation	3	0	0.04	1	3	0	0.26	1	3	0	0.04	1	3	0	0.06	1
GO:0000415	negative regulation of histone H3-K36 me...	1	0	0.01	1	1	0	0.09	1	1	0	0.01	1	1	0	0.02	1
GO:0000416	positive regulation of histone H3-K36 me...	1	0	0.01	1	1	0	0.09	1	1	0	0.01	1	1	0	0.02	1
GO:0000422	mitochondrion degradation	33	1	0.47	0.37808	33	3	2.81	0.54142	33	1	0.49	0.39238	33	1	0.71	0.51489
GO:0000423	macromitophagy	2	0	0.03	1	2	0	0.17	1	2	0	0.03	1	2	0	0.04	1
GO:0000429	carbon catabolite regulation of transcri...	4	0	0.06	1	4	1	0.34	0.29945	4	0	0.06	1	4	0	0.09	1
GO:0000430	regulation of transcription from RNA pol...	3	0	0.04	1	3	0	0.26	1	3	0	0.04	1	3	0	0.06	1
GO:0000431	regulation of transcription from RNA pol...	1	0	0.01	1	1	1	0.09	0.08512	1	0	0.01	1	1	0	0.02	1
GO:0000432	positive regulation of transcription fro...	3	0	0.04	1	3	0	0.26	1	3	0	0.04	1	3	0	0.06	1
GO:0000433	negative regulation of transcription fro...	1	0	0.01	1	1	0	0.09	1	1	0	0.01	1	1	0	0.02	1
GO:0000435	positive regulation of transcription fro...	1	0	0.01	1	1	1	0.09	0.08512	1	0	0.01	1	1	0	0.02	1
GO:0000436	carbon catabolite activation of transcri...	4	0	0.06	1	4	1	0.34	0.29945	4	0	0.06	1	4	0	0.09	1
GO:0000437	carbon catabolite repression of transcri...	1	0	0.01	1	1	0	0.09	1	1	0	0.01	1	1	0	0.02	1
GO:0000447	endonucleolytic cleavage in ITS1 to sepa...	2	0	0.03	1	2	2	0.17	0.00724	2	0	0.03	1	2	1	0.04	0.04286
GO:0000448	cleavage in ITS2 between 5.8S rRNA and L...	1	0	0.01	1	1	1	0.09	0.08512	1	0	0.01	1	1	0	0.02	1
GO:0000460	maturation of 5.8S rRNA	11	1	0.16	0.14635	11	6	0.94	0.00012	11	0	0.16	1	11	1	0.24	0.21415
GO:0000461	endonucleolytic cleavage to generate mat...	2	0	0.03	1	2	2	0.17	0.00724	2	0	0.03	1	2	1	0.04	0.04286
GO:0000462	maturation of SSU-rRNA from tricistronic...	6	0	0.09	1	6	4	0.51	0.00068	6	0	0.09	1	6	1	0.13	0.12316
GO:0000463	maturation of LSU-rRNA from tricistronic...	3	0	0.04	1	3	1	0.26	0.23426	3	0	0.04	1	3	0	0.06	1
GO:0000466	maturation of 5.8S rRNA from tricistroni...	5	0	0.07	1	5	3	0.43	0.0054	5	0	0.07	1	5	1	0.11	0.10374
GO:0000469	cleavage involved in rRNA processing	3	0	0.04	1	3	3	0.26	0.00062	3	0	0.04	1	3	1	0.06	0.0636
GO:0000470	maturation of LSU-rRNA	3	0	0.04	1	3	1	0.26	0.23426	3	0	0.04	1	3	0	0.06	1
GO:0000478	endonucleolytic cleavage involved in rRN...	3	0	0.04	1	3	3	0.26	0.00062	3	0	0.04	1	3	1	0.06	0.0636
GO:0000479	endonucleolytic cleavage of tricistronic...	3	0	0.04	1	3	3	0.26	0.00062	3	0	0.04	1	3	1	0.06	0.0636
GO:0000491	small nucleolar ribonucleoprotein comple...	3	1	0.04	0.04223	3	0	0.26	1	3	0	0.04	1	3	0	0.06	1
GO:0000492	box C/D snoRNP assembly	3	1	0.04	0.04223	3	0	0.26	1	3	0	0.04	1	3	0	0.06	1
GO:0000578	embryonic axis specification	34	0	0.49	1	34	3	2.89	0.56209	34	0	0.51	1	34	0	0.74	1
GO:0000710	meiotic mismatch repair	3	0	0.04	1	3	0	0.26	1	3	0	0.04	1	3	0	0.06	1
GO:0000711	meiotic DNA repair synthesis	4	0	0.06	1	4	0	0.34	1	4	0	0.06	1	4	0	0.09	1
GO:0000712	resolution of meiotic recombination inte...	9	0	0.13	1	9	0	0.77	1	9	0	0.13	1	9	0	0.19	1
GO:0000715	nucleotide-excision repair, DNA damage r...	2	0	0.03	1	2	0	0.17	1	2	0	0.03	1	2	0	0.04	1
GO:0000717	nucleotide-excision repair, DNA duplex u...	1	0	0.01	1	1	0	0.09	1	1	0	0.01	1	1	0	0.02	1
GO:0000720	pyrimidine dimer repair by nucleotide-ex...	3	0	0.04	1	3	0	0.26	1	3	1	0.04	0.04425	3	0	0.06	1
GO:0000722	telomere maintenance via recombination	4	0	0.06	1	4	0	0.34	1	4	0	0.06	1	4	0	0.09	1
GO:0000723	telomere maintenance	49	0	0.7	1	49	2	4.17	0.92915	49	0	0.73	1	49	0	1.06	1
GO:0000724	double-strand break repair via homologou...	61	0	0.87	1	61	3	5.19	0.90134	61	0	0.91	1	61	0	1.32	1
GO:0000725	recombinational repair	61	0	0.87	1	61	3	5.19	0.90134	61	0	0.91	1	61	0	1.32	1
GO:0000726	non-recombinational repair	16	1	0.23	0.20561	16	0	1.36	1	16	0	0.24	1	16	0	0.35	1
GO:0000729	DNA double-strand break processing	7	0	0.1	1	7	0	0.6	1	7	0	0.1	1	7	0	0.15	1
GO:0000731	DNA synthesis involved in DNA repair	11	0	0.16	1	11	2	0.94	0.2395	11	1	0.16	0.15294	11	0	0.24	1
GO:0000733	DNA strand renaturation	9	0	0.13	1	9	0	0.77	1	9	0	0.13	1	9	0	0.19	1
GO:0000737	DNA catabolic process, endonucleolytic	50	1	0.71	0.51321	50	4	4.26	0.62539	50	0	0.75	1	50	1	1.08	0.66596
GO:0000738	DNA catabolic process, exonucleolytic	18	0	0.26	1	18	0	1.53	1	18	0	0.27	1	18	0	0.39	1
GO:0000768	syncytium formation by plasma membrane f...	34	1	0.49	0.38698	34	2	2.89	0.79804	34	0	0.51	1	34	0	0.74	1
GO:0000819	sister chromatid segregation	63	0	0.9	1	63	5	5.36	0.63087	63	1	0.94	0.61397	63	2	1.36	0.39756
GO:0000820	regulation of glutamine family amino aci...	4	0	0.06	1	4	0	0.34	1	4	0	0.06	1	4	0	0.09	1
GO:0000821	regulation of arginine metabolic process	1	0	0.01	1	1	0	0.09	1	1	0	0.01	1	1	0	0.02	1
GO:0000902	cell morphogenesis	968	24	13.82	0.00631	968	120	82.4	1.6e-05	968	21	14.49	0.05746	968	25	20.97	0.20876
GO:0000904	cell morphogenesis involved in different...	637	12	9.1	0.20186	637	78	54.22	0.0007	637	11	9.54	0.35786	637	18	13.8	0.15295
GO:0000910	cytokinesis	108	2	1.54	0.45789	108	20	9.19	0.00072	108	3	1.62	0.22	108	3	2.34	0.41569
GO:0000912	assembly of actomyosin apparatus involve...	1	0	0.01	1	1	0	0.09	1	1	0	0.01	1	1	0	0.02	1
GO:0000915	actomyosin contractile ring assembly	1	0	0.01	1	1	0	0.09	1	1	0	0.01	1	1	0	0.02	1
GO:0000917	barrier septum assembly	2	0	0.03	1	2	0	0.17	1	2	0	0.03	1	2	0	0.04	1
GO:0000920	cytokinetic cell separation	5	0	0.07	1	5	0	0.43	1	5	0	0.07	1	5	0	0.11	1
GO:0000956	nuclear-transcribed mRNA catabolic proce...	73	0	1.04	1	73	13	6.21	0.00814	73	1	1.09	0.66819	73	3	1.58	0.21047
GO:0000957	mitochondrial RNA catabolic process	4	0	0.06	1	4	1	0.34	0.29945	4	0	0.06	1	4	0	0.09	1
GO:0000958	mitochondrial mRNA catabolic process	2	0	0.03	1	2	0	0.17	1	2	0	0.03	1	2	0	0.04	1
GO:0000959	mitochondrial RNA metabolic process	19	0	0.27	1	19	5	1.62	0.0188	19	0	0.28	1	19	0	0.41	1
GO:0000960	regulation of mitochondrial RNA cataboli...	4	0	0.06	1	4	1	0.34	0.29945	4	0	0.06	1	4	0	0.09	1
GO:0000961	negative regulation of mitochondrial RNA...	2	0	0.03	1	2	1	0.17	0.163	2	0	0.03	1	2	0	0.04	1
GO:0000962	positive regulation of mitochondrial RNA...	2	0	0.03	1	2	0	0.17	1	2	0	0.03	1	2	0	0.04	1
GO:0000963	mitochondrial RNA processing	5	0	0.07	1	5	0	0.43	1	5	0	0.07	1	5	0	0.11	1
GO:0000964	mitochondrial RNA 5'-end processing	2	0	0.03	1	2	0	0.17	1	2	0	0.03	1	2	0	0.04	1
GO:0000965	mitochondrial RNA 3'-end processing	3	0	0.04	1	3	0	0.26	1	3	0	0.04	1	3	0	0.06	1
GO:0000966	RNA 5'-end processing	3	0	0.04	1	3	0	0.26	1	3	0	0.04	1	3	0	0.06	1
GO:0000972	transcription-dependent tethering of RNA...	1	0	0.01	1	1	0	0.09	1	1	1	0.01	0.01497	1	0	0.02	1
GO:0001079	nitrogen catabolite regulation of transc...	1	0	0.01	1	1	0	0.09	1	1	0	0.01	1	1	0	0.02	1
GO:0001080	nitrogen catabolite activation of transc...	1	0	0.01	1	1	0	0.09	1	1	0	0.01	1	1	0	0.02	1
GO:0001100	negative regulation of exit from mitosis	1	0	0.01	1	1	0	0.09	1	1	0	0.01	1	1	1	0.02	0.02166
GO:0001101	response to acid chemical	212	0	3.03	1	212	21	18.05	0.2649	212	4	3.17	0.39218	212	8	4.59	0.09105
GO:0001180	transcription initiation from RNA polyme...	2	0	0.03	1	2	0	0.17	1	2	0	0.03	1	2	1	0.04	0.04286
GO:0001188	RNA polymerase I transcriptional preinit...	2	0	0.03	1	2	0	0.17	1	2	0	0.03	1	2	1	0.04	0.04286
GO:0001189	RNA polymerase I transcriptional preinit...	2	0	0.03	1	2	0	0.17	1	2	0	0.03	1	2	1	0.04	0.04286
GO:0001192	maintenance of transcriptional fidelity ...	1	0	0.01	1	1	0	0.09	1	1	0	0.01	1	1	0	0.02	1
GO:0001193	maintenance of transcriptional fidelity ...	1	0	0.01	1	1	0	0.09	1	1	0	0.01	1	1	0	0.02	1
GO:0001207	histone displacement	1	0	0.01	1	1	0	0.09	1	1	0	0.01	1	1	0	0.02	1
GO:0001301	progressive alteration of chromatin invo...	1	0	0.01	1	1	0	0.09	1	1	0	0.01	1	1	0	0.02	1
GO:0001302	replicative cell aging	5	0	0.07	1	5	1	0.43	0.35909	5	0	0.07	1	5	0	0.11	1
GO:0001304	progressive alteration of chromatin invo...	1	0	0.01	1	1	0	0.09	1	1	0	0.01	1	1	0	0.02	1
GO:0001306	age-dependent response to oxidative stre...	3	0	0.04	1	3	0	0.26	1	3	0	0.04	1	3	0	0.06	1
GO:0001309	age-dependent telomere shortening	1	0	0.01	1	1	0	0.09	1	1	0	0.01	1	1	0	0.02	1
GO:0001315	age-dependent response to reactive oxyge...	1	0	0.01	1	1	0	0.09	1	1	0	0.01	1	1	0	0.02	1
GO:0001501	skeletal system development	397	5	5.67	0.67234	397	28	33.79	0.87539	397	3	5.94	0.93863	397	10	8.6	0.35903
GO:0001502	cartilage condensation	19	0	0.27	1	19	0	1.62	1	19	0	0.28	1	19	0	0.41	1
GO:0001503	ossification	349	8	4.98	0.12825	349	37	29.71	0.09708	349	5	5.23	0.60142	349	7	7.56	0.63428
GO:0001504	neurotransmitter uptake	18	1	0.26	0.22815	18	5	1.53	0.01487	18	1	0.27	0.23788	18	0	0.39	1
GO:0001505	regulation of neurotransmitter levels	134	3	1.91	0.29959	134	18	11.41	0.0354	134	3	2.01	0.32501	134	5	2.9	0.16615
GO:0001508	action potential	204	4	2.91	0.33295	204	17	17.36	0.57338	204	1	3.05	0.95464	204	8	4.42	0.07686
GO:0001510	RNA methylation	22	1	0.31	0.27134	22	2	1.87	0.56975	22	1	0.33	0.28255	22	1	0.48	0.38253
GO:0001514	selenocysteine incorporation	4	0	0.06	1	4	0	0.34	1	4	0	0.06	1	4	0	0.09	1
GO:0001516	prostaglandin biosynthetic process	23	0	0.33	1	23	1	1.96	0.87092	23	0	0.34	1	23	2	0.5	0.0879
GO:0001519	peptide amidation	1	0	0.01	1	1	0	0.09	1	1	0	0.01	1	1	0	0.02	1
GO:0001522	pseudouridine synthesis	15	1	0.21	0.19409	15	0	1.28	1	15	0	0.22	1	15	1	0.32	0.28011
GO:0001523	retinoid metabolic process	43	0	0.61	1	43	0	3.66	1	43	0	0.64	1	43	1	0.93	0.61047
GO:0001525	angiogenesis	378	4	5.4	0.79108	378	37	32.18	0.20796	378	5	5.66	0.67097	378	11	8.19	0.19945
GO:0001539	cilium or flagellum-dependent cell motil...	11	0	0.16	1	11	3	0.94	0.06052	11	0	0.16	1	11	2	0.24	0.02263
GO:0001541	ovarian follicle development	59	3	0.84	0.05217	59	3	5.02	0.88845	59	0	0.88	1	59	2	1.28	0.36666
GO:0001542	ovulation from ovarian follicle	12	0	0.17	1	12	0	1.02	1	12	0	0.18	1	12	0	0.26	1
GO:0001543	ovarian follicle rupture	3	0	0.04	1	3	0	0.26	1	3	0	0.04	1	3	0	0.06	1
GO:0001544	initiation of primordial ovarian follicl...	1	0	0.01	1	1	0	0.09	1	1	0	0.01	1	1	0	0.02	1
GO:0001545	primary ovarian follicle growth	2	0	0.03	1	2	0	0.17	1	2	0	0.03	1	2	0	0.04	1
GO:0001546	preantral ovarian follicle growth	2	0	0.03	1	2	0	0.17	1	2	0	0.03	1	2	0	0.04	1
GO:0001547	antral ovarian follicle growth	6	0	0.09	1	6	0	0.51	1	6	0	0.09	1	6	0	0.13	1
GO:0001550	ovarian cumulus expansion	2	0	0.03	1	2	0	0.17	1	2	0	0.03	1	2	0	0.04	1
GO:0001553	luteinization	12	0	0.17	1	12	0	1.02	1	12	0	0.18	1	12	0	0.26	1
GO:0001555	oocyte growth	2	0	0.03	1	2	0	0.17	1	2	0	0.03	1	2	0	0.04	1
GO:0001556	oocyte maturation	23	0	0.33	1	23	0	1.96	1	23	0	0.34	1	23	0	0.5	1
GO:0001558	regulation of cell growth	295	11	4.21	0.00358	295	45	25.11	9.1e-05	295	8	4.42	0.07687	295	4	6.39	0.88492
GO:0001560	regulation of cell growth by extracellul...	3	0	0.04	1	3	1	0.26	0.23426	3	0	0.04	1	3	0	0.06	1
GO:0001561	fatty acid alpha-oxidation	5	0	0.07	1	5	1	0.43	0.35909	5	0	0.07	1	5	1	0.11	0.10374
GO:0001562	response to protozoan	25	0	0.36	1	25	0	2.13	1	25	0	0.37	1	25	0	0.54	1
GO:0001568	blood vessel development	531	8	7.58	0.489	531	49	45.2	0.29631	531	7	7.95	0.68553	531	16	11.5	0.11658
GO:0001569	patterning of blood vessels	46	0	0.66	1	46	3	3.92	0.76253	46	0	0.69	1	46	0	1	1
GO:0001570	vasculogenesis	82	3	1.17	0.1126	82	9	6.98	0.26189	82	1	1.23	0.71047	82	3	1.78	0.26229
GO:0001573	ganglioside metabolic process	15	0	0.21	1	15	1	1.28	0.73683	15	1	0.22	0.20257	15	1	0.32	0.28011
GO:0001574	ganglioside biosynthetic process	7	0	0.1	1	7	0	0.6	1	7	1	0.1	0.10023	7	1	0.15	0.14216
GO:0001575	globoside metabolic process	2	0	0.03	1	2	0	0.17	1	2	0	0.03	1	2	0	0.04	1
GO:0001576	globoside biosynthetic process	1	0	0.01	1	1	0	0.09	1	1	0	0.01	1	1	0	0.02	1
GO:0001578	microtubule bundle formation	40	1	0.57	0.43774	40	3	3.4	0.67349	40	0	0.6	1	40	2	0.87	0.21471
GO:0001579	medium-chain fatty acid transport	2	0	0.03	1	2	1	0.17	0.163	2	0	0.03	1	2	0	0.04	1
GO:0001580	detection of chemical stimulus involved ...	31	0	0.44	1	31	0	2.64	1	31	0	0.46	1	31	0	0.67	1
GO:0001581	detection of chemical stimulus involved ...	2	0	0.03	1	2	0	0.17	1	2	0	0.03	1	2	0	0.04	1
GO:0001582	detection of chemical stimulus involved ...	2	0	0.03	1	2	0	0.17	1	2	0	0.03	1	2	0	0.04	1
GO:0001649	osteoblast differentiation	194	6	2.77	0.06024	194	24	16.51	0.04082	194	4	2.9	0.33111	194	3	4.2	0.79473
GO:0001654	eye development	328	6	4.68	0.32776	328	22	27.92	0.90341	328	5	4.91	0.54627	328	6	7.11	0.71762
GO:0001655	urogenital system development	267	8	3.81	0.03849	267	24	22.73	0.421	267	3	4	0.76568	267	3	5.78	0.93108
GO:0001656	metanephros development	70	1	1	0.6352	70	8	5.96	0.24349	70	1	1.05	0.65278	70	1	1.52	0.78473
GO:0001657	ureteric bud development	82	1	1.17	0.69322	82	8	6.98	0.39804	82	0	1.23	1	82	1	1.78	0.83465
GO:0001658	branching involved in ureteric bud morph...	62	1	0.89	0.59056	62	5	5.28	0.61653	62	0	0.93	1	62	1	1.34	0.74335
GO:0001659	temperature homeostasis	37	1	0.53	0.41291	37	3	3.15	0.62057	37	1	0.55	0.42802	37	1	0.8	0.55565
GO:0001660	fever generation	13	0	0.19	1	13	0	1.11	1	13	0	0.19	1	13	0	0.28	1
GO:0001661	conditioned taste aversion	4	0	0.06	1	4	1	0.34	0.29945	4	0	0.06	1	4	0	0.09	1
GO:0001662	behavioral fear response	35	1	0.5	0.39574	35	5	2.98	0.17325	35	0	0.52	1	35	1	0.76	0.53571
GO:0001666	response to hypoxia	149	3	2.13	0.35812	149	9	12.68	0.89621	149	1	2.23	0.89524	149	5	3.23	0.22234
GO:0001667	ameboidal cell migration	254	6	3.63	0.15695	254	30	21.62	0.04207	254	3	3.8	0.7356	254	5	5.5	0.64697
GO:0001672	regulation of chromatin assembly or disa...	6	0	0.09	1	6	1	0.51	0.41366	6	0	0.09	1	6	0	0.13	1
GO:0001675	acrosome assembly	12	0	0.17	1	12	1	1.02	0.65626	12	0	0.18	1	12	0	0.26	1
GO:0001676	long-chain fatty acid metabolic process	58	0	0.83	1	58	4	4.94	0.7388	58	0	0.87	1	58	0	1.26	1
GO:0001678	cellular glucose homeostasis	83	1	1.19	0.69762	83	6	7.07	0.71959	83	2	1.24	0.35356	83	3	1.8	0.26816
GO:0001680	tRNA 3'-terminal CCA addition	1	0	0.01	1	1	0	0.09	1	1	0	0.01	1	1	0	0.02	1
GO:0001682	tRNA 5'-leader removal	1	0	0.01	1	1	0	0.09	1	1	0	0.01	1	1	0	0.02	1
GO:0001692	histamine metabolic process	3	0	0.04	1	3	0	0.26	1	3	0	0.04	1	3	0	0.06	1
GO:0001694	histamine biosynthetic process	2	0	0.03	1	2	0	0.17	1	2	0	0.03	1	2	0	0.04	1
GO:0001696	gastric acid secretion	15	0	0.21	1	15	0	1.28	1	15	0	0.22	1	15	0	0.32	1
GO:0001697	histamine-induced gastric acid secretion	1	0	0.01	1	1	0	0.09	1	1	0	0.01	1	1	0	0.02	1
GO:0001698	gastrin-induced gastric acid secretion	1	0	0.01	1	1	0	0.09	1	1	0	0.01	1	1	0	0.02	1
GO:0001701	in utero embryonic development	407	6	5.81	0.52584	407	35	34.64	0.50082	407	8	6.09	0.26671	407	9	8.82	0.52238
GO:0001702	gastrulation with mouth forming second	33	1	0.47	0.37808	33	2	2.81	0.78416	33	3	0.49	0.01301	33	0	0.71	1
GO:0001704	formation of primary germ layer	92	3	1.31	0.1445	92	12	7.83	0.09009	92	2	1.38	0.40163	92	1	1.99	0.8673
GO:0001705	ectoderm formation	4	0	0.06	1	4	0	0.34	1	4	0	0.06	1	4	0	0.09	1
GO:0001706	endoderm formation	36	2	0.51	0.09326	36	3	3.06	0.60169	36	2	0.54	0.10101	36	1	0.78	0.54579
GO:0001707	mesoderm formation	63	1	0.9	0.59643	63	9	5.36	0.08466	63	0	0.94	1	63	0	1.36	1
GO:0001708	cell fate specification	82	0	1.17	1	82	4	6.98	0.92661	82	1	1.23	0.71047	82	1	1.78	0.83465
GO:0001709	cell fate determination	38	2	0.54	0.10218	38	4	3.23	0.40745	38	1	0.57	0.4366	38	0	0.82	1
GO:0001710	mesodermal cell fate commitment	20	0	0.29	1	20	1	1.7	0.83139	20	0	0.3	1	20	0	0.43	1
GO:0001711	endodermal cell fate commitment	16	2	0.23	0.02137	16	2	1.36	0.40056	16	0	0.24	1	16	0	0.35	1
GO:0001712	ectodermal cell fate commitment	2	0	0.03	1	2	0	0.17	1	2	0	0.03	1	2	0	0.04	1
GO:0001714	endodermal cell fate specification	9	0	0.13	1	9	0	0.77	1	9	0	0.13	1	9	0	0.19	1
GO:0001715	ectodermal cell fate specification	1	0	0.01	1	1	0	0.09	1	1	0	0.01	1	1	0	0.02	1
GO:0001731	formation of translation preinitiation c...	5	0	0.07	1	5	2	0.43	0.06087	5	0	0.07	1	5	0	0.11	1
GO:0001732	formation of translation initiation comp...	3	0	0.04	1	3	2	0.26	0.02049	3	0	0.04	1	3	0	0.06	1
GO:0001736	establishment of planar polarity	39	0	0.56	1	39	3	3.32	0.65648	39	1	0.58	0.44505	39	3	0.84	0.05197
GO:0001738	morphogenesis of a polarized epithelium	48	0	0.69	1	48	5	4.09	0.38857	48	2	0.72	0.16144	48	3	1.04	0.08554
GO:0001743	optic placode formation	2	0	0.03	1	2	0	0.17	1	2	0	0.03	1	2	0	0.04	1
GO:0001754	eye photoreceptor cell differentiation	49	1	0.7	0.50614	49	1	4.17	0.98728	49	0	0.73	1	49	1	1.06	0.65854
GO:0001755	neural crest cell migration	36	0	0.51	1	36	4	3.06	0.3677	36	0	0.54	1	36	0	0.78	1
GO:0001756	somitogenesis	66	0	0.94	1	66	5	5.62	0.67186	66	1	0.99	0.6311	66	0	1.43	1
GO:0001757	somite specification	3	0	0.04	1	3	0	0.26	1	3	0	0.04	1	3	0	0.06	1
GO:0001759	organ induction	26	0	0.37	1	26	3	2.21	0.38328	26	0	0.39	1	26	0	0.56	1
GO:0001762	beta-alanine transport	1	0	0.01	1	1	0	0.09	1	1	0	0.01	1	1	0	0.02	1
GO:0001763	morphogenesis of a branching structure	219	1	3.13	0.95786	219	13	18.64	0.93894	219	2	3.28	0.84245	219	2	4.74	0.95252
GO:0001764	neuron migration	136	3	1.94	0.30739	136	25	11.58	0.00019	136	3	2.04	0.33321	136	4	2.95	0.34056
GO:0001765	membrane raft assembly	8	0	0.11	1	8	1	0.68	0.50926	8	0	0.12	1	8	0	0.17	1
GO:0001766	membrane raft polarization	1	0	0.01	1	1	0	0.09	1	1	0	0.01	1	1	0	0.02	1
GO:0001767	establishment of lymphocyte polarity	4	0	0.06	1	4	0	0.34	1	4	0	0.06	1	4	0	0.09	1
GO:0001768	establishment of T cell polarity	4	0	0.06	1	4	0	0.34	1	4	0	0.06	1	4	0	0.09	1
GO:0001771	immunological synapse formation	6	0	0.09	1	6	0	0.51	1	6	0	0.09	1	6	0	0.13	1
GO:0001773	myeloid dendritic cell activation	26	0	0.37	1	26	0	2.21	1	26	0	0.39	1	26	0	0.56	1
GO:0001774	microglial cell activation	17	0	0.24	1	17	2	1.45	0.4311	17	0	0.25	1	17	0	0.37	1
GO:0001775	cell activation	711	9	10.15	0.6899	711	54	60.52	0.83141	711	5	10.65	0.98291	711	12	15.4	0.84808
GO:0001776	leukocyte homeostasis	83	3	1.19	0.11566	83	7	7.07	0.5673	83	0	1.24	1	83	0	1.8	1
GO:0001777	T cell homeostatic proliferation	4	0	0.06	1	4	1	0.34	0.29945	4	0	0.06	1	4	0	0.09	1
GO:0001778	plasma membrane repair	7	0	0.1	1	7	2	0.6	0.11411	7	0	0.1	1	7	0	0.15	1
GO:0001779	natural killer cell differentiation	22	0	0.31	1	22	1	1.87	0.8589	22	0	0.33	1	22	0	0.48	1
GO:0001780	neutrophil homeostasis	11	0	0.16	1	11	0	0.94	1	11	0	0.16	1	11	0	0.24	1
GO:0001781	neutrophil apoptotic process	7	0	0.1	1	7	0	0.6	1	7	0	0.1	1	7	0	0.15	1
GO:0001782	B cell homeostasis	31	1	0.44	0.35991	31	4	2.64	0.26862	31	0	0.46	1	31	0	0.67	1
GO:0001783	B cell apoptotic process	34	1	0.49	0.38698	34	3	2.89	0.56209	34	0	0.51	1	34	0	0.74	1
GO:0001787	natural killer cell proliferation	7	0	0.1	1	7	0	0.6	1	7	0	0.1	1	7	0	0.15	1
GO:0001788	antibody-dependent cellular cytotoxicity	2	0	0.03	1	2	0	0.17	1	2	0	0.03	1	2	0	0.04	1
GO:0001794	type IIa hypersensitivity	4	0	0.06	1	4	0	0.34	1	4	0	0.06	1	4	0	0.09	1
GO:0001796	regulation of type IIa hypersensitivity	4	0	0.06	1	4	0	0.34	1	4	0	0.06	1	4	0	0.09	1
GO:0001798	positive regulation of type IIa hypersen...	4	0	0.06	1	4	0	0.34	1	4	0	0.06	1	4	0	0.09	1
GO:0001802	type III hypersensitivity	3	0	0.04	1	3	0	0.26	1	3	0	0.04	1	3	0	0.06	1
GO:0001803	regulation of type III hypersensitivity	3	0	0.04	1	3	0	0.26	1	3	0	0.04	1	3	0	0.06	1
GO:0001805	positive regulation of type III hypersen...	3	0	0.04	1	3	0	0.26	1	3	0	0.04	1	3	0	0.06	1
GO:0001806	type IV hypersensitivity	3	0	0.04	1	3	0	0.26	1	3	0	0.04	1	3	0	0.06	1
GO:0001807	regulation of type IV hypersensitivity	3	0	0.04	1	3	0	0.26	1	3	0	0.04	1	3	0	0.06	1
GO:0001808	negative regulation of type IV hypersens...	2	0	0.03	1	2	0	0.17	1	2	0	0.03	1	2	0	0.04	1
GO:0001809	positive regulation of type IV hypersens...	1	0	0.01	1	1	0	0.09	1	1	0	0.01	1	1	0	0.02	1
GO:0001810	regulation of type I hypersensitivity	4	0	0.06	1	4	0	0.34	1	4	0	0.06	1	4	0	0.09	1
GO:0001811	negative regulation of type I hypersensi...	1	0	0.01	1	1	0	0.09	1	1	0	0.01	1	1	0	0.02	1
GO:0001812	positive regulation of type I hypersensi...	3	0	0.04	1	3	0	0.26	1	3	0	0.04	1	3	0	0.06	1
GO:0001816	cytokine production	487	8	6.95	0.39416	487	22	41.45	0.99981	487	2	7.29	0.99494	487	8	10.55	0.83154
GO:0001817	regulation of cytokine production	427	7	6.1	0.40947	427	20	36.35	0.99928	427	2	6.39	0.98865	427	7	9.25	0.82098
GO:0001818	negative regulation of cytokine producti...	123	4	1.76	0.09977	123	5	10.47	0.98253	123	1	1.84	0.84451	123	4	2.66	0.27709
GO:0001819	positive regulation of cytokine producti...	223	2	3.18	0.83035	223	10	18.98	0.99331	223	1	3.34	0.96605	223	1	4.83	0.99264
GO:0001820	serotonin secretion	14	0	0.2	1	14	0	1.19	1	14	0	0.21	1	14	0	0.3	1
GO:0001821	histamine secretion	9	0	0.13	1	9	0	0.77	1	9	0	0.13	1	9	0	0.19	1
GO:0001822	kidney development	206	7	2.94	0.02887	206	19	17.54	0.39203	206	2	3.08	0.8168	206	3	4.46	0.82674
GO:0001823	mesonephros development	83	1	1.19	0.69762	83	8	7.07	0.41133	83	0	1.24	1	83	2	1.8	0.53971
GO:0001824	blastocyst development	82	1	1.17	0.69322	82	10	6.98	0.1578	82	1	1.23	0.71047	82	2	1.78	0.53316
GO:0001825	blastocyst formation	34	0	0.49	1	34	1	2.89	0.95156	34	0	0.51	1	34	0	0.74	1
GO:0001826	inner cell mass cell differentiation	5	0	0.07	1	5	0	0.43	1	5	0	0.07	1	5	0	0.11	1
GO:0001827	inner cell mass cell fate commitment	1	0	0.01	1	1	0	0.09	1	1	0	0.01	1	1	0	0.02	1
GO:0001828	inner cell mass cellular morphogenesis	1	0	0.01	1	1	0	0.09	1	1	0	0.01	1	1	0	0.02	1
GO:0001829	trophectodermal cell differentiation	23	0	0.33	1	23	1	1.96	0.87092	23	0	0.34	1	23	0	0.5	1
GO:0001830	trophectodermal cell fate commitment	1	0	0.01	1	1	0	0.09	1	1	0	0.01	1	1	0	0.02	1
GO:0001831	trophectodermal cellular morphogenesis	3	0	0.04	1	3	0	0.26	1	3	0	0.04	1	3	0	0.06	1
GO:0001832	blastocyst growth	22	1	0.31	0.27134	22	2	1.87	0.56975	22	1	0.33	0.28255	22	1	0.48	0.38253
GO:0001833	inner cell mass cell proliferation	15	1	0.21	0.19409	15	2	1.28	0.36926	15	0	0.22	1	15	0	0.32	1
GO:0001834	trophectodermal cell proliferation	3	0	0.04	1	3	1	0.26	0.23426	3	0	0.04	1	3	1	0.06	0.0636
GO:0001835	blastocyst hatching	4	0	0.06	1	4	2	0.34	0.03868	4	1	0.06	0.05856	4	1	0.09	0.08389
GO:0001836	release of cytochrome c from mitochondri...	52	2	0.74	0.1699	52	9	4.43	0.03003	52	1	0.78	0.54408	52	1	1.13	0.68031
GO:0001837	epithelial to mesenchymal transition	85	2	1.21	0.34299	85	9	7.24	0.29706	85	2	1.27	0.36437	85	3	1.84	0.27993
GO:0001838	embryonic epithelial tube formation	128	1	1.83	0.84223	128	18	10.9	0.02361	128	1	1.92	0.85587	128	2	2.77	0.76863
GO:0001839	neural plate morphogenesis	9	0	0.13	1	9	1	0.77	0.55105	9	0	0.13	1	9	1	0.19	0.17895
GO:0001840	neural plate development	12	0	0.17	1	12	2	1.02	0.27225	12	0	0.18	1	12	1	0.26	0.23119
GO:0001841	neural tube formation	110	1	1.57	0.7953	110	16	9.36	0.02381	110	1	1.65	0.8106	110	2	2.38	0.69202
GO:0001842	neural fold formation	7	0	0.1	1	7	1	0.6	0.46359	7	1	0.1	0.10023	7	1	0.15	0.14216
GO:0001843	neural tube closure	91	1	1.3	0.73061	91	15	7.75	0.00964	91	1	1.36	0.74737	91	1	1.97	0.86435
GO:0001844	protein insertion into mitochondrial mem...	5	0	0.07	1	5	1	0.43	0.35909	5	0	0.07	1	5	0	0.11	1
GO:0001845	phagolysosome assembly	8	1	0.11	0.10869	8	0	0.68	1	8	0	0.12	1	8	0	0.17	1
GO:0001865	NK T cell differentiation	8	1	0.11	0.10869	8	2	0.68	0.14385	8	1	0.12	0.1137	8	1	0.17	0.16076
GO:0001866	NK T cell proliferation	6	0	0.09	1	6	0	0.51	1	6	0	0.09	1	6	0	0.13	1
GO:0001867	complement activation, lectin pathway	9	0	0.13	1	9	0	0.77	1	9	0	0.13	1	9	0	0.19	1
GO:0001868	regulation of complement activation, lec...	2	0	0.03	1	2	0	0.17	1	2	0	0.03	1	2	0	0.04	1
GO:0001869	negative regulation of complement activa...	2	0	0.03	1	2	0	0.17	1	2	0	0.03	1	2	0	0.04	1
GO:0001878	response to yeast	5	0	0.07	1	5	1	0.43	0.35909	5	0	0.07	1	5	0	0.11	1
GO:0001879	detection of yeast	1	0	0.01	1	1	0	0.09	1	1	0	0.01	1	1	0	0.02	1
GO:0001880	Mullerian duct regression	4	0	0.06	1	4	0	0.34	1	4	0	0.06	1	4	0	0.09	1
GO:0001881	receptor recycling	31	1	0.44	0.35991	31	6	2.64	0.04388	31	2	0.46	0.07821	31	2	0.67	0.14464
GO:0001885	endothelial cell development	40	0	0.57	1	40	1	3.4	0.97162	40	2	0.6	0.12039	40	0	0.87	1
GO:0001886	endothelial cell morphogenesis	12	0	0.17	1	12	0	1.02	1	12	0	0.18	1	12	0	0.26	1
GO:0001887	selenium compound metabolic process	4	0	0.06	1	4	1	0.34	0.29945	4	0	0.06	1	4	1	0.09	0.08389
GO:0001889	liver development	83	2	1.19	0.33258	83	7	7.07	0.5673	83	1	1.24	0.71482	83	0	1.8	1
GO:0001890	placenta development	147	5	2.1	0.05997	147	10	12.51	0.81238	147	4	2.2	0.17904	147	0	3.18	1
GO:0001892	embryonic placenta development	102	3	1.46	0.17895	102	3	8.68	0.99378	102	2	1.53	0.45297	102	0	2.21	1
GO:0001893	maternal placenta development	21	1	0.3	0.26077	21	3	1.79	0.26323	21	0	0.31	1	21	0	0.45	1
GO:0001894	tissue homeostasis	163	3	2.33	0.41215	163	9	13.87	0.94282	163	4	2.44	0.22837	163	3	3.53	0.6891
GO:0001895	retina homeostasis	37	0	0.53	1	37	0	3.15	1	37	1	0.55	0.42802	37	0	0.8	1
GO:0001896	autolysis	1	0	0.01	1	1	0	0.09	1	1	0	0.01	1	1	0	0.02	1
GO:0001897	cytolysis by symbiont of host cells	1	0	0.01	1	1	0	0.09	1	1	0	0.01	1	1	0	0.02	1
GO:0001905	activation of membrane attack complex	4	0	0.06	1	4	0	0.34	1	4	0	0.06	1	4	0	0.09	1
GO:0001906	cell killing	86	2	1.23	0.34818	86	3	7.32	0.98085	86	1	1.29	0.72749	86	1	1.86	0.84858
GO:0001907	killing by symbiont of host cells	4	0	0.06	1	4	0	0.34	1	4	0	0.06	1	4	0	0.09	1
GO:0001909	leukocyte mediated cytotoxicity	74	2	1.06	0.28521	74	3	6.3	0.95702	74	1	1.11	0.67318	74	1	1.6	0.80285
GO:0001910	regulation of leukocyte mediated cytotox...	50	2	0.71	0.15979	50	2	4.26	0.9341	50	1	0.75	0.53008	50	1	1.08	0.66596
GO:0001911	negative regulation of leukocyte mediate...	12	1	0.17	0.15854	12	0	1.02	1	12	0	0.18	1	12	0	0.26	1
GO:0001912	positive regulation of leukocyte mediate...	40	1	0.57	0.43774	40	2	3.4	0.86579	40	1	0.6	0.45338	40	1	0.87	0.58396
GO:0001913	T cell mediated cytotoxicity	37	1	0.53	0.41291	37	2	3.15	0.83504	37	1	0.55	0.42802	37	0	0.8	1
GO:0001914	regulation of T cell mediated cytotoxici...	26	1	0.37	0.31212	26	1	2.21	0.90119	26	1	0.39	0.32461	26	0	0.56	1
GO:0001915	negative regulation of T cell mediated c...	4	0	0.06	1	4	0	0.34	1	4	0	0.06	1	4	0	0.09	1
GO:0001916	positive regulation of T cell mediated c...	22	1	0.31	0.27134	22	1	1.87	0.8589	22	1	0.33	0.28255	22	0	0.48	1
GO:0001919	regulation of receptor recycling	23	1	0.33	0.28175	23	5	1.96	0.04102	23	2	0.34	0.04597	23	2	0.5	0.0879
GO:0001920	negative regulation of receptor recyclin...	4	0	0.06	1	4	0	0.34	1	4	0	0.06	1	4	0	0.09	1
GO:0001921	positive regulation of receptor recyclin...	12	1	0.17	0.15854	12	4	1.02	0.01485	12	1	0.18	0.16562	12	1	0.26	0.23119
GO:0001922	B-1 B cell homeostasis	5	0	0.07	1	5	0	0.43	1	5	0	0.07	1	5	0	0.11	1
GO:0001923	B-1 B cell differentiation	3	0	0.04	1	3	0	0.26	1	3	0	0.04	1	3	0	0.06	1
GO:0001927	exocyst assembly	2	0	0.03	1	2	0	0.17	1	2	0	0.03	1	2	0	0.04	1
GO:0001928	regulation of exocyst assembly	2	0	0.03	1	2	0	0.17	1	2	0	0.03	1	2	0	0.04	1
GO:0001932	regulation of protein phosphorylation	836	16	11.94	0.14478	836	92	71.16	0.0063	836	16	12.52	0.18944	836	31	18.11	0.00267
GO:0001933	negative regulation of protein phosphory...	256	7	3.66	0.07519	256	40	21.79	0.00013	256	5	3.83	0.33806	256	12	5.55	0.0103
GO:0001934	positive regulation of protein phosphory...	554	11	7.91	0.17095	554	56	47.16	0.10093	554	11	8.29	0.21044	554	20	12	0.01861
GO:0001935	endothelial cell proliferation	92	1	1.31	0.73448	92	11	7.83	0.1579	92	1	1.38	0.75117	92	5	1.99	0.04966
GO:0001936	regulation of endothelial cell prolifera...	83	1	1.19	0.69762	83	11	7.07	0.0932	83	0	1.24	1	83	5	1.8	0.03422
GO:0001937	negative regulation of endothelial cell ...	28	0	0.4	1	28	5	2.38	0.08459	28	0	0.42	1	28	3	0.61	0.02215
GO:0001938	positive regulation of endothelial cell ...	58	1	0.83	0.56625	58	8	4.94	0.11709	58	0	0.87	1	58	2	1.26	0.35883
GO:0001941	postsynaptic membrane organization	22	0	0.31	1	22	3	1.87	0.28713	22	0	0.33	1	22	1	0.48	0.38253
GO:0001942	hair follicle development	91	2	1.3	0.37392	91	11	7.75	0.14979	91	1	1.36	0.74737	91	2	1.97	0.58974
GO:0001944	vasculature development	560	8	8	0.54938	560	50	47.67	0.38221	560	8	8.38	0.60323	560	16	12.13	0.1599
GO:0001945	lymph vessel development	22	1	0.31	0.27134	22	2	1.87	0.56975	22	0	0.33	1	22	0	0.48	1
GO:0001946	lymphangiogenesis	15	1	0.21	0.19409	15	2	1.28	0.36926	15	0	0.22	1	15	0	0.32	1
GO:0001947	heart looping	53	1	0.76	0.53382	53	3	4.51	0.84035	53	0	0.79	1	53	0	1.15	1
GO:0001949	sebaceous gland cell differentiation	2	0	0.03	1	2	0	0.17	1	2	0	0.03	1	2	0	0.04	1
GO:0001952	regulation of cell-matrix adhesion	73	0	1.04	1	73	9	6.21	0.16627	73	1	1.09	0.66819	73	3	1.58	0.21047
GO:0001953	negative regulation of cell-matrix adhes...	24	0	0.34	1	24	3	2.04	0.33529	24	0	0.36	1	24	2	0.52	0.09457
GO:0001954	positive regulation of cell-matrix adhes...	35	0	0.5	1	35	4	2.98	0.34774	35	0	0.52	1	35	1	0.76	0.53571
GO:0001955	blood vessel maturation	7	0	0.1	1	7	0	0.6	1	7	0	0.1	1	7	0	0.15	1
GO:0001956	positive regulation of neurotransmitter ...	9	0	0.13	1	9	2	0.77	0.17495	9	1	0.13	0.12698	9	0	0.19	1
GO:0001957	intramembranous ossification	5	0	0.07	1	5	0	0.43	1	5	0	0.07	1	5	0	0.11	1
GO:0001958	endochondral ossification	26	0	0.37	1	26	3	2.21	0.38328	26	0	0.39	1	26	1	0.56	0.43438
GO:0001959	regulation of cytokine-mediated signalin...	58	1	0.83	0.56625	58	3	4.94	0.88146	58	0	0.87	1	58	2	1.26	0.35883
GO:0001960	negative regulation of cytokine-mediated...	29	0	0.41	1	29	3	2.47	0.45351	29	0	0.43	1	29	1	0.63	0.4704
GO:0001961	positive regulation of cytokine-mediated...	21	0	0.3	1	21	0	1.79	1	21	0	0.31	1	21	0	0.45	1
GO:0001963	synaptic transmission, dopaminergic	28	2	0.4	0.06021	28	6	2.38	0.02787	28	0	0.42	1	28	0	0.61	1
GO:0001964	startle response	25	0	0.36	1	25	2	2.13	0.64042	25	0	0.37	1	25	1	0.54	0.42184
GO:0001966	thigmotaxis	1	0	0.01	1	1	0	0.09	1	1	0	0.01	1	1	0	0.02	1
GO:0001967	suckling behavior	17	0	0.24	1	17	1	1.45	0.77976	17	2	0.25	0.0262	17	1	0.37	0.31099
GO:0001969	regulation of activation of membrane att...	4	0	0.06	1	4	0	0.34	1	4	0	0.06	1	4	0	0.09	1
GO:0001970	positive regulation of activation of mem...	2	0	0.03	1	2	0	0.17	1	2	0	0.03	1	2	0	0.04	1
GO:0001971	negative regulation of activation of mem...	2	0	0.03	1	2	0	0.17	1	2	0	0.03	1	2	0	0.04	1
GO:0001973	adenosine receptor signaling pathway	12	0	0.17	1	12	2	1.02	0.27225	12	0	0.18	1	12	1	0.26	0.23119
GO:0001974	blood vessel remodeling	41	1	0.59	0.44579	41	4	3.49	0.46599	41	0	0.61	1	41	0	0.89	1
GO:0001975	response to amphetamine	17	0	0.24	1	17	1	1.45	0.77976	17	0	0.25	1	17	0	0.37	1
GO:0001976	neurological system process involved in ...	21	0	0.3	1	21	1	1.79	0.84576	21	0	0.31	1	21	0	0.45	1
GO:0001977	renal system process involved in regulat...	14	1	0.2	0.18241	14	0	1.19	1	14	0	0.21	1	14	1	0.3	0.26416
GO:0001978	regulation of systemic arterial blood pr...	5	0	0.07	1	5	0	0.43	1	5	0	0.07	1	5	0	0.11	1
GO:0001979	regulation of systemic arterial blood pr...	1	0	0.01	1	1	0	0.09	1	1	0	0.01	1	1	0	0.02	1
GO:0001980	regulation of systemic arterial blood pr...	2	0	0.03	1	2	0	0.17	1	2	0	0.03	1	2	0	0.04	1
GO:0001982	baroreceptor response to decreased syste...	2	0	0.03	1	2	0	0.17	1	2	0	0.03	1	2	0	0.04	1
GO:0001983	baroreceptor response to increased syste...	3	0	0.04	1	3	0	0.26	1	3	0	0.04	1	3	0	0.06	1
GO:0001984	vasodilation of artery involved in baror...	1	0	0.01	1	1	0	0.09	1	1	0	0.01	1	1	0	0.02	1
GO:0001985	negative regulation of heart rate involv...	1	0	0.01	1	1	0	0.09	1	1	0	0.01	1	1	0	0.02	1
GO:0001986	negative regulation of the force of hear...	1	0	0.01	1	1	0	0.09	1	1	0	0.01	1	1	0	0.02	1
GO:0001987	vasoconstriction of artery involved in b...	1	0	0.01	1	1	0	0.09	1	1	0	0.01	1	1	0	0.02	1
GO:0001988	positive regulation of heart rate involv...	1	0	0.01	1	1	0	0.09	1	1	0	0.01	1	1	0	0.02	1
GO:0001990	regulation of systemic arterial blood pr...	39	0	0.56	1	39	2	3.32	0.85618	39	0	0.58	1	39	0	0.84	1
GO:0001991	regulation of systemic arterial blood pr...	15	0	0.21	1	15	0	1.28	1	15	0	0.22	1	15	0	0.32	1
GO:0001992	regulation of systemic arterial blood pr...	3	0	0.04	1	3	0	0.26	1	3	0	0.04	1	3	0	0.06	1
GO:0001993	regulation of systemic arterial blood pr...	8	0	0.11	1	8	0	0.68	1	8	0	0.12	1	8	0	0.17	1
GO:0001994	norepinephrine-epinephrine vasoconstrict...	3	0	0.04	1	3	0	0.26	1	3	0	0.04	1	3	0	0.06	1
GO:0001996	positive regulation of heart rate by epi...	4	0	0.06	1	4	0	0.34	1	4	0	0.06	1	4	0	0.09	1
GO:0001997	positive regulation of the force of hear...	4	0	0.06	1	4	0	0.34	1	4	0	0.06	1	4	0	0.09	1
GO:0001998	angiotensin mediated vasoconstriction in...	3	0	0.04	1	3	1	0.26	0.23426	3	0	0.04	1	3	0	0.06	1
GO:0001999	renal response to blood flow involved in...	6	0	0.09	1	6	0	0.51	1	6	0	0.09	1	6	0	0.13	1
GO:0002001	renin secretion into blood stream	5	0	0.07	1	5	0	0.43	1	5	0	0.07	1	5	0	0.11	1
GO:0002002	regulation of angiotensin levels in bloo...	6	0	0.09	1	6	0	0.51	1	6	0	0.09	1	6	0	0.13	1
GO:0002003	angiotensin maturation	2	0	0.03	1	2	0	0.17	1	2	0	0.03	1	2	0	0.04	1
GO:0002007	detection of hypoxic conditions in blood...	1	0	0.01	1	1	0	0.09	1	1	0	0.01	1	1	0	0.02	1
GO:0002009	morphogenesis of an epithelium	434	4	6.2	0.87013	434	38	36.94	0.45238	434	5	6.5	0.78122	434	6	9.4	0.91145
GO:0002011	morphogenesis of an epithelial sheet	39	0	0.56	1	39	2	3.32	0.85618	39	0	0.58	1	39	1	0.84	0.57473
GO:0002014	vasoconstriction of artery involved in i...	1	0	0.01	1	1	0	0.09	1	1	0	0.01	1	1	0	0.02	1
GO:0002016	regulation of blood volume by renin-angi...	12	0	0.17	1	12	1	1.02	0.65626	12	0	0.18	1	12	0	0.26	1
GO:0002017	regulation of blood volume by renal aldo...	3	0	0.04	1	3	0	0.26	1	3	0	0.04	1	3	0	0.06	1
GO:0002018	renin-angiotensin regulation of aldoster...	4	0	0.06	1	4	0	0.34	1	4	0	0.06	1	4	0	0.09	1
GO:0002019	regulation of renal output by angiotensi...	3	0	0.04	1	3	0	0.26	1	3	0	0.04	1	3	0	0.06	1
GO:0002021	response to dietary excess	22	0	0.31	1	22	0	1.87	1	22	0	0.33	1	22	1	0.48	0.38253
GO:0002023	reduction of food intake in response to ...	4	0	0.06	1	4	0	0.34	1	4	0	0.06	1	4	0	0.09	1
GO:0002024	diet induced thermogenesis	10	0	0.14	1	10	0	0.85	1	10	0	0.15	1	10	0	0.22	1
GO:0002025	vasodilation by norepinephrine-epinephri...	3	0	0.04	1	3	0	0.26	1	3	0	0.04	1	3	0	0.06	1
GO:0002026	regulation of the force of heart contrac...	29	1	0.41	0.3412	29	4	2.47	0.23032	29	0	0.43	1	29	1	0.63	0.4704
GO:0002027	regulation of heart rate	69	0	0.99	1	69	3	5.87	0.94046	69	0	1.03	1	69	4	1.49	0.06261
GO:0002028	regulation of sodium ion transport	61	1	0.87	0.58461	61	4	5.19	0.77396	61	0	0.91	1	61	4	1.32	0.04313
GO:0002029	desensitization of G-protein coupled rec...	18	1	0.26	0.22815	18	1	1.53	0.79852	18	0	0.27	1	18	1	0.39	0.32593
GO:0002030	inhibitory G-protein coupled receptor ph...	1	0	0.01	1	1	0	0.09	1	1	0	0.01	1	1	0	0.02	1
GO:0002031	G-protein coupled receptor internalizati...	10	1	0.14	0.13397	10	0	0.85	1	10	0	0.15	1	10	1	0.22	0.19674
GO:0002032	desensitization of G-protein coupled rec...	2	1	0.03	0.02835	2	0	0.17	1	2	0	0.03	1	2	0	0.04	1
GO:0002033	vasodilation by angiotensin involved in ...	2	0	0.03	1	2	1	0.17	0.163	2	0	0.03	1	2	0	0.04	1
GO:0002034	regulation of blood vessel size by renin...	5	0	0.07	1	5	1	0.43	0.35909	5	0	0.07	1	5	0	0.11	1
GO:0002035	brain renin-angiotensin system	8	0	0.11	1	8	1	0.68	0.50926	8	0	0.12	1	8	0	0.17	1
GO:0002036	regulation of L-glutamate transport	2	0	0.03	1	2	0	0.17	1	2	0	0.03	1	2	0	0.04	1
GO:0002037	negative regulation of L-glutamate trans...	1	0	0.01	1	1	0	0.09	1	1	0	0.01	1	1	0	0.02	1
GO:0002040	sprouting angiogenesis	55	0	0.79	1	55	4	4.68	0.69964	55	0	0.82	1	55	0	1.19	1
GO:0002041	intussusceptive angiogenesis	2	0	0.03	1	2	0	0.17	1	2	0	0.03	1	2	0	0.04	1
GO:0002042	cell migration involved in sprouting ang...	30	0	0.43	1	30	1	2.55	0.93081	30	0	0.45	1	30	0	0.65	1
GO:0002043	blood vessel endothelial cell proliferat...	5	0	0.07	1	5	1	0.43	0.35909	5	0	0.07	1	5	0	0.11	1
GO:0002044	blood vessel endothelial cell migration ...	1	0	0.01	1	1	0	0.09	1	1	0	0.01	1	1	0	0.02	1
GO:0002051	osteoblast fate commitment	5	0	0.07	1	5	1	0.43	0.35909	5	0	0.07	1	5	0	0.11	1
GO:0002052	positive regulation of neuroblast prolif...	22	0	0.31	1	22	4	1.87	0.11185	22	0	0.33	1	22	0	0.48	1
GO:0002053	positive regulation of mesenchymal cell ...	37	0	0.53	1	37	4	3.15	0.38762	37	0	0.55	1	37	1	0.8	0.55565
GO:0002062	chondrocyte differentiation	80	0	1.14	1	80	8	6.81	0.3715	80	0	1.2	1	80	3	1.73	0.25061
GO:0002063	chondrocyte development	22	0	0.31	1	22	1	1.87	0.8589	22	0	0.33	1	22	0	0.48	1
GO:0002064	epithelial cell development	192	1	2.74	0.93761	192	11	16.34	0.94256	192	4	2.87	0.32433	192	2	4.16	0.92263
GO:0002065	columnar/cuboidal epithelial cell differ...	97	0	1.38	1	97	9	8.26	0.44485	97	0	1.45	1	97	1	2.1	0.88113
GO:0002066	columnar/cuboidal epithelial cell develo...	38	0	0.54	1	38	3	3.23	0.63884	38	0	0.57	1	38	1	0.82	0.56529
GO:0002067	glandular epithelial cell differentiatio...	47	0	0.67	1	47	2	4	0.91815	47	0	0.7	1	47	1	1.02	0.64322
GO:0002068	glandular epithelial cell development	23	0	0.33	1	23	2	1.96	0.59438	23	0	0.34	1	23	1	0.5	0.39592
GO:0002069	columnar/cuboidal epithelial cell matura...	4	0	0.06	1	4	0	0.34	1	4	0	0.06	1	4	1	0.09	0.08389
GO:0002070	epithelial cell maturation	15	0	0.21	1	15	1	1.28	0.73683	15	0	0.22	1	15	1	0.32	0.28011
GO:0002071	glandular epithelial cell maturation	2	0	0.03	1	2	0	0.17	1	2	0	0.03	1	2	1	0.04	0.04286
GO:0002072	optic cup morphogenesis involved in came...	7	0	0.1	1	7	1	0.6	0.46359	7	0	0.1	1	7	0	0.15	1
GO:0002074	extraocular skeletal muscle development	3	0	0.04	1	3	0	0.26	1	3	0	0.04	1	3	0	0.06	1
GO:0002076	osteoblast development	17	0	0.24	1	17	2	1.45	0.4311	17	0	0.25	1	17	0	0.37	1
GO:0002082	regulation of oxidative phosphorylation	8	1	0.11	0.10869	8	0	0.68	1	8	0	0.12	1	8	0	0.17	1
GO:0002084	protein depalmitoylation	7	0	0.1	1	7	0	0.6	1	7	0	0.1	1	7	0	0.15	1
GO:0002085	inhibition of neuroepithelial cell diffe...	2	0	0.03	1	2	0	0.17	1	2	0	0.03	1	2	0	0.04	1
GO:0002086	diaphragm contraction	3	0	0.04	1	3	1	0.26	0.23426	3	0	0.04	1	3	0	0.06	1
GO:0002087	regulation of respiratory gaseous exchan...	13	0	0.19	1	13	1	1.11	0.68554	13	0	0.19	1	13	1	0.28	0.24785
GO:0002088	lens development in camera-type eye	63	0	0.9	1	63	4	5.36	0.79525	63	1	0.94	0.61397	63	2	1.36	0.39756
GO:0002089	lens morphogenesis in camera-type eye	26	0	0.37	1	26	2	2.21	0.66184	26	0	0.39	1	26	1	0.56	0.43438
GO:0002090	regulation of receptor internalization	25	1	0.36	0.30214	25	3	2.13	0.35935	25	3	0.37	0.00599	25	2	0.54	0.10137
GO:0002091	negative regulation of receptor internal...	5	0	0.07	1	5	0	0.43	1	5	1	0.07	0.07266	5	0	0.11	1
GO:0002092	positive regulation of receptor internal...	16	1	0.23	0.20561	16	2	1.36	0.40056	16	0	0.24	1	16	1	0.35	0.29572
GO:0002093	auditory receptor cell morphogenesis	15	0	0.21	1	15	0	1.28	1	15	0	0.22	1	15	0	0.32	1
GO:0002097	tRNA wobble base modification	6	0	0.09	1	6	2	0.51	0.08625	6	0	0.09	1	6	0	0.13	1
GO:0002098	tRNA wobble uridine modification	5	0	0.07	1	5	2	0.43	0.06087	5	0	0.07	1	5	0	0.11	1
GO:0002100	tRNA wobble adenosine to inosine editing	1	0	0.01	1	1	0	0.09	1	1	0	0.01	1	1	0	0.02	1
GO:0002115	store-operated calcium entry	9	0	0.13	1	9	0	0.77	1	9	1	0.13	0.12698	9	0	0.19	1
GO:0002118	aggressive behavior	8	1	0.11	0.10869	8	0	0.68	1	8	0	0.12	1	8	0	0.17	1
GO:0002121	inter-male aggressive behavior	2	1	0.03	0.02835	2	0	0.17	1	2	0	0.03	1	2	0	0.04	1
GO:0002125	maternal aggressive behavior	3	0	0.04	1	3	0	0.26	1	3	0	0.04	1	3	0	0.06	1
GO:0002138	retinoic acid biosynthetic process	10	0	0.14	1	10	0	0.85	1	10	0	0.15	1	10	0	0.22	1
GO:0002143	tRNA wobble position uridine thiolation	1	0	0.01	1	1	0	0.09	1	1	0	0.01	1	1	0	0.02	1
GO:0002146	steroid hormone receptor import into nuc...	1	0	0.01	1	1	0	0.09	1	1	0	0.01	1	1	0	0.02	1
GO:0002147	glucocorticoid receptor import into nucl...	1	0	0.01	1	1	0	0.09	1	1	0	0.01	1	1	0	0.02	1
GO:0002148	hypochlorous acid metabolic process	1	0	0.01	1	1	0	0.09	1	1	0	0.01	1	1	0	0.02	1
GO:0002149	hypochlorous acid biosynthetic process	1	0	0.01	1	1	0	0.09	1	1	0	0.01	1	1	0	0.02	1
GO:0002152	bile acid conjugation	1	0	0.01	1	1	0	0.09	1	1	0	0.01	1	1	0	0.02	1
GO:0002154	thyroid hormone mediated signaling pathw...	4	0	0.06	1	4	0	0.34	1	4	0	0.06	1	4	0	0.09	1
GO:0002155	regulation of thyroid hormone mediated s...	3	0	0.04	1	3	0	0.26	1	3	0	0.04	1	3	0	0.06	1
GO:0002158	osteoclast proliferation	5	0	0.07	1	5	0	0.43	1	5	0	0.07	1	5	0	0.11	1
GO:0002159	desmosome assembly	4	0	0.06	1	4	2	0.34	0.03868	4	0	0.06	1	4	0	0.09	1
GO:0002175	protein localization to paranode region ...	4	0	0.06	1	4	1	0.34	0.29945	4	0	0.06	1	4	0	0.09	1
GO:0002176	male germ cell proliferation	7	0	0.1	1	7	1	0.6	0.46359	7	0	0.1	1	7	0	0.15	1
GO:0002181	cytoplasmic translation	12	0	0.17	1	12	4	1.02	0.01485	12	0	0.18	1	12	0	0.26	1
GO:0002182	cytoplasmic translational elongation	2	0	0.03	1	2	0	0.17	1	2	0	0.03	1	2	0	0.04	1
GO:0002183	cytoplasmic translational initiation	5	0	0.07	1	5	2	0.43	0.06087	5	0	0.07	1	5	0	0.11	1
GO:0002190	cap-independent translational initiation	4	0	0.06	1	4	1	0.34	0.29945	4	0	0.06	1	4	0	0.09	1
GO:0002192	IRES-dependent translational initiation	4	0	0.06	1	4	1	0.34	0.29945	4	0	0.06	1	4	0	0.09	1
GO:0002194	hepatocyte cell migration	1	0	0.01	1	1	0	0.09	1	1	0	0.01	1	1	0	0.02	1
GO:0002200	somatic diversification of immune recept...	57	1	0.81	0.55995	57	4	4.85	0.72619	57	0	0.85	1	57	1	1.23	0.71356
GO:0002204	somatic recombination of immunoglobulin ...	40	1	0.57	0.43774	40	2	3.4	0.86579	40	0	0.6	1	40	0	0.87	1
GO:0002208	somatic diversification of immunoglobuli...	40	1	0.57	0.43774	40	2	3.4	0.86579	40	0	0.6	1	40	0	0.87	1
GO:0002209	behavioral defense response	36	1	0.51	0.40439	36	5	3.06	0.1881	36	0	0.54	1	36	1	0.78	0.54579
GO:0002215	defense response to nematode	4	0	0.06	1	4	0	0.34	1	4	0	0.06	1	4	0	0.09	1
GO:0002218	activation of innate immune response	99	2	1.41	0.41419	99	8	8.43	0.61374	99	1	1.48	0.77622	99	1	2.14	0.88625
GO:0002220	innate immune response activating cell s...	5	0	0.07	1	5	0	0.43	1	5	0	0.07	1	5	0	0.11	1
GO:0002221	pattern recognition receptor signaling p...	89	2	1.27	0.36367	89	8	7.58	0.49033	89	1	1.33	0.7396	89	1	1.93	0.85825
GO:0002223	stimulatory C-type lectin receptor signa...	2	0	0.03	1	2	0	0.17	1	2	0	0.03	1	2	0	0.04	1
GO:0002224	toll-like receptor signaling pathway	64	2	0.91	0.23227	64	6	5.45	0.46562	64	0	0.96	1	64	1	1.39	0.75439
GO:0002227	innate immune response in mucosa	20	0	0.29	1	20	0	1.7	1	20	0	0.3	1	20	0	0.43	1
GO:0002228	natural killer cell mediated immunity	37	1	0.53	0.41291	37	3	3.15	0.62057	37	0	0.55	1	37	1	0.8	0.55565
GO:0002230	positive regulation of defense response ...	15	0	0.21	1	15	1	1.28	0.73683	15	0	0.22	1	15	0	0.32	1
GO:0002232	leukocyte chemotaxis involved in inflamm...	2	0	0.03	1	2	0	0.17	1	2	0	0.03	1	2	0	0.04	1
GO:0002236	detection of misfolded protein	1	0	0.01	1	1	1	0.09	0.08512	1	0	0.01	1	1	0	0.02	1
GO:0002237	response to molecule of bacterial origin	226	3	3.23	0.62891	226	15	19.24	0.87453	226	2	3.38	0.85488	226	0	4.9	1
GO:0002238	response to molecule of fungal origin	5	0	0.07	1	5	0	0.43	1	5	0	0.07	1	5	0	0.11	1
GO:0002244	hematopoietic progenitor cell differenti...	176	1	2.51	0.9213	176	12	14.98	0.82689	176	0	2.64	1	176	5	3.81	0.33409
GO:0002246	wound healing involved in inflammatory r...	7	0	0.1	1	7	0	0.6	1	7	0	0.1	1	7	0	0.15	1
GO:0002248	connective tissue replacement involved i...	4	0	0.06	1	4	0	0.34	1	4	0	0.06	1	4	0	0.09	1
GO:0002249	lymphocyte anergy	5	1	0.07	0.06939	5	0	0.43	1	5	0	0.07	1	5	0	0.11	1
GO:0002250	adaptive immune response	229	3	3.27	0.63776	229	7	19.49	0.99978	229	1	3.43	0.96902	229	2	4.96	0.9605
GO:0002251	organ or tissue specific immune response	32	0	0.46	1	32	0	2.72	1	32	0	0.48	1	32	0	0.69	1
GO:0002252	immune effector process	463	5	6.61	0.79368	463	23	39.41	0.99885	463	3	6.93	0.97097	463	7	10.03	0.8774
GO:0002253	activation of immune response	233	5	3.33	0.24067	233	17	19.83	0.78086	233	1	3.49	0.97085	233	4	5.05	0.74635
GO:0002254	kinin cascade	3	0	0.04	1	3	0	0.26	1	3	0	0.04	1	3	0	0.06	1
GO:0002255	tissue kallikrein-kinin cascade	1	0	0.01	1	1	0	0.09	1	1	0	0.01	1	1	0	0.02	1
GO:0002260	lymphocyte homeostasis	64	3	0.91	0.06354	64	6	5.45	0.46562	64	0	0.96	1	64	0	1.39	1
GO:0002262	myeloid cell homeostasis	138	3	1.97	0.31519	138	12	11.75	0.51333	138	3	2.07	0.3414	138	3	2.99	0.5777
GO:0002263	cell activation involved in immune respo...	171	1	2.44	0.91538	171	9	14.56	0.9602	171	0	2.56	1	171	2	3.7	0.88794
GO:0002266	follicular dendritic cell activation	2	0	0.03	1	2	0	0.17	1	2	0	0.03	1	2	0	0.04	1
GO:0002268	follicular dendritic cell differentiatio...	2	0	0.03	1	2	0	0.17	1	2	0	0.03	1	2	0	0.04	1
GO:0002274	myeloid leukocyte activation	132	0	1.88	1	132	9	11.24	0.80109	132	1	1.98	0.86437	132	0	2.86	1
GO:0002275	myeloid cell activation involved in immu...	48	0	0.69	1	48	4	4.09	0.59263	48	0	0.72	1	48	0	1.04	1
GO:0002276	basophil activation involved in immune r...	1	0	0.01	1	1	1	0.09	0.08512	1	0	0.01	1	1	0	0.02	1
GO:0002277	myeloid dendritic cell activation involv...	2	0	0.03	1	2	0	0.17	1	2	0	0.03	1	2	0	0.04	1
GO:0002278	eosinophil activation involved in immune...	3	0	0.04	1	3	0	0.26	1	3	0	0.04	1	3	0	0.06	1
GO:0002279	mast cell activation involved in immune ...	29	0	0.41	1	29	2	2.47	0.71998	29	0	0.43	1	29	0	0.63	1
GO:0002281	macrophage activation involved in immune...	8	0	0.11	1	8	0	0.68	1	8	0	0.12	1	8	0	0.17	1
GO:0002282	microglial cell activation involved in i...	2	0	0.03	1	2	0	0.17	1	2	0	0.03	1	2	0	0.04	1
GO:0002283	neutrophil activation involved in immune...	10	0	0.14	1	10	1	0.85	0.58928	10	0	0.15	1	10	0	0.22	1
GO:0002285	lymphocyte activation involved in immune...	127	1	1.81	0.83993	127	5	10.81	0.98627	127	0	1.9	1	127	2	2.75	0.76485
GO:0002286	T cell activation involved in immune res...	72	0	1.03	1	72	2	6.13	0.98738	72	0	1.08	1	72	1	1.56	0.79399
GO:0002287	alpha-beta T cell activation involved in...	38	0	0.54	1	38	0	3.23	1	38	0	0.57	1	38	1	0.82	0.56529
GO:0002291	T cell activation via T cell receptor co...	3	0	0.04	1	3	0	0.26	1	3	0	0.04	1	3	0	0.06	1
GO:0002292	T cell differentiation involved in immun...	38	0	0.54	1	38	0	3.23	1	38	0	0.57	1	38	1	0.82	0.56529
GO:0002293	alpha-beta T cell differentiation involv...	37	0	0.53	1	37	0	3.15	1	37	0	0.55	1	37	1	0.8	0.55565
GO:0002294	CD4-positive, alpha-beta T cell differen...	35	0	0.5	1	35	0	2.98	1	35	0	0.52	1	35	1	0.76	0.53571
GO:0002295	T-helper cell lineage commitment	6	0	0.09	1	6	0	0.51	1	6	0	0.09	1	6	0	0.13	1
GO:0002296	T-helper 1 cell lineage commitment	2	0	0.03	1	2	0	0.17	1	2	0	0.03	1	2	0	0.04	1
GO:0002302	CD8-positive, alpha-beta T cell differen...	2	0	0.03	1	2	0	0.17	1	2	0	0.03	1	2	0	0.04	1
GO:0002309	T cell proliferation involved in immune ...	4	0	0.06	1	4	0	0.34	1	4	0	0.06	1	4	0	0.09	1
GO:0002312	B cell activation involved in immune res...	56	1	0.8	0.55355	56	2	4.77	0.95759	56	0	0.84	1	56	0	1.21	1
GO:0002313	mature B cell differentiation involved i...	10	0	0.14	1	10	0	0.85	1	10	0	0.15	1	10	0	0.22	1
GO:0002314	germinal center B cell differentiation	2	0	0.03	1	2	0	0.17	1	2	0	0.03	1	2	0	0.04	1
GO:0002315	marginal zone B cell differentiation	3	0	0.04	1	3	0	0.26	1	3	0	0.04	1	3	0	0.06	1
GO:0002316	follicular B cell differentiation	1	0	0.01	1	1	0	0.09	1	1	0	0.01	1	1	0	0.02	1
GO:0002317	plasma cell differentiation	3	0	0.04	1	3	0	0.26	1	3	0	0.04	1	3	0	0.06	1
GO:0002318	myeloid progenitor cell differentiation	7	0	0.1	1	7	0	0.6	1	7	0	0.1	1	7	0	0.15	1
GO:0002320	lymphoid progenitor cell differentiation	18	0	0.26	1	18	2	1.53	0.46078	18	0	0.27	1	18	1	0.39	0.32593
GO:0002322	B cell proliferation involved in immune ...	5	0	0.07	1	5	0	0.43	1	5	0	0.07	1	5	0	0.11	1
GO:0002323	natural killer cell activation involved ...	30	0	0.43	1	30	2	2.55	0.73739	30	0	0.45	1	30	1	0.65	0.48189
GO:0002325	natural killer cell differentiation invo...	4	0	0.06	1	4	0	0.34	1	4	0	0.06	1	4	0	0.09	1
GO:0002326	B cell lineage commitment	5	0	0.07	1	5	0	0.43	1	5	0	0.07	1	5	0	0.11	1
GO:0002327	immature B cell differentiation	16	1	0.23	0.20561	16	0	1.36	1	16	0	0.24	1	16	0	0.35	1
GO:0002328	pro-B cell differentiation	10	0	0.14	1	10	1	0.85	0.58928	10	0	0.15	1	10	1	0.22	0.19674
GO:0002329	pre-B cell differentiation	13	1	0.19	0.17056	13	0	1.11	1	13	0	0.19	1	13	0	0.28	1
GO:0002331	pre-B cell allelic exclusion	3	0	0.04	1	3	0	0.26	1	3	0	0.04	1	3	0	0.06	1
GO:0002332	transitional stage B cell differentiatio...	1	0	0.01	1	1	0	0.09	1	1	0	0.01	1	1	0	0.02	1
GO:0002333	transitional one stage B cell differenti...	1	0	0.01	1	1	0	0.09	1	1	0	0.01	1	1	0	0.02	1
GO:0002335	mature B cell differentiation	14	0	0.2	1	14	0	1.19	1	14	0	0.21	1	14	0	0.3	1
GO:0002337	B-1a B cell differentiation	2	0	0.03	1	2	0	0.17	1	2	0	0.03	1	2	0	0.04	1
GO:0002339	B cell selection	3	0	0.04	1	3	1	0.26	0.23426	3	0	0.04	1	3	0	0.06	1
GO:0002343	peripheral B cell selection	1	0	0.01	1	1	0	0.09	1	1	0	0.01	1	1	0	0.02	1
GO:0002344	B cell affinity maturation	1	0	0.01	1	1	0	0.09	1	1	0	0.01	1	1	0	0.02	1
GO:0002347	response to tumor cell	17	0	0.24	1	17	2	1.45	0.4311	17	0	0.25	1	17	0	0.37	1
GO:0002349	histamine production involved in inflamm...	4	0	0.06	1	4	0	0.34	1	4	0	0.06	1	4	0	0.09	1
GO:0002351	serotonin production involved in inflamm...	4	0	0.06	1	4	0	0.34	1	4	0	0.06	1	4	0	0.09	1
GO:0002352	B cell negative selection	2	0	0.03	1	2	1	0.17	0.163	2	0	0.03	1	2	0	0.04	1
GO:0002353	plasma kallikrein-kinin cascade	2	0	0.03	1	2	0	0.17	1	2	0	0.03	1	2	0	0.04	1
GO:0002355	detection of tumor cell	1	0	0.01	1	1	0	0.09	1	1	0	0.01	1	1	0	0.02	1
GO:0002357	defense response to tumor cell	2	0	0.03	1	2	0	0.17	1	2	0	0.03	1	2	0	0.04	1
GO:0002358	B cell homeostatic proliferation	2	0	0.03	1	2	1	0.17	0.163	2	0	0.03	1	2	0	0.04	1
GO:0002360	T cell lineage commitment	13	0	0.19	1	13	0	1.11	1	13	0	0.19	1	13	0	0.28	1
GO:0002361	CD4-positive, CD25-positive, alpha-beta ...	4	1	0.06	0.0559	4	0	0.34	1	4	0	0.06	1	4	0	0.09	1
GO:0002363	alpha-beta T cell lineage commitment	7	0	0.1	1	7	0	0.6	1	7	0	0.1	1	7	0	0.15	1
GO:0002365	gamma-delta T cell lineage commitment	1	0	0.01	1	1	0	0.09	1	1	0	0.01	1	1	0	0.02	1
GO:0002366	leukocyte activation involved in immune ...	171	1	2.44	0.91538	171	9	14.56	0.9602	171	0	2.56	1	171	2	3.7	0.88794
GO:0002367	cytokine production involved in immune r...	51	1	0.73	0.52018	51	3	4.34	0.82072	51	1	0.76	0.53713	51	1	1.1	0.67321
GO:0002368	B cell cytokine production	1	0	0.01	1	1	1	0.09	0.08512	1	0	0.01	1	1	0	0.02	1
GO:0002369	T cell cytokine production	16	1	0.23	0.20561	16	0	1.36	1	16	0	0.24	1	16	0	0.35	1
GO:0002370	natural killer cell cytokine production	1	0	0.01	1	1	0	0.09	1	1	0	0.01	1	1	0	0.02	1
GO:0002371	dendritic cell cytokine production	3	0	0.04	1	3	0	0.26	1	3	0	0.04	1	3	0	0.06	1
GO:0002374	cytokine secretion involved in immune re...	10	0	0.14	1	10	0	0.85	1	10	0	0.15	1	10	0	0.22	1
GO:0002376	immune system process	1723	25	24.6	0.49711	1723	116	146.67	0.99809	1723	17	25.8	0.97839	1723	37	37.33	0.54805
GO:0002377	immunoglobulin production	81	1	1.16	0.68876	81	4	6.89	0.92227	81	0	1.21	1	81	0	1.75	1
GO:0002378	immunoglobulin biosynthetic process	3	0	0.04	1	3	0	0.26	1	3	0	0.04	1	3	0	0.06	1
GO:0002380	immunoglobulin secretion involved in imm...	2	0	0.03	1	2	0	0.17	1	2	0	0.03	1	2	0	0.04	1
GO:0002381	immunoglobulin production involved in im...	47	1	0.67	0.4917	47	2	4	0.91815	47	0	0.7	1	47	0	1.02	1
GO:0002384	hepatic immune response	1	0	0.01	1	1	0	0.09	1	1	0	0.01	1	1	0	0.02	1
GO:0002385	mucosal immune response	31	0	0.44	1	31	0	2.64	1	31	0	0.46	1	31	0	0.67	1
GO:0002386	immune response in mucosal-associated ly...	3	0	0.04	1	3	0	0.26	1	3	0	0.04	1	3	0	0.06	1
GO:0002396	MHC protein complex assembly	2	0	0.03	1	2	1	0.17	0.163	2	0	0.03	1	2	0	0.04	1
GO:0002397	MHC class I protein complex assembly	1	0	0.01	1	1	1	0.09	0.08512	1	0	0.01	1	1	0	0.02	1
GO:0002399	MHC class II protein complex assembly	1	0	0.01	1	1	0	0.09	1	1	0	0.01	1	1	0	0.02	1
GO:0002404	antigen sampling in mucosal-associated l...	1	0	0.01	1	1	0	0.09	1	1	0	0.01	1	1	0	0.02	1
GO:0002406	antigen sampling by M cells in mucosal-a...	1	0	0.01	1	1	0	0.09	1	1	0	0.01	1	1	0	0.02	1
GO:0002407	dendritic cell chemotaxis	9	0	0.13	1	9	1	0.77	0.55105	9	0	0.13	1	9	0	0.19	1
GO:0002408	myeloid dendritic cell chemotaxis	4	0	0.06	1	4	0	0.34	1	4	0	0.06	1	4	0	0.09	1
GO:0002412	antigen transcytosis by M cells in mucos...	1	0	0.01	1	1	0	0.09	1	1	0	0.01	1	1	0	0.02	1
GO:0002414	immunoglobulin transcytosis in epithelia...	3	0	0.04	1	3	0	0.26	1	3	0	0.04	1	3	0	0.06	1
GO:0002415	immunoglobulin transcytosis in epithelia...	2	0	0.03	1	2	0	0.17	1	2	0	0.03	1	2	0	0.04	1
GO:0002418	immune response to tumor cell	15	0	0.21	1	15	2	1.28	0.36926	15	0	0.22	1	15	0	0.32	1
GO:0002419	T cell mediated cytotoxicity directed ag...	1	0	0.01	1	1	0	0.09	1	1	0	0.01	1	1	0	0.02	1
GO:0002420	natural killer cell mediated cytotoxicit...	6	0	0.09	1	6	1	0.51	0.41366	6	0	0.09	1	6	0	0.13	1
GO:0002423	natural killer cell mediated immune resp...	6	0	0.09	1	6	1	0.51	0.41366	6	0	0.09	1	6	0	0.13	1
GO:0002424	T cell mediated immune response to tumor...	3	0	0.04	1	3	1	0.26	0.23426	3	0	0.04	1	3	0	0.06	1
GO:0002426	immunoglobulin production in mucosal tis...	3	0	0.04	1	3	0	0.26	1	3	0	0.04	1	3	0	0.06	1
GO:0002428	antigen processing and presentation of p...	6	1	0.09	0.08268	6	0	0.51	1	6	1	0.09	0.08655	6	0	0.13	1
GO:0002429	immune response-activating cell surface ...	103	3	1.47	0.18251	103	9	8.77	0.51822	103	0	1.54	1	103	1	2.23	0.89584
GO:0002430	complement receptor mediated signaling p...	3	0	0.04	1	3	0	0.26	1	3	0	0.04	1	3	0	0.06	1
GO:0002431	Fc receptor mediated stimulatory signali...	6	0	0.09	1	6	1	0.51	0.41366	6	0	0.09	1	6	0	0.13	1
GO:0002432	granuloma formation	2	0	0.03	1	2	0	0.17	1	2	0	0.03	1	2	0	0.04	1
GO:0002434	immune complex clearance	2	0	0.03	1	2	0	0.17	1	2	0	0.03	1	2	0	0.04	1
GO:0002436	immune complex clearance by monocytes an...	2	0	0.03	1	2	0	0.17	1	2	0	0.03	1	2	0	0.04	1
GO:0002437	inflammatory response to antigenic stimu...	41	0	0.59	1	41	2	3.49	0.87481	41	1	0.61	0.46158	41	0	0.89	1
GO:0002438	acute inflammatory response to antigenic...	18	0	0.26	1	18	0	1.53	1	18	0	0.27	1	18	0	0.39	1
GO:0002439	chronic inflammatory response to antigen...	4	0	0.06	1	4	0	0.34	1	4	0	0.06	1	4	0	0.09	1
GO:0002440	production of molecular mediator of immu...	120	1	1.71	0.82287	120	6	10.21	0.94864	120	1	1.8	0.83726	120	1	2.6	0.92837
GO:0002441	histamine secretion involved in inflamma...	4	0	0.06	1	4	0	0.34	1	4	0	0.06	1	4	0	0.09	1
GO:0002442	serotonin secretion involved in inflamma...	4	0	0.06	1	4	0	0.34	1	4	0	0.06	1	4	0	0.09	1
GO:0002443	leukocyte mediated immunity	227	3	3.24	0.63188	227	9	19.32	0.99778	227	2	3.4	0.85658	227	2	4.92	0.95901
GO:0002444	myeloid leukocyte mediated immunity	54	0	0.77	1	54	4	4.6	0.68569	54	1	0.81	0.55766	54	0	1.17	1
GO:0002445	type II hypersensitivity	4	0	0.06	1	4	0	0.34	1	4	0	0.06	1	4	0	0.09	1
GO:0002446	neutrophil mediated immunity	20	0	0.29	1	20	1	1.7	0.83139	20	1	0.3	0.26055	20	0	0.43	1
GO:0002447	eosinophil mediated immunity	3	0	0.04	1	3	0	0.26	1	3	0	0.04	1	3	0	0.06	1
GO:0002448	mast cell mediated immunity	30	0	0.43	1	30	2	2.55	0.73739	30	0	0.45	1	30	0	0.65	1
GO:0002449	lymphocyte mediated immunity	177	3	2.53	0.46469	177	5	15.07	0.99946	177	1	2.65	0.93157	177	2	3.83	0.8991
GO:0002455	humoral immune response mediated by circ...	39	0	0.56	1	39	0	3.32	1	39	0	0.58	1	39	1	0.84	0.57473
GO:0002456	T cell mediated immunity	67	2	0.96	0.24813	67	3	5.7	0.93232	67	1	1	0.63665	67	0	1.45	1
GO:0002457	T cell antigen processing and presentati...	2	0	0.03	1	2	0	0.17	1	2	0	0.03	1	2	0	0.04	1
GO:0002458	peripheral T cell tolerance induction	1	1	0.01	0.01428	1	0	0.09	1	1	0	0.01	1	1	0	0.02	1
GO:0002460	adaptive immune response based on somati...	194	2	2.77	0.76743	194	5	16.51	0.99984	194	1	2.9	0.94717	194	2	4.2	0.92535
GO:0002461	tolerance induction dependent upon immun...	2	1	0.03	0.02835	2	0	0.17	1	2	0	0.03	1	2	0	0.04	1
GO:0002462	tolerance induction to nonself antigen	1	0	0.01	1	1	0	0.09	1	1	0	0.01	1	1	0	0.02	1
GO:0002465	peripheral tolerance induction	1	1	0.01	0.01428	1	0	0.09	1	1	0	0.01	1	1	0	0.02	1
GO:0002467	germinal center formation	15	0	0.21	1	15	1	1.28	0.73683	15	0	0.22	1	15	0	0.32	1
GO:0002468	dendritic cell antigen processing and pr...	6	0	0.09	1	6	0	0.51	1	6	0	0.09	1	6	0	0.13	1
GO:0002474	antigen processing and presentation of p...	51	2	0.73	0.16483	51	2	4.34	0.93873	51	2	0.76	0.17742	51	0	1.1	1
GO:0002475	antigen processing and presentation via ...	10	2	0.14	0.00848	10	2	0.85	0.20696	10	2	0.15	0.00929	10	0	0.22	1
GO:0002476	antigen processing and presentation of e...	5	0	0.07	1	5	0	0.43	1	5	0	0.07	1	5	0	0.11	1
GO:0002477	antigen processing and presentation of e...	4	1	0.06	0.0559	4	0	0.34	1	4	1	0.06	0.05856	4	0	0.09	1
GO:0002478	antigen processing and presentation of e...	22	1	0.31	0.27134	22	0	1.87	1	22	1	0.33	0.28255	22	0	0.48	1
GO:0002479	antigen processing and presentation of e...	1	0	0.01	1	1	0	0.09	1	1	0	0.01	1	1	0	0.02	1
GO:0002481	antigen processing and presentation of e...	4	1	0.06	0.0559	4	0	0.34	1	4	1	0.06	0.05856	4	0	0.09	1
GO:0002483	antigen processing and presentation of e...	9	0	0.13	1	9	0	0.77	1	9	0	0.13	1	9	0	0.19	1
GO:0002484	antigen processing and presentation of e...	4	0	0.06	1	4	0	0.34	1	4	0	0.06	1	4	0	0.09	1
GO:0002485	antigen processing and presentation of e...	4	0	0.06	1	4	0	0.34	1	4	0	0.06	1	4	0	0.09	1
GO:0002488	antigen processing and presentation of e...	3	0	0.04	1	3	0	0.26	1	3	0	0.04	1	3	0	0.06	1
GO:0002489	antigen processing and presentation of e...	3	0	0.04	1	3	0	0.26	1	3	0	0.04	1	3	0	0.06	1
GO:0002495	antigen processing and presentation of p...	19	0	0.27	1	19	0	1.62	1	19	0	0.28	1	19	0	0.41	1
GO:0002501	peptide antigen assembly with MHC protei...	2	0	0.03	1	2	1	0.17	0.163	2	0	0.03	1	2	0	0.04	1
GO:0002502	peptide antigen assembly with MHC class ...	1	0	0.01	1	1	1	0.09	0.08512	1	0	0.01	1	1	0	0.02	1
GO:0002503	peptide antigen assembly with MHC class ...	1	0	0.01	1	1	0	0.09	1	1	0	0.01	1	1	0	0.02	1
GO:0002504	antigen processing and presentation of p...	21	0	0.3	1	21	0	1.79	1	21	0	0.31	1	21	0	0.45	1
GO:0002507	tolerance induction	18	1	0.26	0.22815	18	0	1.53	1	18	0	0.27	1	18	0	0.39	1
GO:0002508	central tolerance induction	1	0	0.01	1	1	0	0.09	1	1	0	0.01	1	1	0	0.02	1
GO:0002510	central B cell tolerance induction	1	0	0.01	1	1	0	0.09	1	1	0	0.01	1	1	0	0.02	1
GO:0002513	tolerance induction to self antigen	5	1	0.07	0.06939	5	0	0.43	1	5	0	0.07	1	5	0	0.11	1
GO:0002514	B cell tolerance induction	2	0	0.03	1	2	0	0.17	1	2	0	0.03	1	2	0	0.04	1
GO:0002517	T cell tolerance induction	9	1	0.13	0.12142	9	0	0.77	1	9	0	0.13	1	9	0	0.19	1
GO:0002518	lymphocyte chemotaxis across high endoth...	2	0	0.03	1	2	0	0.17	1	2	0	0.03	1	2	0	0.04	1
GO:0002520	immune system development	810	10	11.57	0.72443	810	48	68.95	0.99803	810	6	12.13	0.98348	810	18	17.55	0.49025
GO:0002521	leukocyte differentiation	432	4	6.17	0.86782	432	23	36.77	0.9958	432	4	6.47	0.89034	432	9	9.36	0.59436
GO:0002522	leukocyte migration involved in immune r...	1	0	0.01	1	1	0	0.09	1	1	0	0.01	1	1	0	0.02	1
GO:0002523	leukocyte migration involved in inflamma...	12	0	0.17	1	12	0	1.02	1	12	0	0.18	1	12	0	0.26	1
GO:0002524	hypersensitivity	10	0	0.14	1	10	0	0.85	1	10	0	0.15	1	10	0	0.22	1
GO:0002525	acute inflammatory response to non-antig...	4	0	0.06	1	4	0	0.34	1	4	0	0.06	1	4	0	0.09	1
GO:0002526	acute inflammatory response	101	0	1.44	1	101	3	8.6	0.99332	101	1	1.51	0.78291	101	3	2.19	0.37476
GO:0002528	regulation of vascular permeability invo...	2	0	0.03	1	2	0	0.17	1	2	0	0.03	1	2	0	0.04	1
GO:0002532	production of molecular mediator involve...	33	1	0.47	0.37808	33	1	2.81	0.94704	33	0	0.49	1	33	1	0.71	0.51489
GO:0002534	cytokine production involved in inflamma...	12	1	0.17	0.15854	12	0	1.02	1	12	0	0.18	1	12	1	0.26	0.23119
GO:0002536	respiratory burst involved in inflammato...	5	0	0.07	1	5	1	0.43	0.35909	5	0	0.07	1	5	0	0.11	1
GO:0002537	nitric oxide production involved in infl...	2	0	0.03	1	2	0	0.17	1	2	0	0.03	1	2	0	0.04	1
GO:0002538	arachidonic acid metabolite production i...	4	0	0.06	1	4	0	0.34	1	4	0	0.06	1	4	0	0.09	1
GO:0002539	prostaglandin production involved in inf...	1	0	0.01	1	1	0	0.09	1	1	0	0.01	1	1	0	0.02	1
GO:0002540	leukotriene production involved in infla...	3	0	0.04	1	3	0	0.26	1	3	0	0.04	1	3	0	0.06	1
GO:0002541	activation of plasma proteins involved i...	2	0	0.03	1	2	0	0.17	1	2	0	0.03	1	2	0	0.04	1
GO:0002542	Factor XII activation	1	0	0.01	1	1	0	0.09	1	1	0	0.01	1	1	0	0.02	1
GO:0002543	activation of blood coagulation via clot...	1	0	0.01	1	1	0	0.09	1	1	0	0.01	1	1	0	0.02	1
GO:0002544	chronic inflammatory response	13	1	0.19	0.17056	13	1	1.11	0.68554	13	0	0.19	1	13	0	0.28	1
GO:0002545	chronic inflammatory response to non-ant...	1	0	0.01	1	1	1	0.09	0.08512	1	0	0.01	1	1	0	0.02	1
GO:0002548	monocyte chemotaxis	23	1	0.33	0.28175	23	2	1.96	0.59438	23	0	0.34	1	23	0	0.5	1
GO:0002551	mast cell chemotaxis	9	0	0.13	1	9	0	0.77	1	9	0	0.13	1	9	1	0.19	0.17895
GO:0002552	serotonin secretion by mast cell	1	0	0.01	1	1	0	0.09	1	1	0	0.01	1	1	0	0.02	1
GO:0002553	histamine secretion by mast cell	4	0	0.06	1	4	0	0.34	1	4	0	0.06	1	4	0	0.09	1
GO:0002554	serotonin secretion by platelet	3	0	0.04	1	3	0	0.26	1	3	0	0.04	1	3	0	0.06	1
GO:0002560	basophil mediated immunity	1	0	0.01	1	1	1	0.09	0.08512	1	0	0.01	1	1	0	0.02	1
GO:0002561	basophil degranulation	1	0	0.01	1	1	1	0.09	0.08512	1	0	0.01	1	1	0	0.02	1
GO:0002562	somatic diversification of immune recept...	53	1	0.76	0.53382	53	3	4.51	0.84035	53	0	0.79	1	53	0	1.15	1
GO:0002566	somatic diversification of immune recept...	10	0	0.14	1	10	1	0.85	0.58928	10	0	0.15	1	10	1	0.22	0.19674
GO:0002568	somatic diversification of T cell recept...	5	0	0.07	1	5	0	0.43	1	5	0	0.07	1	5	0	0.11	1
GO:0002572	pro-T cell differentiation	3	0	0.04	1	3	0	0.26	1	3	0	0.04	1	3	0	0.06	1
GO:0002573	myeloid leukocyte differentiation	168	1	2.4	0.91162	168	17	14.3	0.26294	168	2	2.52	0.71943	168	4	3.64	0.49522
GO:0002575	basophil chemotaxis	1	0	0.01	1	1	0	0.09	1	1	0	0.01	1	1	0	0.02	1
GO:0002576	platelet degranulation	7	0	0.1	1	7	1	0.6	0.46359	7	0	0.1	1	7	0	0.15	1
GO:0002577	regulation of antigen processing and pre...	15	0	0.21	1	15	0	1.28	1	15	1	0.22	0.20257	15	0	0.32	1
GO:0002578	negative regulation of antigen processin...	4	0	0.06	1	4	0	0.34	1	4	1	0.06	0.05856	4	0	0.09	1
GO:0002579	positive regulation of antigen processin...	11	0	0.16	1	11	0	0.94	1	11	0	0.16	1	11	0	0.24	1
GO:0002580	regulation of antigen processing and pre...	5	0	0.07	1	5	0	0.43	1	5	0	0.07	1	5	0	0.11	1
GO:0002581	negative regulation of antigen processin...	3	0	0.04	1	3	0	0.26	1	3	0	0.04	1	3	0	0.06	1
GO:0002582	positive regulation of antigen processin...	2	0	0.03	1	2	0	0.17	1	2	0	0.03	1	2	0	0.04	1
GO:0002583	regulation of antigen processing and pre...	7	0	0.1	1	7	0	0.6	1	7	1	0.1	0.10023	7	0	0.15	1
GO:0002584	negative regulation of antigen processin...	3	0	0.04	1	3	0	0.26	1	3	1	0.04	0.04425	3	0	0.06	1
GO:0002585	positive regulation of antigen processin...	4	0	0.06	1	4	0	0.34	1	4	0	0.06	1	4	0	0.09	1
GO:0002586	regulation of antigen processing and pre...	4	0	0.06	1	4	0	0.34	1	4	0	0.06	1	4	0	0.09	1
GO:0002587	negative regulation of antigen processin...	2	0	0.03	1	2	0	0.17	1	2	0	0.03	1	2	0	0.04	1
GO:0002588	positive regulation of antigen processin...	2	0	0.03	1	2	0	0.17	1	2	0	0.03	1	2	0	0.04	1
GO:0002589	regulation of antigen processing and pre...	3	0	0.04	1	3	0	0.26	1	3	1	0.04	0.04425	3	0	0.06	1
GO:0002590	negative regulation of antigen processin...	1	0	0.01	1	1	0	0.09	1	1	1	0.01	0.01497	1	0	0.02	1
GO:0002591	positive regulation of antigen processin...	2	0	0.03	1	2	0	0.17	1	2	0	0.03	1	2	0	0.04	1
GO:0002604	regulation of dendritic cell antigen pro...	6	0	0.09	1	6	0	0.51	1	6	0	0.09	1	6	0	0.13	1
GO:0002605	negative regulation of dendritic cell an...	1	0	0.01	1	1	0	0.09	1	1	0	0.01	1	1	0	0.02	1
GO:0002606	positive regulation of dendritic cell an...	5	0	0.07	1	5	0	0.43	1	5	0	0.07	1	5	0	0.11	1
GO:0002631	regulation of granuloma formation	1	0	0.01	1	1	0	0.09	1	1	0	0.01	1	1	0	0.02	1
GO:0002632	negative regulation of granuloma formati...	1	0	0.01	1	1	0	0.09	1	1	0	0.01	1	1	0	0.02	1
GO:0002634	regulation of germinal center formation	9	0	0.13	1	9	1	0.77	0.55105	9	0	0.13	1	9	0	0.19	1
GO:0002635	negative regulation of germinal center f...	2	0	0.03	1	2	0	0.17	1	2	0	0.03	1	2	0	0.04	1
GO:0002636	positive regulation of germinal center f...	5	0	0.07	1	5	0	0.43	1	5	0	0.07	1	5	0	0.11	1
GO:0002637	regulation of immunoglobulin production	43	1	0.61	0.46153	43	1	3.66	0.97828	43	0	0.64	1	43	0	0.93	1
GO:0002638	negative regulation of immunoglobulin pr...	1	0	0.01	1	1	0	0.09	1	1	0	0.01	1	1	0	0.02	1
GO:0002639	positive regulation of immunoglobulin pr...	8	1	0.11	0.10869	8	0	0.68	1	8	0	0.12	1	8	0	0.17	1
GO:0002640	regulation of immunoglobulin biosyntheti...	1	0	0.01	1	1	0	0.09	1	1	0	0.01	1	1	0	0.02	1
GO:0002642	positive regulation of immunoglobulin bi...	1	0	0.01	1	1	0	0.09	1	1	0	0.01	1	1	0	0.02	1
GO:0002643	regulation of tolerance induction	11	1	0.16	0.14635	11	0	0.94	1	11	0	0.16	1	11	0	0.24	1
GO:0002644	negative regulation of tolerance inducti...	1	0	0.01	1	1	0	0.09	1	1	0	0.01	1	1	0	0.02	1
GO:0002645	positive regulation of tolerance inducti...	9	1	0.13	0.12142	9	0	0.77	1	9	0	0.13	1	9	0	0.19	1
GO:0002646	regulation of central tolerance inductio...	1	0	0.01	1	1	0	0.09	1	1	0	0.01	1	1	0	0.02	1
GO:0002648	positive regulation of central tolerance...	1	0	0.01	1	1	0	0.09	1	1	0	0.01	1	1	0	0.02	1
GO:0002649	regulation of tolerance induction to sel...	2	0	0.03	1	2	0	0.17	1	2	0	0.03	1	2	0	0.04	1
GO:0002651	positive regulation of tolerance inducti...	1	0	0.01	1	1	0	0.09	1	1	0	0.01	1	1	0	0.02	1
GO:0002652	regulation of tolerance induction depend...	1	1	0.01	0.01428	1	0	0.09	1	1	0	0.01	1	1	0	0.02	1
GO:0002654	positive regulation of tolerance inducti...	1	1	0.01	0.01428	1	0	0.09	1	1	0	0.01	1	1	0	0.02	1
GO:0002658	regulation of peripheral tolerance induc...	1	1	0.01	0.01428	1	0	0.09	1	1	0	0.01	1	1	0	0.02	1
GO:0002660	positive regulation of peripheral tolera...	1	1	0.01	0.01428	1	0	0.09	1	1	0	0.01	1	1	0	0.02	1
GO:0002661	regulation of B cell tolerance induction	2	0	0.03	1	2	0	0.17	1	2	0	0.03	1	2	0	0.04	1
GO:0002663	positive regulation of B cell tolerance ...	2	0	0.03	1	2	0	0.17	1	2	0	0.03	1	2	0	0.04	1
GO:0002664	regulation of T cell tolerance induction	8	1	0.11	0.10869	8	0	0.68	1	8	0	0.12	1	8	0	0.17	1
GO:0002665	negative regulation of T cell tolerance ...	1	0	0.01	1	1	0	0.09	1	1	0	0.01	1	1	0	0.02	1
GO:0002666	positive regulation of T cell tolerance ...	7	1	0.1	0.09578	7	0	0.6	1	7	0	0.1	1	7	0	0.15	1
GO:0002667	regulation of T cell anergy	5	1	0.07	0.06939	5	0	0.43	1	5	0	0.07	1	5	0	0.11	1
GO:0002668	negative regulation of T cell anergy	1	0	0.01	1	1	0	0.09	1	1	0	0.01	1	1	0	0.02	1
GO:0002669	positive regulation of T cell anergy	4	1	0.06	0.0559	4	0	0.34	1	4	0	0.06	1	4	0	0.09	1
GO:0002673	regulation of acute inflammatory respons...	51	0	0.73	1	51	2	4.34	0.93873	51	0	0.76	1	51	3	1.1	0.09834
GO:0002674	negative regulation of acute inflammator...	12	0	0.17	1	12	0	1.02	1	12	0	0.18	1	12	2	0.26	0.02677
GO:0002675	positive regulation of acute inflammator...	26	0	0.37	1	26	2	2.21	0.66184	26	0	0.39	1	26	1	0.56	0.43438
GO:0002676	regulation of chronic inflammatory respo...	9	1	0.13	0.12142	9	1	0.77	0.55105	9	0	0.13	1	9	0	0.19	1
GO:0002677	negative regulation of chronic inflammat...	4	1	0.06	0.0559	4	0	0.34	1	4	0	0.06	1	4	0	0.09	1
GO:0002678	positive regulation of chronic inflammat...	5	0	0.07	1	5	1	0.43	0.35909	5	0	0.07	1	5	0	0.11	1
GO:0002679	respiratory burst involved in defense re...	8	0	0.11	1	8	1	0.68	0.50926	8	0	0.12	1	8	0	0.17	1
GO:0002681	somatic recombination of T cell receptor...	5	0	0.07	1	5	0	0.43	1	5	0	0.07	1	5	0	0.11	1
GO:0002682	regulation of immune system process	860	17	12.28	0.11073	860	66	73.21	0.83182	860	10	12.88	0.83359	860	19	18.63	0.49855
GO:0002683	negative regulation of immune system pro...	223	5	3.18	0.21467	223	18	18.98	0.62876	223	4	3.34	0.42917	223	4	4.83	0.71501
GO:0002684	positive regulation of immune system pro...	516	10	7.37	0.20491	516	37	43.92	0.88421	516	3	7.73	0.98447	516	10	11.18	0.68407
GO:0002685	regulation of leukocyte migration	115	0	1.64	1	115	7	9.79	0.86807	115	0	1.72	1	115	3	2.49	0.45572
GO:0002686	negative regulation of leukocyte migrati...	18	0	0.26	1	18	1	1.53	0.79852	18	0	0.27	1	18	2	0.39	0.05701
GO:0002687	positive regulation of leukocyte migrati...	84	0	1.2	1	84	6	7.15	0.73031	84	0	1.26	1	84	1	1.82	0.84177
GO:0002688	regulation of leukocyte chemotaxis	68	0	0.97	1	68	4	5.79	0.84144	68	0	1.02	1	68	1	1.47	0.77506
GO:0002689	negative regulation of leukocyte chemota...	8	0	0.11	1	8	0	0.68	1	8	0	0.12	1	8	0	0.17	1
GO:0002690	positive regulation of leukocyte chemota...	55	0	0.79	1	55	4	4.68	0.69964	55	0	0.82	1	55	1	1.19	0.7007
GO:0002691	regulation of cellular extravasation	13	0	0.19	1	13	1	1.11	0.68554	13	0	0.19	1	13	0	0.28	1
GO:0002692	negative regulation of cellular extravas...	2	0	0.03	1	2	0	0.17	1	2	0	0.03	1	2	0	0.04	1
GO:0002693	positive regulation of cellular extravas...	6	0	0.09	1	6	1	0.51	0.41366	6	0	0.09	1	6	0	0.13	1
GO:0002694	regulation of leukocyte activation	348	6	4.97	0.37843	348	27	29.62	0.72186	348	1	5.21	0.99499	348	6	7.54	0.76821
GO:0002695	negative regulation of leukocyte activat...	119	2	1.7	0.50866	119	8	10.13	0.804	119	0	1.78	1	119	1	2.58	0.92677
GO:0002696	positive regulation of leukocyte activat...	208	5	2.97	0.17754	208	15	17.71	0.78483	208	1	3.11	0.95732	208	5	4.51	0.47062
GO:0002697	regulation of immune effector process	225	4	3.21	0.40085	225	15	19.15	0.87047	225	2	3.37	0.85316	225	4	4.87	0.72149
GO:0002698	negative regulation of immune effector p...	74	3	1.06	0.08933	74	4	6.3	0.88498	74	1	1.11	0.67318	74	2	1.6	0.47858
GO:0002699	positive regulation of immune effector p...	120	2	1.71	0.51312	120	7	10.21	0.89412	120	1	1.8	0.83726	120	2	2.6	0.73686
GO:0002700	regulation of production of molecular me...	75	1	1.07	0.66059	75	3	6.38	0.95976	75	1	1.12	0.67809	75	1	1.62	0.80714
GO:0002701	negative regulation of production of mol...	12	1	0.17	0.15854	12	0	1.02	1	12	1	0.18	0.16562	12	0	0.26	1
GO:0002702	positive regulation of production of mol...	28	1	0.4	0.33164	28	1	2.38	0.91732	28	0	0.42	1	28	0	0.61	1
GO:0002703	regulation of leukocyte mediated immunit...	126	3	1.8	0.26854	126	7	10.73	0.91951	126	1	1.89	0.85143	126	1	2.73	0.93724
GO:0002704	negative regulation of leukocyte mediate...	24	2	0.34	0.04562	24	0	2.04	1	24	0	0.36	1	24	0	0.52	1
GO:0002705	positive regulation of leukocyte mediate...	62	2	0.89	0.22174	62	3	5.28	0.90726	62	1	0.93	0.60809	62	1	1.34	0.74335
GO:0002706	regulation of lymphocyte mediated immuni...	101	3	1.44	0.17541	101	4	8.6	0.97666	101	1	1.51	0.78291	101	1	2.19	0.89115
GO:0002707	negative regulation of lymphocyte mediat...	23	2	0.33	0.0422	23	0	1.96	1	23	0	0.34	1	23	0	0.5	1
GO:0002708	positive regulation of lymphocyte mediat...	60	2	0.86	0.21124	60	3	5.11	0.89507	60	1	0.9	0.59604	60	1	1.3	0.73183
GO:0002709	regulation of T cell mediated immunity	46	2	0.66	0.13994	46	2	3.92	0.91207	46	1	0.69	0.50078	46	0	1	1
GO:0002710	negative regulation of T cell mediated i...	12	1	0.17	0.15854	12	0	1.02	1	12	0	0.18	1	12	0	0.26	1
GO:0002711	positive regulation of T cell mediated i...	34	2	0.49	0.08457	34	2	2.89	0.79804	34	1	0.51	0.40149	34	0	0.74	1
GO:0002712	regulation of B cell mediated immunity	41	1	0.59	0.44579	41	2	3.49	0.87481	41	0	0.61	1	41	0	0.89	1
GO:0002713	negative regulation of B cell mediated i...	3	0	0.04	1	3	0	0.26	1	3	0	0.04	1	3	0	0.06	1
GO:0002714	positive regulation of B cell mediated i...	14	0	0.2	1	14	1	1.19	0.71233	14	0	0.21	1	14	0	0.3	1
GO:0002715	regulation of natural killer cell mediat...	26	1	0.37	0.31212	26	2	2.21	0.66184	26	0	0.39	1	26	1	0.56	0.43438
GO:0002716	negative regulation of natural killer ce...	8	1	0.11	0.10869	8	0	0.68	1	8	0	0.12	1	8	0	0.17	1
GO:0002717	positive regulation of natural killer ce...	20	0	0.29	1	20	2	1.7	0.51731	20	0	0.3	1	20	1	0.43	0.35485
GO:0002718	regulation of cytokine production involv...	41	1	0.59	0.44579	41	2	3.49	0.87481	41	1	0.61	0.46158	41	1	0.89	0.59299
GO:0002719	negative regulation of cytokine producti...	11	1	0.16	0.14635	11	0	0.94	1	11	1	0.16	0.15294	11	0	0.24	1
GO:0002720	positive regulation of cytokine producti...	22	0	0.31	1	22	1	1.87	0.8589	22	0	0.33	1	22	0	0.48	1
GO:0002724	regulation of T cell cytokine production	12	1	0.17	0.15854	12	0	1.02	1	12	0	0.18	1	12	0	0.26	1
GO:0002725	negative regulation of T cell cytokine p...	4	1	0.06	0.0559	4	0	0.34	1	4	0	0.06	1	4	0	0.09	1
GO:0002726	positive regulation of T cell cytokine p...	8	0	0.11	1	8	0	0.68	1	8	0	0.12	1	8	0	0.17	1
GO:0002727	regulation of natural killer cell cytoki...	1	0	0.01	1	1	0	0.09	1	1	0	0.01	1	1	0	0.02	1
GO:0002729	positive regulation of natural killer ce...	1	0	0.01	1	1	0	0.09	1	1	0	0.01	1	1	0	0.02	1
GO:0002730	regulation of dendritic cell cytokine pr...	2	0	0.03	1	2	0	0.17	1	2	0	0.03	1	2	0	0.04	1
GO:0002731	negative regulation of dendritic cell cy...	1	0	0.01	1	1	0	0.09	1	1	0	0.01	1	1	0	0.02	1
GO:0002732	positive regulation of dendritic cell cy...	1	0	0.01	1	1	0	0.09	1	1	0	0.01	1	1	0	0.02	1
GO:0002739	regulation of cytokine secretion involve...	8	0	0.11	1	8	0	0.68	1	8	0	0.12	1	8	0	0.17	1
GO:0002740	negative regulation of cytokine secretio...	4	0	0.06	1	4	0	0.34	1	4	0	0.06	1	4	0	0.09	1
GO:0002741	positive regulation of cytokine secretio...	3	0	0.04	1	3	0	0.26	1	3	0	0.04	1	3	0	0.06	1
GO:0002752	cell surface pattern recognition recepto...	3	0	0.04	1	3	0	0.26	1	3	0	0.04	1	3	0	0.06	1
GO:0002753	cytoplasmic pattern recognition receptor...	18	0	0.26	1	18	2	1.53	0.46078	18	0	0.27	1	18	0	0.39	1
GO:0002755	MyD88-dependent toll-like receptor signa...	17	0	0.24	1	17	1	1.45	0.77976	17	0	0.25	1	17	0	0.37	1
GO:0002756	MyD88-independent toll-like receptor sig...	6	0	0.09	1	6	0	0.51	1	6	0	0.09	1	6	0	0.13	1
GO:0002757	immune response-activating signal transd...	187	5	2.67	0.13033	187	17	15.92	0.42537	187	1	2.8	0.94123	187	2	4.05	0.91543
GO:0002758	innate immune response-activating signal...	92	2	1.31	0.37901	92	8	7.83	0.52878	92	1	1.38	0.75117	92	1	1.99	0.8673
GO:0002759	regulation of antimicrobial humoral resp...	3	0	0.04	1	3	0	0.26	1	3	0	0.04	1	3	0	0.06	1
GO:0002760	positive regulation of antimicrobial hum...	1	0	0.01	1	1	0	0.09	1	1	0	0.01	1	1	0	0.02	1
GO:0002761	regulation of myeloid leukocyte differen...	98	1	1.4	0.75653	98	11	8.34	0.21086	98	2	1.47	0.43272	98	4	2.12	0.16348
GO:0002762	negative regulation of myeloid leukocyte...	33	1	0.47	0.37808	33	5	2.81	0.14502	33	0	0.49	1	33	1	0.71	0.51489
GO:0002763	positive regulation of myeloid leukocyte...	50	0	0.71	1	50	5	4.26	0.42325	50	2	0.75	0.17206	50	2	1.08	0.29518
GO:0002764	immune response-regulating signaling pat...	199	5	2.84	0.15656	199	17	16.94	0.5309	199	1	2.98	0.95105	199	2	4.31	0.93175
GO:0002765	immune response-inhibiting signal transd...	3	0	0.04	1	3	0	0.26	1	3	0	0.04	1	3	0	0.06	1
GO:0002767	immune response-inhibiting cell surface ...	2	0	0.03	1	2	0	0.17	1	2	0	0.03	1	2	0	0.04	1
GO:0002768	immune response-regulating cell surface ...	113	3	1.61	0.21909	113	9	9.62	0.63197	113	0	1.69	1	113	1	2.45	0.91642
GO:0002774	Fc receptor mediated inhibitory signalin...	1	0	0.01	1	1	0	0.09	1	1	0	0.01	1	1	0	0.02	1
GO:0002775	antimicrobial peptide production	2	0	0.03	1	2	0	0.17	1	2	0	0.03	1	2	0	0.04	1
GO:0002776	antimicrobial peptide secretion	1	0	0.01	1	1	0	0.09	1	1	0	0.01	1	1	0	0.02	1
GO:0002777	antimicrobial peptide biosynthetic proce...	2	0	0.03	1	2	0	0.17	1	2	0	0.03	1	2	0	0.04	1
GO:0002778	antibacterial peptide production	2	0	0.03	1	2	0	0.17	1	2	0	0.03	1	2	0	0.04	1
GO:0002779	antibacterial peptide secretion	1	0	0.01	1	1	0	0.09	1	1	0	0.01	1	1	0	0.02	1
GO:0002780	antibacterial peptide biosynthetic proce...	2	0	0.03	1	2	0	0.17	1	2	0	0.03	1	2	0	0.04	1
GO:0002784	regulation of antimicrobial peptide prod...	1	0	0.01	1	1	0	0.09	1	1	0	0.01	1	1	0	0.02	1
GO:0002786	regulation of antibacterial peptide prod...	1	0	0.01	1	1	0	0.09	1	1	0	0.01	1	1	0	0.02	1
GO:0002790	peptide secretion	209	5	2.98	0.17994	209	12	17.79	0.94834	209	3	3.13	0.60819	209	6	4.53	0.3005
GO:0002791	regulation of peptide secretion	165	4	2.36	0.21057	165	10	14.05	0.90386	165	2	2.47	0.71014	165	5	3.57	0.28747
GO:0002792	negative regulation of peptide secretion	45	1	0.64	0.47683	45	4	3.83	0.54044	45	0	0.67	1	45	1	0.97	0.6272
GO:0002793	positive regulation of peptide secretion	81	1	1.16	0.68876	81	3	6.89	0.97307	81	2	1.21	0.34269	81	3	1.75	0.25644
GO:0002805	regulation of antimicrobial peptide bios...	1	0	0.01	1	1	0	0.09	1	1	0	0.01	1	1	0	0.02	1
GO:0002807	positive regulation of antimicrobial pep...	1	0	0.01	1	1	0	0.09	1	1	0	0.01	1	1	0	0.02	1
GO:0002808	regulation of antibacterial peptide bios...	1	0	0.01	1	1	0	0.09	1	1	0	0.01	1	1	0	0.02	1
GO:0002815	biosynthetic process of antibacterial pe...	1	0	0.01	1	1	0	0.09	1	1	0	0.01	1	1	0	0.02	1
GO:0002816	regulation of biosynthetic process of an...	1	0	0.01	1	1	0	0.09	1	1	0	0.01	1	1	0	0.02	1
GO:0002819	regulation of adaptive immune response	115	2	1.64	0.49056	115	5	9.79	0.97202	115	1	1.72	0.82444	115	1	2.49	0.92003
GO:0002820	negative regulation of adaptive immune r...	21	1	0.3	0.26077	21	0	1.79	1	21	0	0.31	1	21	0	0.45	1
GO:0002821	positive regulation of adaptive immune r...	64	2	0.91	0.23227	64	3	5.45	0.91816	64	1	0.96	0.61977	64	0	1.39	1
GO:0002822	regulation of adaptive immune response b...	105	2	1.5	0.44353	105	4	8.94	0.98188	105	1	1.57	0.79568	105	1	2.27	0.90032
GO:0002823	negative regulation of adaptive immune r...	18	1	0.26	0.22815	18	0	1.53	1	18	0	0.27	1	18	0	0.39	1
GO:0002824	positive regulation of adaptive immune r...	59	2	0.84	0.20601	59	2	5.02	0.96609	59	1	0.88	0.58989	59	0	1.28	1
GO:0002825	regulation of T-helper 1 type immune res...	21	0	0.3	1	21	0	1.79	1	21	0	0.31	1	21	1	0.45	0.36884
GO:0002826	negative regulation of T-helper 1 type i...	2	0	0.03	1	2	0	0.17	1	2	0	0.03	1	2	0	0.04	1
GO:0002827	positive regulation of T-helper 1 type i...	10	0	0.14	1	10	0	0.85	1	10	0	0.15	1	10	0	0.22	1
GO:0002828	regulation of type 2 immune response	23	0	0.33	1	23	0	1.96	1	23	0	0.34	1	23	1	0.5	0.39592
GO:0002829	negative regulation of type 2 immune res...	6	0	0.09	1	6	0	0.51	1	6	0	0.09	1	6	0	0.13	1
GO:0002830	positive regulation of type 2 immune res...	6	0	0.09	1	6	0	0.51	1	6	0	0.09	1	6	0	0.13	1
GO:0002831	regulation of response to biotic stimulu...	78	1	1.11	0.67498	78	11	6.64	0.06563	78	0	1.17	1	78	1	1.69	0.81945
GO:0002832	negative regulation of response to bioti...	27	1	0.39	0.32195	27	5	2.3	0.07446	27	0	0.4	1	27	1	0.58	0.44665
GO:0002833	positive regulation of response to bioti...	25	0	0.36	1	25	5	2.13	0.05631	25	0	0.37	1	25	0	0.54	1
GO:0002834	regulation of response to tumor cell	14	0	0.2	1	14	2	1.19	0.33734	14	0	0.21	1	14	0	0.3	1
GO:0002835	negative regulation of response to tumor...	2	0	0.03	1	2	0	0.17	1	2	0	0.03	1	2	0	0.04	1
GO:0002836	positive regulation of response to tumor...	12	0	0.17	1	12	2	1.02	0.27225	12	0	0.18	1	12	0	0.26	1
GO:0002837	regulation of immune response to tumor c...	14	0	0.2	1	14	2	1.19	0.33734	14	0	0.21	1	14	0	0.3	1
GO:0002838	negative regulation of immune response t...	2	0	0.03	1	2	0	0.17	1	2	0	0.03	1	2	0	0.04	1
GO:0002839	positive regulation of immune response t...	12	0	0.17	1	12	2	1.02	0.27225	12	0	0.18	1	12	0	0.26	1
GO:0002840	regulation of T cell mediated immune res...	3	0	0.04	1	3	1	0.26	0.23426	3	0	0.04	1	3	0	0.06	1
GO:0002841	negative regulation of T cell mediated i...	1	0	0.01	1	1	0	0.09	1	1	0	0.01	1	1	0	0.02	1
GO:0002842	positive regulation of T cell mediated i...	2	0	0.03	1	2	1	0.17	0.163	2	0	0.03	1	2	0	0.04	1
GO:0002849	regulation of peripheral T cell toleranc...	1	1	0.01	0.01428	1	0	0.09	1	1	0	0.01	1	1	0	0.02	1
GO:0002851	positive regulation of peripheral T cell...	1	1	0.01	0.01428	1	0	0.09	1	1	0	0.01	1	1	0	0.02	1
GO:0002852	regulation of T cell mediated cytotoxici...	1	0	0.01	1	1	0	0.09	1	1	0	0.01	1	1	0	0.02	1
GO:0002853	negative regulation of T cell mediated c...	1	0	0.01	1	1	0	0.09	1	1	0	0.01	1	1	0	0.02	1
GO:0002855	regulation of natural killer cell mediat...	6	0	0.09	1	6	1	0.51	0.41366	6	0	0.09	1	6	0	0.13	1
GO:0002856	negative regulation of natural killer ce...	1	0	0.01	1	1	0	0.09	1	1	0	0.01	1	1	0	0.02	1
GO:0002857	positive regulation of natural killer ce...	5	0	0.07	1	5	1	0.43	0.35909	5	0	0.07	1	5	0	0.11	1
GO:0002858	regulation of natural killer cell mediat...	6	0	0.09	1	6	1	0.51	0.41366	6	0	0.09	1	6	0	0.13	1
GO:0002859	negative regulation of natural killer ce...	1	0	0.01	1	1	0	0.09	1	1	0	0.01	1	1	0	0.02	1
GO:0002860	positive regulation of natural killer ce...	5	0	0.07	1	5	1	0.43	0.35909	5	0	0.07	1	5	0	0.11	1
GO:0002861	regulation of inflammatory response to a...	24	0	0.34	1	24	2	2.04	0.61793	24	1	0.36	0.30389	24	0	0.52	1
GO:0002862	negative regulation of inflammatory resp...	12	0	0.17	1	12	2	1.02	0.27225	12	1	0.18	0.16562	12	0	0.26	1
GO:0002863	positive regulation of inflammatory resp...	12	0	0.17	1	12	0	1.02	1	12	0	0.18	1	12	0	0.26	1
GO:0002864	regulation of acute inflammatory respons...	13	0	0.19	1	13	0	1.11	1	13	0	0.19	1	13	0	0.28	1
GO:0002865	negative regulation of acute inflammator...	5	0	0.07	1	5	0	0.43	1	5	0	0.07	1	5	0	0.11	1
GO:0002866	positive regulation of acute inflammator...	8	0	0.11	1	8	0	0.68	1	8	0	0.12	1	8	0	0.17	1
GO:0002870	T cell anergy	5	1	0.07	0.06939	5	0	0.43	1	5	0	0.07	1	5	0	0.11	1
GO:0002874	regulation of chronic inflammatory respo...	3	0	0.04	1	3	0	0.26	1	3	0	0.04	1	3	0	0.06	1
GO:0002875	negative regulation of chronic inflammat...	1	0	0.01	1	1	0	0.09	1	1	0	0.01	1	1	0	0.02	1
GO:0002876	positive regulation of chronic inflammat...	2	0	0.03	1	2	0	0.17	1	2	0	0.03	1	2	0	0.04	1
GO:0002877	regulation of acute inflammatory respons...	3	0	0.04	1	3	0	0.26	1	3	0	0.04	1	3	0	0.06	1
GO:0002878	negative regulation of acute inflammator...	1	0	0.01	1	1	0	0.09	1	1	0	0.01	1	1	0	0.02	1
GO:0002879	positive regulation of acute inflammator...	2	0	0.03	1	2	0	0.17	1	2	0	0.03	1	2	0	0.04	1
GO:0002880	regulation of chronic inflammatory respo...	1	0	0.01	1	1	1	0.09	0.08512	1	0	0.01	1	1	0	0.02	1
GO:0002882	positive regulation of chronic inflammat...	1	0	0.01	1	1	1	0.09	0.08512	1	0	0.01	1	1	0	0.02	1
GO:0002883	regulation of hypersensitivity	10	0	0.14	1	10	0	0.85	1	10	0	0.15	1	10	0	0.22	1
GO:0002884	negative regulation of hypersensitivity	3	0	0.04	1	3	0	0.26	1	3	0	0.04	1	3	0	0.06	1
GO:0002885	positive regulation of hypersensitivity	7	0	0.1	1	7	0	0.6	1	7	0	0.1	1	7	0	0.15	1
GO:0002886	regulation of myeloid leukocyte mediated...	28	0	0.4	1	28	3	2.38	0.43042	28	0	0.42	1	28	0	0.61	1
GO:0002888	positive regulation of myeloid leukocyte...	5	0	0.07	1	5	0	0.43	1	5	0	0.07	1	5	0	0.11	1
GO:0002889	regulation of immunoglobulin mediated im...	41	1	0.59	0.44579	41	2	3.49	0.87481	41	0	0.61	1	41	0	0.89	1
GO:0002890	negative regulation of immunoglobulin me...	3	0	0.04	1	3	0	0.26	1	3	0	0.04	1	3	0	0.06	1
GO:0002891	positive regulation of immunoglobulin me...	14	0	0.2	1	14	1	1.19	0.71233	14	0	0.21	1	14	0	0.3	1
GO:0002892	regulation of type II hypersensitivity	4	0	0.06	1	4	0	0.34	1	4	0	0.06	1	4	0	0.09	1
GO:0002894	positive regulation of type II hypersens...	4	0	0.06	1	4	0	0.34	1	4	0	0.06	1	4	0	0.09	1
GO:0002895	regulation of central B cell tolerance i...	1	0	0.01	1	1	0	0.09	1	1	0	0.01	1	1	0	0.02	1
GO:0002897	positive regulation of central B cell to...	1	0	0.01	1	1	0	0.09	1	1	0	0.01	1	1	0	0.02	1
GO:0002901	mature B cell apoptotic process	5	0	0.07	1	5	1	0.43	0.35909	5	0	0.07	1	5	0	0.11	1
GO:0002902	regulation of B cell apoptotic process	25	0	0.36	1	25	3	2.13	0.35935	25	0	0.37	1	25	0	0.54	1
GO:0002903	negative regulation of B cell apoptotic ...	18	0	0.26	1	18	2	1.53	0.46078	18	0	0.27	1	18	0	0.39	1
GO:0002904	positive regulation of B cell apoptotic ...	5	0	0.07	1	5	1	0.43	0.35909	5	0	0.07	1	5	0	0.11	1
GO:0002905	regulation of mature B cell apoptotic pr...	5	0	0.07	1	5	1	0.43	0.35909	5	0	0.07	1	5	0	0.11	1
GO:0002906	negative regulation of mature B cell apo...	5	0	0.07	1	5	1	0.43	0.35909	5	0	0.07	1	5	0	0.11	1
GO:0002911	regulation of lymphocyte anergy	5	1	0.07	0.06939	5	0	0.43	1	5	0	0.07	1	5	0	0.11	1
GO:0002912	negative regulation of lymphocyte anergy	1	0	0.01	1	1	0	0.09	1	1	0	0.01	1	1	0	0.02	1
GO:0002913	positive regulation of lymphocyte anergy	4	1	0.06	0.0559	4	0	0.34	1	4	0	0.06	1	4	0	0.09	1
GO:0002920	regulation of humoral immune response	27	0	0.39	1	27	0	2.3	1	27	0	0.4	1	27	0	0.58	1
GO:0002921	negative regulation of humoral immune re...	9	0	0.13	1	9	0	0.77	1	9	0	0.13	1	9	0	0.19	1
GO:0002922	positive regulation of humoral immune re...	12	0	0.17	1	12	0	1.02	1	12	0	0.18	1	12	0	0.26	1
GO:0002923	regulation of humoral immune response me...	10	0	0.14	1	10	0	0.85	1	10	0	0.15	1	10	0	0.22	1
GO:0002924	negative regulation of humoral immune re...	3	0	0.04	1	3	0	0.26	1	3	0	0.04	1	3	0	0.06	1
GO:0002925	positive regulation of humoral immune re...	6	0	0.09	1	6	0	0.51	1	6	0	0.09	1	6	0	0.13	1
GO:0002930	trabecular meshwork development	2	0	0.03	1	2	0	0.17	1	2	0	0.03	1	2	0	0.04	1
GO:0002931	response to ischemia	18	0	0.26	1	18	3	1.53	0.1936	18	0	0.27	1	18	0	0.39	1
GO:0002932	tendon sheath development	1	0	0.01	1	1	0	0.09	1	1	1	0.01	0.01497	1	0	0.02	1
GO:0002934	desmosome organization	8	0	0.11	1	8	2	0.68	0.14385	8	1	0.12	0.1137	8	0	0.17	1
GO:0002936	bradykinin biosynthetic process	1	0	0.01	1	1	0	0.09	1	1	0	0.01	1	1	0	0.02	1
GO:0003002	regionalization	333	3	4.75	0.85723	333	19	28.35	0.97933	333	5	4.99	0.55973	333	4	7.21	0.93243
GO:0003006	developmental process involved in reprod...	586	8	8.37	0.60094	586	36	49.88	0.9876	586	6	8.77	0.87544	586	4	12.7	0.99891
GO:0003007	heart morphogenesis	220	3	3.14	0.61076	220	19	18.73	0.50879	220	3	3.29	0.64272	220	4	4.77	0.70507
GO:0003008	system process	2374	24	33.9	0.97655	2374	104	202.08	1	2374	17	35.54	0.99991	2374	29	51.43	0.99989
GO:0003009	skeletal muscle contraction	26	0	0.37	1	26	1	2.21	0.90119	26	0	0.39	1	26	0	0.56	1
GO:0003010	voluntary skeletal muscle contraction	3	0	0.04	1	3	0	0.26	1	3	0	0.04	1	3	0	0.06	1
GO:0003011	involuntary skeletal muscle contraction	4	0	0.06	1	4	1	0.34	0.29945	4	0	0.06	1	4	0	0.09	1
GO:0003012	muscle system process	261	3	3.73	0.72298	261	18	22.22	0.855	261	1	3.91	0.98099	261	7	5.65	0.33739
GO:0003013	circulatory system process	368	6	5.25	0.42927	368	21	31.32	0.98372	368	1	5.51	0.99631	368	13	7.97	0.05867
GO:0003014	renal system process	82	2	1.17	0.32735	82	5	6.98	0.83777	82	1	1.23	0.71047	82	3	1.78	0.26229
GO:0003015	heart process	160	1	2.28	0.90075	160	12	13.62	0.71819	160	1	2.4	0.91137	160	9	3.47	0.00826
GO:0003016	respiratory system process	30	0	0.43	1	30	8	2.55	0.00289	30	0	0.45	1	30	1	0.65	0.48189
GO:0003017	lymph circulation	1	0	0.01	1	1	0	0.09	1	1	0	0.01	1	1	0	0.02	1
GO:0003018	vascular process in circulatory system	164	5	2.34	0.08643	164	7	13.96	0.98856	164	1	2.46	0.9166	164	3	3.55	0.69306
GO:0003025	regulation of systemic arterial blood pr...	7	0	0.1	1	7	0	0.6	1	7	0	0.1	1	7	0	0.15	1
GO:0003026	regulation of systemic arterial blood pr...	1	0	0.01	1	1	0	0.09	1	1	0	0.01	1	1	0	0.02	1
GO:0003027	regulation of systemic arterial blood pr...	1	0	0.01	1	1	0	0.09	1	1	0	0.01	1	1	0	0.02	1
GO:0003029	detection of hypoxic conditions in blood...	1	0	0.01	1	1	0	0.09	1	1	0	0.01	1	1	0	0.02	1
GO:0003032	detection of oxygen	3	0	0.04	1	3	0	0.26	1	3	1	0.04	0.04425	3	0	0.06	1
GO:0003044	regulation of systemic arterial blood pr...	46	0	0.66	1	46	2	3.92	0.91207	46	0	0.69	1	46	0	1	1
GO:0003050	regulation of systemic arterial blood pr...	2	0	0.03	1	2	0	0.17	1	2	0	0.03	1	2	0	0.04	1
GO:0003051	angiotensin-mediated drinking behavior	3	0	0.04	1	3	0	0.26	1	3	0	0.04	1	3	0	0.06	1
GO:0003056	regulation of vascular smooth muscle con...	4	0	0.06	1	4	0	0.34	1	4	0	0.06	1	4	0	0.09	1
GO:0003057	regulation of the force of heart contrac...	7	0	0.1	1	7	0	0.6	1	7	0	0.1	1	7	0	0.15	1
GO:0003059	positive regulation of the force of hear...	1	0	0.01	1	1	0	0.09	1	1	0	0.01	1	1	0	0.02	1
GO:0003061	positive regulation of the force of hear...	1	0	0.01	1	1	0	0.09	1	1	0	0.01	1	1	0	0.02	1
GO:0003062	regulation of heart rate by chemical sig...	4	0	0.06	1	4	0	0.34	1	4	0	0.06	1	4	0	0.09	1
GO:0003065	positive regulation of heart rate by epi...	1	0	0.01	1	1	0	0.09	1	1	0	0.01	1	1	0	0.02	1
GO:0003068	regulation of systemic arterial blood pr...	1	0	0.01	1	1	0	0.09	1	1	0	0.01	1	1	0	0.02	1
GO:0003069	vasodilation by acetylcholine involved i...	1	0	0.01	1	1	0	0.09	1	1	0	0.01	1	1	0	0.02	1
GO:0003070	regulation of systemic arterial blood pr...	1	0	0.01	1	1	0	0.09	1	1	0	0.01	1	1	0	0.02	1
GO:0003071	renal system process involved in regulat...	22	1	0.31	0.27134	22	1	1.87	0.8589	22	0	0.33	1	22	1	0.48	0.38253
GO:0003072	renal control of peripheral vascular res...	5	0	0.07	1	5	1	0.43	0.35909	5	0	0.07	1	5	0	0.11	1
GO:0003073	regulation of systemic arterial blood pr...	87	1	1.24	0.71459	87	2	7.41	0.99609	87	0	1.3	1	87	2	1.88	0.56524
GO:0003081	regulation of systemic arterial blood pr...	28	0	0.4	1	28	2	2.38	0.7016	28	0	0.42	1	28	0	0.61	1
GO:0003083	negative regulation of renal output by a...	1	0	0.01	1	1	0	0.09	1	1	0	0.01	1	1	0	0.02	1
GO:0003084	positive regulation of systemic arterial...	19	0	0.27	1	19	1	1.62	0.81569	19	0	0.28	1	19	0	0.41	1
GO:0003085	negative regulation of systemic arterial...	19	0	0.27	1	19	1	1.62	0.81569	19	0	0.28	1	19	0	0.41	1
GO:0003091	renal water homeostasis	8	0	0.11	1	8	0	0.68	1	8	0	0.12	1	8	0	0.17	1
GO:0003093	regulation of glomerular filtration	11	1	0.16	0.14635	11	0	0.94	1	11	0	0.16	1	11	1	0.24	0.21415
GO:0003094	glomerular filtration	18	1	0.26	0.22815	18	0	1.53	1	18	1	0.27	0.23788	18	1	0.39	0.32593
GO:0003096	renal sodium ion transport	4	0	0.06	1	4	0	0.34	1	4	0	0.06	1	4	0	0.09	1
GO:0003097	renal water transport	6	0	0.09	1	6	0	0.51	1	6	0	0.09	1	6	0	0.13	1
GO:0003099	positive regulation of the force of hear...	4	0	0.06	1	4	0	0.34	1	4	0	0.06	1	4	0	0.09	1
GO:0003100	regulation of systemic arterial blood pr...	4	0	0.06	1	4	0	0.34	1	4	0	0.06	1	4	0	0.09	1
GO:0003104	positive regulation of glomerular filtra...	4	0	0.06	1	4	0	0.34	1	4	0	0.06	1	4	0	0.09	1
GO:0003105	negative regulation of glomerular filtra...	6	1	0.09	0.08268	6	0	0.51	1	6	0	0.09	1	6	0	0.13	1
GO:0003106	negative regulation of glomerular filtra...	1	0	0.01	1	1	0	0.09	1	1	0	0.01	1	1	0	0.02	1
GO:0003108	negative regulation of the force of hear...	1	0	0.01	1	1	0	0.09	1	1	0	0.01	1	1	0	0.02	1
GO:0003116	regulation of vasoconstriction by norepi...	1	0	0.01	1	1	0	0.09	1	1	0	0.01	1	1	0	0.02	1
GO:0003117	regulation of vasoconstriction by circul...	1	0	0.01	1	1	0	0.09	1	1	0	0.01	1	1	0	0.02	1
GO:0003127	detection of nodal flow	1	0	0.01	1	1	0	0.09	1	1	0	0.01	1	1	0	0.02	1
GO:0003128	heart field specification	14	0	0.2	1	14	5	1.19	0.00463	14	0	0.21	1	14	0	0.3	1
GO:0003129	heart induction	9	0	0.13	1	9	3	0.77	0.035	9	0	0.13	1	9	0	0.19	1
GO:0003130	BMP signaling pathway involved in heart ...	3	0	0.04	1	3	1	0.26	0.23426	3	0	0.04	1	3	0	0.06	1
GO:0003133	endodermal-mesodermal cell signaling	3	0	0.04	1	3	1	0.26	0.23426	3	0	0.04	1	3	0	0.06	1
GO:0003134	endodermal-mesodermal cell signaling inv...	3	0	0.04	1	3	1	0.26	0.23426	3	0	0.04	1	3	0	0.06	1
GO:0003136	negative regulation of heart induction b...	3	0	0.04	1	3	2	0.26	0.02049	3	0	0.04	1	3	0	0.06	1
GO:0003137	Notch signaling pathway involved in hear...	2	0	0.03	1	2	0	0.17	1	2	0	0.03	1	2	0	0.04	1
GO:0003138	primary heart field specification	1	0	0.01	1	1	1	0.09	0.08512	1	0	0.01	1	1	0	0.02	1
GO:0003139	secondary heart field specification	8	0	0.11	1	8	3	0.68	0.02489	8	0	0.12	1	8	0	0.17	1
GO:0003140	determination of left/right asymmetry in...	7	0	0.1	1	7	0	0.6	1	7	0	0.1	1	7	0	0.15	1
GO:0003142	cardiogenic plate morphogenesis	1	0	0.01	1	1	0	0.09	1	1	0	0.01	1	1	0	0.02	1
GO:0003143	embryonic heart tube morphogenesis	60	1	0.86	0.57858	60	3	5.11	0.89507	60	0	0.9	1	60	0	1.3	1
GO:0003144	embryonic heart tube formation	1	0	0.01	1	1	0	0.09	1	1	0	0.01	1	1	0	0.02	1
GO:0003148	outflow tract septum morphogenesis	15	0	0.21	1	15	0	1.28	1	15	0	0.22	1	15	0	0.32	1
GO:0003149	membranous septum morphogenesis	6	0	0.09	1	6	1	0.51	0.41366	6	0	0.09	1	6	0	0.13	1
GO:0003150	muscular septum morphogenesis	4	0	0.06	1	4	0	0.34	1	4	0	0.06	1	4	0	0.09	1
GO:0003151	outflow tract morphogenesis	62	0	0.89	1	62	5	5.28	0.61653	62	1	0.93	0.60809	62	0	1.34	1
GO:0003156	regulation of organ formation	39	0	0.56	1	39	3	3.32	0.65648	39	0	0.58	1	39	0	0.84	1
GO:0003157	endocardium development	12	0	0.17	1	12	1	1.02	0.65626	12	0	0.18	1	12	0	0.26	1
GO:0003158	endothelium development	73	3	1.04	0.08658	73	8	6.21	0.28055	73	2	1.09	0.29869	73	0	1.58	1
GO:0003159	morphogenesis of an endothelium	8	1	0.11	0.10869	8	4	0.68	0.00277	8	0	0.12	1	8	0	0.17	1
GO:0003160	endocardium morphogenesis	7	0	0.1	1	7	0	0.6	1	7	0	0.1	1	7	0	0.15	1
GO:0003161	cardiac conduction system development	13	0	0.19	1	13	3	1.11	0.09247	13	0	0.19	1	13	0	0.28	1
GO:0003162	atrioventricular node development	3	0	0.04	1	3	0	0.26	1	3	0	0.04	1	3	0	0.06	1
GO:0003163	sinoatrial node development	5	0	0.07	1	5	0	0.43	1	5	0	0.07	1	5	0	0.11	1
GO:0003164	His-Purkinje system development	4	0	0.06	1	4	1	0.34	0.29945	4	0	0.06	1	4	0	0.09	1
GO:0003165	Purkinje myocyte development	1	0	0.01	1	1	0	0.09	1	1	0	0.01	1	1	0	0.02	1
GO:0003166	bundle of His development	4	0	0.06	1	4	1	0.34	0.29945	4	0	0.06	1	4	0	0.09	1
GO:0003167	atrioventricular bundle cell differentia...	1	0	0.01	1	1	0	0.09	1	1	0	0.01	1	1	0	0.02	1
GO:0003168	Purkinje myocyte differentiation	1	0	0.01	1	1	0	0.09	1	1	0	0.01	1	1	0	0.02	1
GO:0003169	coronary vein morphogenesis	2	0	0.03	1	2	0	0.17	1	2	0	0.03	1	2	0	0.04	1
GO:0003170	heart valve development	29	0	0.41	1	29	4	2.47	0.23032	29	1	0.43	0.35453	29	0	0.63	1
GO:0003171	atrioventricular valve development	19	0	0.27	1	19	3	1.62	0.21634	19	0	0.28	1	19	0	0.41	1
GO:0003172	sinoatrial valve development	1	0	0.01	1	1	1	0.09	0.08512	1	0	0.01	1	1	0	0.02	1
GO:0003174	mitral valve development	9	0	0.13	1	9	0	0.77	1	9	0	0.13	1	9	0	0.19	1
GO:0003175	tricuspid valve development	5	0	0.07	1	5	0	0.43	1	5	0	0.07	1	5	0	0.11	1
GO:0003176	aortic valve development	5	0	0.07	1	5	0	0.43	1	5	0	0.07	1	5	0	0.11	1
GO:0003177	pulmonary valve development	9	0	0.13	1	9	1	0.77	0.55105	9	0	0.13	1	9	0	0.19	1
GO:0003179	heart valve morphogenesis	27	0	0.39	1	27	4	2.3	0.19355	27	1	0.4	0.33473	27	0	0.58	1
GO:0003180	aortic valve morphogenesis	5	0	0.07	1	5	0	0.43	1	5	0	0.07	1	5	0	0.11	1
GO:0003181	atrioventricular valve morphogenesis	11	0	0.16	1	11	3	0.94	0.06052	11	0	0.16	1	11	0	0.24	1
GO:0003183	mitral valve morphogenesis	8	0	0.11	1	8	0	0.68	1	8	0	0.12	1	8	0	0.17	1
GO:0003184	pulmonary valve morphogenesis	9	0	0.13	1	9	1	0.77	0.55105	9	0	0.13	1	9	0	0.19	1
GO:0003185	sinoatrial valve morphogenesis	1	0	0.01	1	1	1	0.09	0.08512	1	0	0.01	1	1	0	0.02	1
GO:0003186	tricuspid valve morphogenesis	4	0	0.06	1	4	0	0.34	1	4	0	0.06	1	4	0	0.09	1
GO:0003188	heart valve formation	13	0	0.19	1	13	2	1.11	0.30494	13	0	0.19	1	13	0	0.28	1
GO:0003190	atrioventricular valve formation	3	0	0.04	1	3	2	0.26	0.02049	3	0	0.04	1	3	0	0.06	1
GO:0003192	mitral valve formation	4	0	0.06	1	4	0	0.34	1	4	0	0.06	1	4	0	0.09	1
GO:0003193	pulmonary valve formation	2	0	0.03	1	2	0	0.17	1	2	0	0.03	1	2	0	0.04	1
GO:0003195	tricuspid valve formation	4	0	0.06	1	4	0	0.34	1	4	0	0.06	1	4	0	0.09	1
GO:0003197	endocardial cushion development	28	0	0.4	1	28	3	2.38	0.43042	28	0	0.42	1	28	0	0.61	1
GO:0003198	epithelial to mesenchymal transition inv...	10	0	0.14	1	10	2	0.85	0.20696	10	0	0.15	1	10	0	0.22	1
GO:0003199	endocardial cushion to mesenchymal trans...	4	0	0.06	1	4	1	0.34	0.29945	4	0	0.06	1	4	0	0.09	1
GO:0003203	endocardial cushion morphogenesis	18	0	0.26	1	18	2	1.53	0.46078	18	0	0.27	1	18	0	0.39	1
GO:0003205	cardiac chamber development	135	3	1.93	0.30349	135	11	11.49	0.60543	135	2	2.02	0.60268	135	2	2.92	0.79363
GO:0003206	cardiac chamber morphogenesis	119	2	1.7	0.50866	119	8	10.13	0.804	119	2	1.78	0.53414	119	1	2.58	0.92677
GO:0003207	cardiac chamber formation	12	0	0.17	1	12	2	1.02	0.27225	12	0	0.18	1	12	0	0.26	1
GO:0003208	cardiac ventricle morphogenesis	70	2	1	0.26402	70	7	5.96	0.38659	70	0	1.05	1	70	1	1.52	0.78473
GO:0003209	cardiac atrium morphogenesis	28	0	0.4	1	28	0	2.38	1	28	0	0.42	1	28	0	0.61	1
GO:0003210	cardiac atrium formation	1	0	0.01	1	1	0	0.09	1	1	0	0.01	1	1	0	0.02	1
GO:0003211	cardiac ventricle formation	10	0	0.14	1	10	2	0.85	0.20696	10	0	0.15	1	10	0	0.22	1
GO:0003213	cardiac right atrium morphogenesis	3	0	0.04	1	3	0	0.26	1	3	0	0.04	1	3	0	0.06	1
GO:0003214	cardiac left ventricle morphogenesis	17	0	0.24	1	17	2	1.45	0.4311	17	0	0.25	1	17	0	0.37	1
GO:0003215	cardiac right ventricle morphogenesis	16	0	0.23	1	16	1	1.36	0.75925	16	0	0.24	1	16	0	0.35	1
GO:0003218	cardiac left ventricle formation	2	0	0.03	1	2	0	0.17	1	2	0	0.03	1	2	0	0.04	1
GO:0003219	cardiac right ventricle formation	4	0	0.06	1	4	1	0.34	0.29945	4	0	0.06	1	4	0	0.09	1
GO:0003220	left ventricular cardiac muscle tissue m...	2	0	0.03	1	2	0	0.17	1	2	0	0.03	1	2	0	0.04	1
GO:0003221	right ventricular cardiac muscle tissue ...	2	0	0.03	1	2	0	0.17	1	2	0	0.03	1	2	0	0.04	1
GO:0003222	ventricular trabecula myocardium morphog...	11	0	0.16	1	11	1	0.94	0.62426	11	0	0.16	1	11	0	0.24	1
GO:0003223	ventricular compact myocardium morphogen...	3	0	0.04	1	3	1	0.26	0.23426	3	0	0.04	1	3	0	0.06	1
GO:0003228	atrial cardiac muscle tissue development	5	0	0.07	1	5	0	0.43	1	5	0	0.07	1	5	0	0.11	1
GO:0003229	ventricular cardiac muscle tissue develo...	49	2	0.7	0.15478	49	3	4.17	0.79907	49	0	0.73	1	49	1	1.06	0.65854
GO:0003230	cardiac atrium development	29	0	0.41	1	29	0	2.47	1	29	0	0.43	1	29	0	0.63	1
GO:0003231	cardiac ventricle development	109	3	1.56	0.20427	109	9	9.28	0.58813	109	1	1.63	0.80771	109	2	2.36	0.6872
GO:0003235	sinus venosus development	1	0	0.01	1	1	0	0.09	1	1	0	0.01	1	1	0	0.02	1
GO:0003236	sinus venosus morphogenesis	1	0	0.01	1	1	0	0.09	1	1	0	0.01	1	1	0	0.02	1
GO:0003241	growth involved in heart morphogenesis	4	0	0.06	1	4	0	0.34	1	4	0	0.06	1	4	0	0.09	1
GO:0003243	circumferential growth involved in left ...	1	0	0.01	1	1	0	0.09	1	1	0	0.01	1	1	0	0.02	1
GO:0003245	cardiac muscle tissue growth involved in...	1	0	0.01	1	1	0	0.09	1	1	0	0.01	1	1	0	0.02	1
GO:0003249	cell proliferation involved in heart val...	1	0	0.01	1	1	1	0.09	0.08512	1	0	0.01	1	1	0	0.02	1
GO:0003250	regulation of cell proliferation involve...	1	0	0.01	1	1	1	0.09	0.08512	1	0	0.01	1	1	0	0.02	1
GO:0003251	positive regulation of cell proliferatio...	1	0	0.01	1	1	1	0.09	0.08512	1	0	0.01	1	1	0	0.02	1
GO:0003253	cardiac neural crest cell migration invo...	3	0	0.04	1	3	0	0.26	1	3	0	0.04	1	3	0	0.06	1
GO:0003254	regulation of membrane depolarization	34	0	0.49	1	34	4	2.89	0.3278	34	0	0.51	1	34	2	0.74	0.1675
GO:0003256	regulation of transcription from RNA pol...	7	0	0.1	1	7	0	0.6	1	7	0	0.1	1	7	0	0.15	1
GO:0003257	positive regulation of transcription fro...	4	0	0.06	1	4	0	0.34	1	4	0	0.06	1	4	0	0.09	1
GO:0003260	cardioblast migration	1	0	0.01	1	1	0	0.09	1	1	0	0.01	1	1	0	0.02	1
GO:0003263	cardioblast proliferation	9	0	0.13	1	9	1	0.77	0.55105	9	0	0.13	1	9	0	0.19	1
GO:0003264	regulation of cardioblast proliferation	9	0	0.13	1	9	1	0.77	0.55105	9	0	0.13	1	9	0	0.19	1
GO:0003266	regulation of secondary heart field card...	9	0	0.13	1	9	1	0.77	0.55105	9	0	0.13	1	9	0	0.19	1
GO:0003270	Notch signaling pathway involved in regu...	1	0	0.01	1	1	0	0.09	1	1	0	0.01	1	1	0	0.02	1
GO:0003272	endocardial cushion formation	13	0	0.19	1	13	2	1.11	0.30494	13	0	0.19	1	13	0	0.28	1
GO:0003273	cell migration involved in endocardial c...	3	0	0.04	1	3	0	0.26	1	3	0	0.04	1	3	0	0.06	1
GO:0003275	apoptotic process involved in outflow tr...	2	0	0.03	1	2	0	0.17	1	2	0	0.03	1	2	0	0.04	1
GO:0003278	apoptotic process involved in heart morp...	5	0	0.07	1	5	0	0.43	1	5	0	0.07	1	5	0	0.11	1
GO:0003279	cardiac septum development	72	1	1.03	0.64558	72	4	6.13	0.87178	72	1	1.08	0.66313	72	1	1.56	0.79399
GO:0003281	ventricular septum development	52	1	0.74	0.52705	52	3	4.43	0.83078	52	1	0.78	0.54408	52	1	1.13	0.68031
GO:0003283	atrial septum development	16	0	0.23	1	16	0	1.36	1	16	0	0.24	1	16	0	0.35	1
GO:0003284	septum primum development	5	0	0.07	1	5	0	0.43	1	5	0	0.07	1	5	0	0.11	1
GO:0003285	septum secundum development	3	0	0.04	1	3	0	0.26	1	3	0	0.04	1	3	0	0.06	1
GO:0003289	atrial septum primum morphogenesis	4	0	0.06	1	4	0	0.34	1	4	0	0.06	1	4	0	0.09	1
GO:0003290	atrial septum secundum morphogenesis	2	0	0.03	1	2	0	0.17	1	2	0	0.03	1	2	0	0.04	1
GO:0003294	atrial ventricular junction remodeling	2	0	0.03	1	2	0	0.17	1	2	0	0.03	1	2	0	0.04	1
GO:0003298	physiological muscle hypertrophy	16	0	0.23	1	16	3	1.36	0.15021	16	1	0.24	0.21451	16	1	0.35	0.29572
GO:0003299	muscle hypertrophy in response to stress	13	0	0.19	1	13	1	1.11	0.68554	13	0	0.19	1	13	1	0.28	0.24785
GO:0003300	cardiac muscle hypertrophy	48	0	0.69	1	48	6	4.09	0.22149	48	1	0.72	0.51565	48	2	1.04	0.27907
GO:0003301	physiological cardiac muscle hypertrophy	16	0	0.23	1	16	3	1.36	0.15021	16	1	0.24	0.21451	16	1	0.35	0.29572
GO:0003306	Wnt signaling pathway involved in heart ...	12	0	0.17	1	12	2	1.02	0.27225	12	0	0.18	1	12	0	0.26	1
GO:0003307	regulation of Wnt signaling pathway invo...	8	0	0.11	1	8	1	0.68	0.50926	8	0	0.12	1	8	0	0.17	1
GO:0003308	negative regulation of Wnt signaling pat...	6	0	0.09	1	6	1	0.51	0.41366	6	0	0.09	1	6	0	0.13	1
GO:0003309	type B pancreatic cell differentiation	22	0	0.31	1	22	2	1.87	0.56975	22	0	0.33	1	22	1	0.48	0.38253
GO:0003310	pancreatic A cell differentiation	7	0	0.1	1	7	0	0.6	1	7	0	0.1	1	7	0	0.15	1
GO:0003311	pancreatic D cell differentiation	1	0	0.01	1	1	0	0.09	1	1	0	0.01	1	1	0	0.02	1
GO:0003312	pancreatic PP cell differentiation	2	0	0.03	1	2	0	0.17	1	2	0	0.03	1	2	0	0.04	1
GO:0003318	cell migration to the midline involved i...	1	0	0.01	1	1	0	0.09	1	1	0	0.01	1	1	0	0.02	1
GO:0003321	positive regulation of blood pressure by...	7	0	0.1	1	7	0	0.6	1	7	0	0.1	1	7	0	0.15	1
GO:0003322	pancreatic A cell development	1	0	0.01	1	1	0	0.09	1	1	0	0.01	1	1	0	0.02	1
GO:0003323	type B pancreatic cell development	18	0	0.26	1	18	2	1.53	0.46078	18	0	0.27	1	18	1	0.39	0.32593
GO:0003326	pancreatic A cell fate commitment	2	0	0.03	1	2	0	0.17	1	2	0	0.03	1	2	0	0.04	1
GO:0003327	type B pancreatic cell fate commitment	1	0	0.01	1	1	0	0.09	1	1	0	0.01	1	1	0	0.02	1
GO:0003329	pancreatic PP cell fate commitment	2	0	0.03	1	2	0	0.17	1	2	0	0.03	1	2	0	0.04	1
GO:0003330	regulation of extracellular matrix const...	3	0	0.04	1	3	0	0.26	1	3	0	0.04	1	3	1	0.06	0.0636
GO:0003331	positive regulation of extracellular mat...	3	0	0.04	1	3	0	0.26	1	3	0	0.04	1	3	1	0.06	0.0636
GO:0003333	amino acid transmembrane transport	65	2	0.93	0.23755	65	4	5.53	0.8149	65	1	0.97	0.62548	65	4	1.41	0.05238
GO:0003334	keratinocyte development	9	0	0.13	1	9	1	0.77	0.55105	9	0	0.13	1	9	0	0.19	1
GO:0003335	corneocyte development	1	0	0.01	1	1	0	0.09	1	1	0	0.01	1	1	0	0.02	1
GO:0003337	mesenchymal to epithelial transition inv...	12	0	0.17	1	12	2	1.02	0.27225	12	0	0.18	1	12	0	0.26	1
GO:0003338	metanephros morphogenesis	22	0	0.31	1	22	2	1.87	0.56975	22	0	0.33	1	22	0	0.48	1
GO:0003339	regulation of mesenchymal to epithelial ...	7	0	0.1	1	7	0	0.6	1	7	0	0.1	1	7	0	0.15	1
GO:0003340	negative regulation of mesenchymal to ep...	2	0	0.03	1	2	0	0.17	1	2	0	0.03	1	2	0	0.04	1
GO:0003341	cilium movement	35	2	0.5	0.08888	35	3	2.98	0.58219	35	1	0.52	0.41047	35	2	0.76	0.17524
GO:0003342	proepicardium development	2	0	0.03	1	2	0	0.17	1	2	0	0.03	1	2	0	0.04	1
GO:0003343	septum transversum development	2	0	0.03	1	2	0	0.17	1	2	0	0.03	1	2	0	0.04	1
GO:0003344	pericardium morphogenesis	5	0	0.07	1	5	0	0.43	1	5	0	0.07	1	5	0	0.11	1
GO:0003347	epicardial cell to mesenchymal cell tran...	3	0	0.04	1	3	0	0.26	1	3	0	0.04	1	3	0	0.06	1
GO:0003348	cardiac endothelial cell differentiation	7	0	0.1	1	7	2	0.6	0.11411	7	0	0.1	1	7	0	0.15	1
GO:0003349	epicardium-derived cardiac endothelial c...	2	0	0.03	1	2	1	0.17	0.163	2	0	0.03	1	2	0	0.04	1
GO:0003350	pulmonary myocardium development	2	0	0.03	1	2	0	0.17	1	2	0	0.03	1	2	0	0.04	1
GO:0003351	epithelial cilium movement	14	2	0.2	0.01651	14	1	1.19	0.71233	14	0	0.21	1	14	1	0.3	0.26416
GO:0003352	regulation of cilium movement	9	1	0.13	0.12142	9	1	0.77	0.55105	9	0	0.13	1	9	1	0.19	0.17895
GO:0003353	positive regulation of cilium movement	1	0	0.01	1	1	0	0.09	1	1	0	0.01	1	1	0	0.02	1
GO:0003356	regulation of cilium beat frequency	2	1	0.03	0.02835	2	0	0.17	1	2	0	0.03	1	2	0	0.04	1
GO:0003357	noradrenergic neuron differentiation	6	0	0.09	1	6	0	0.51	1	6	0	0.09	1	6	0	0.13	1
GO:0003358	noradrenergic neuron development	3	0	0.04	1	3	0	0.26	1	3	0	0.04	1	3	0	0.06	1
GO:0003359	noradrenergic neuron fate commitment	1	0	0.01	1	1	0	0.09	1	1	0	0.01	1	1	0	0.02	1
GO:0003360	brainstem development	2	0	0.03	1	2	1	0.17	0.163	2	0	0.03	1	2	0	0.04	1
GO:0003363	lamellipodium assembly involved in amebo...	1	0	0.01	1	1	0	0.09	1	1	0	0.01	1	1	0	0.02	1
GO:0003365	establishment of cell polarity involved ...	2	1	0.03	0.02835	2	1	0.17	0.163	2	0	0.03	1	2	0	0.04	1
GO:0003366	cell-matrix adhesion involved in ameboid...	2	0	0.03	1	2	0	0.17	1	2	0	0.03	1	2	0	0.04	1
GO:0003373	dynamin polymerization involved in membr...	1	0	0.01	1	1	0	0.09	1	1	0	0.01	1	1	0	0.02	1
GO:0003374	dynamin polymerization involved in mitoc...	1	0	0.01	1	1	0	0.09	1	1	0	0.01	1	1	0	0.02	1
GO:0003376	sphingosine-1-phosphate signaling pathwa...	3	0	0.04	1	3	0	0.26	1	3	0	0.04	1	3	0	0.06	1
GO:0003382	epithelial cell morphogenesis	48	0	0.69	1	48	3	4.09	0.78745	48	0	0.72	1	48	1	1.04	0.65096
GO:0003383	apical constriction	4	0	0.06	1	4	0	0.34	1	4	0	0.06	1	4	1	0.09	0.08389
GO:0003401	axis elongation	33	0	0.47	1	33	3	2.81	0.54142	33	0	0.49	1	33	0	0.71	1
GO:0003402	planar cell polarity pathway involved in...	4	0	0.06	1	4	1	0.34	0.29945	4	0	0.06	1	4	0	0.09	1
GO:0003404	optic vesicle morphogenesis	2	0	0.03	1	2	0	0.17	1	2	0	0.03	1	2	0	0.04	1
GO:0003406	retinal pigment epithelium development	6	0	0.09	1	6	0	0.51	1	6	0	0.09	1	6	0	0.13	1
GO:0003407	neural retina development	46	0	0.66	1	46	4	3.92	0.55822	46	0	0.69	1	46	1	1	0.6353
GO:0003408	optic cup formation involved in camera-t...	1	0	0.01	1	1	1	0.09	0.08512	1	0	0.01	1	1	0	0.02	1
GO:0003409	optic cup structural organization	1	0	0.01	1	1	0	0.09	1	1	0	0.01	1	1	0	0.02	1
GO:0003413	chondrocyte differentiation involved in ...	7	0	0.1	1	7	0	0.6	1	7	0	0.1	1	7	0	0.15	1
GO:0003414	chondrocyte morphogenesis involved in en...	1	0	0.01	1	1	0	0.09	1	1	0	0.01	1	1	0	0.02	1
GO:0003415	chondrocyte hypertrophy	3	0	0.04	1	3	0	0.26	1	3	0	0.04	1	3	0	0.06	1
GO:0003416	endochondral bone growth	19	0	0.27	1	19	0	1.62	1	19	0	0.28	1	19	1	0.41	0.34055
GO:0003417	growth plate cartilage development	13	0	0.19	1	13	0	1.11	1	13	0	0.19	1	13	1	0.28	0.24785
GO:0003418	growth plate cartilage chondrocyte diffe...	4	0	0.06	1	4	0	0.34	1	4	0	0.06	1	4	0	0.09	1
GO:0003419	growth plate cartilage chondrocyte proli...	3	0	0.04	1	3	0	0.26	1	3	0	0.04	1	3	1	0.06	0.0636
GO:0003420	regulation of growth plate cartilage cho...	2	0	0.03	1	2	0	0.17	1	2	0	0.03	1	2	1	0.04	0.04286
GO:0003421	growth plate cartilage axis specificatio...	1	0	0.01	1	1	0	0.09	1	1	0	0.01	1	1	0	0.02	1
GO:0003422	growth plate cartilage morphogenesis	1	0	0.01	1	1	0	0.09	1	1	0	0.01	1	1	0	0.02	1
GO:0003429	growth plate cartilage chondrocyte morph...	1	0	0.01	1	1	0	0.09	1	1	0	0.01	1	1	0	0.02	1
GO:0003430	growth plate cartilage chondrocyte growt...	1	0	0.01	1	1	0	0.09	1	1	0	0.01	1	1	0	0.02	1
GO:0003431	growth plate cartilage chondrocyte devel...	2	0	0.03	1	2	0	0.17	1	2	0	0.03	1	2	0	0.04	1
GO:0003433	chondrocyte development involved in endo...	4	0	0.06	1	4	0	0.34	1	4	0	0.06	1	4	0	0.09	1
GO:0005513	detection of calcium ion	6	0	0.09	1	6	0	0.51	1	6	1	0.09	0.08655	6	0	0.13	1
GO:0005975	carbohydrate metabolic process	625	15	8.92	0.03551	625	60	53.2	0.17866	625	13	9.36	0.14673	625	18	13.54	0.13576
GO:0005976	polysaccharide metabolic process	96	5	1.37	0.0122	96	9	8.17	0.43244	96	1	1.44	0.76581	96	2	2.08	0.6189
GO:0005977	glycogen metabolic process	71	4	1.01	0.01873	71	7	6.04	0.40091	71	1	1.06	0.65799	71	2	1.54	0.45713
GO:0005978	glycogen biosynthetic process	40	4	0.57	0.00248	40	2	3.4	0.86579	40	0	0.6	1	40	2	0.87	0.21471
GO:0005979	regulation of glycogen biosynthetic proc...	27	2	0.39	0.05643	27	0	2.3	1	27	0	0.4	1	27	1	0.58	0.44665
GO:0005980	glycogen catabolic process	16	0	0.23	1	16	3	1.36	0.15021	16	0	0.24	1	16	0	0.35	1
GO:0005981	regulation of glycogen catabolic process	8	0	0.11	1	8	0	0.68	1	8	0	0.12	1	8	0	0.17	1
GO:0005984	disaccharide metabolic process	3	0	0.04	1	3	0	0.26	1	3	0	0.04	1	3	0	0.06	1
GO:0005988	lactose metabolic process	2	0	0.03	1	2	0	0.17	1	2	0	0.03	1	2	0	0.04	1
GO:0005989	lactose biosynthetic process	2	0	0.03	1	2	0	0.17	1	2	0	0.03	1	2	0	0.04	1
GO:0005991	trehalose metabolic process	1	0	0.01	1	1	0	0.09	1	1	0	0.01	1	1	0	0.02	1
GO:0005996	monosaccharide metabolic process	231	6	3.3	0.11424	231	18	19.66	0.6875	231	1	3.46	0.96995	231	5	5	0.56324
GO:0005997	xylulose metabolic process	2	0	0.03	1	2	0	0.17	1	2	0	0.03	1	2	0	0.04	1
GO:0006000	fructose metabolic process	8	0	0.11	1	8	1	0.68	0.50926	8	0	0.12	1	8	0	0.17	1
GO:0006002	fructose 6-phosphate metabolic process	7	0	0.1	1	7	2	0.6	0.11411	7	0	0.1	1	7	0	0.15	1
GO:0006003	fructose 2,6-bisphosphate metabolic proc...	5	0	0.07	1	5	0	0.43	1	5	0	0.07	1	5	0	0.11	1
GO:0006004	fucose metabolic process	6	1	0.09	0.08268	6	0	0.51	1	6	0	0.09	1	6	0	0.13	1
GO:0006006	glucose metabolic process	170	5	2.43	0.09701	170	15	14.47	0.48169	170	1	2.55	0.92387	170	5	3.68	0.30854
GO:0006007	glucose catabolic process	18	0	0.26	1	18	5	1.53	0.01487	18	0	0.27	1	18	0	0.39	1
GO:0006011	UDP-glucose metabolic process	3	0	0.04	1	3	0	0.26	1	3	0	0.04	1	3	0	0.06	1
GO:0006012	galactose metabolic process	10	1	0.14	0.13397	10	0	0.85	1	10	0	0.15	1	10	0	0.22	1
GO:0006013	mannose metabolic process	8	0	0.11	1	8	1	0.68	0.50926	8	0	0.12	1	8	0	0.17	1
GO:0006014	D-ribose metabolic process	1	0	0.01	1	1	0	0.09	1	1	0	0.01	1	1	0	0.02	1
GO:0006015	5-phosphoribose 1-diphosphate biosynthet...	3	0	0.04	1	3	1	0.26	0.23426	3	0	0.04	1	3	0	0.06	1
GO:0006020	inositol metabolic process	10	0	0.14	1	10	1	0.85	0.58928	10	0	0.15	1	10	0	0.22	1
GO:0006021	inositol biosynthetic process	1	0	0.01	1	1	0	0.09	1	1	0	0.01	1	1	0	0.02	1
GO:0006022	aminoglycan metabolic process	86	2	1.23	0.34818	86	7	7.32	0.60563	86	1	1.29	0.72749	86	0	1.86	1
GO:0006023	aminoglycan biosynthetic process	40	0	0.57	1	40	6	3.4	0.12068	40	0	0.6	1	40	0	0.87	1
GO:0006024	glycosaminoglycan biosynthetic process	38	0	0.54	1	38	5	3.23	0.21905	38	0	0.57	1	38	0	0.82	1
GO:0006026	aminoglycan catabolic process	24	1	0.34	0.29202	24	0	2.04	1	24	0	0.36	1	24	0	0.52	1
GO:0006027	glycosaminoglycan catabolic process	16	0	0.23	1	16	0	1.36	1	16	0	0.24	1	16	0	0.35	1
GO:0006029	proteoglycan metabolic process	59	1	0.84	0.57246	59	6	5.02	0.38798	59	2	0.88	0.22103	59	0	1.28	1
GO:0006030	chitin metabolic process	8	1	0.11	0.10869	8	0	0.68	1	8	0	0.12	1	8	0	0.17	1
GO:0006032	chitin catabolic process	8	1	0.11	0.10869	8	0	0.68	1	8	0	0.12	1	8	0	0.17	1
GO:0006040	amino sugar metabolic process	36	1	0.51	0.40439	36	1	3.06	0.95947	36	1	0.54	0.41931	36	0	0.78	1
GO:0006041	glucosamine metabolic process	3	0	0.04	1	3	0	0.26	1	3	0	0.04	1	3	0	0.06	1
GO:0006042	glucosamine biosynthetic process	1	0	0.01	1	1	0	0.09	1	1	0	0.01	1	1	0	0.02	1
GO:0006043	glucosamine catabolic process	1	0	0.01	1	1	0	0.09	1	1	0	0.01	1	1	0	0.02	1
GO:0006044	N-acetylglucosamine metabolic process	13	0	0.19	1	13	0	1.11	1	13	0	0.19	1	13	0	0.28	1
GO:0006047	UDP-N-acetylglucosamine metabolic proces...	8	0	0.11	1	8	1	0.68	0.50926	8	1	0.12	0.1137	8	0	0.17	1
GO:0006048	UDP-N-acetylglucosamine biosynthetic pro...	2	0	0.03	1	2	0	0.17	1	2	0	0.03	1	2	0	0.04	1
GO:0006049	UDP-N-acetylglucosamine catabolic proces...	1	0	0.01	1	1	0	0.09	1	1	1	0.01	0.01497	1	0	0.02	1
GO:0006050	mannosamine metabolic process	1	0	0.01	1	1	0	0.09	1	1	0	0.01	1	1	0	0.02	1
GO:0006051	N-acetylmannosamine metabolic process	1	0	0.01	1	1	0	0.09	1	1	0	0.01	1	1	0	0.02	1
GO:0006054	N-acetylneuraminate metabolic process	8	0	0.11	1	8	0	0.68	1	8	0	0.12	1	8	0	0.17	1
GO:0006055	CMP-N-acetylneuraminate biosynthetic pro...	1	0	0.01	1	1	0	0.09	1	1	0	0.01	1	1	0	0.02	1
GO:0006059	hexitol metabolic process	3	0	0.04	1	3	0	0.26	1	3	0	0.04	1	3	0	0.06	1
GO:0006060	sorbitol metabolic process	2	0	0.03	1	2	0	0.17	1	2	0	0.03	1	2	0	0.04	1
GO:0006061	sorbitol biosynthetic process	1	0	0.01	1	1	0	0.09	1	1	0	0.01	1	1	0	0.02	1
GO:0006062	sorbitol catabolic process	1	0	0.01	1	1	0	0.09	1	1	0	0.01	1	1	0	0.02	1
GO:0006063	uronic acid metabolic process	22	0	0.31	1	22	0	1.87	1	22	0	0.33	1	22	0	0.48	1
GO:0006064	glucuronate catabolic process	1	0	0.01	1	1	0	0.09	1	1	0	0.01	1	1	0	0.02	1
GO:0006066	alcohol metabolic process	279	4	3.98	0.56603	279	22	23.75	0.67839	279	4	4.18	0.60353	279	6	6.04	0.56441
GO:0006067	ethanol metabolic process	4	0	0.06	1	4	0	0.34	1	4	0	0.06	1	4	0	0.09	1
GO:0006068	ethanol catabolic process	3	0	0.04	1	3	0	0.26	1	3	0	0.04	1	3	0	0.06	1
GO:0006069	ethanol oxidation	4	0	0.06	1	4	0	0.34	1	4	0	0.06	1	4	0	0.09	1
GO:0006071	glycerol metabolic process	20	0	0.29	1	20	2	1.7	0.51731	20	0	0.3	1	20	1	0.43	0.35485
GO:0006072	glycerol-3-phosphate metabolic process	8	0	0.11	1	8	1	0.68	0.50926	8	0	0.12	1	8	0	0.17	1
GO:0006073	cellular glucan metabolic process	71	4	1.01	0.01873	71	7	6.04	0.40091	71	1	1.06	0.65799	71	2	1.54	0.45713
GO:0006081	cellular aldehyde metabolic process	35	1	0.5	0.39574	35	4	2.98	0.34774	35	0	0.52	1	35	1	0.76	0.53571
GO:0006082	organic acid metabolic process	845	17	12.06	0.09861	845	96	71.93	0.00212	845	23	12.65	0.00438	845	18	18.31	0.56367
GO:0006083	acetate metabolic process	4	0	0.06	1	4	1	0.34	0.29945	4	0	0.06	1	4	0	0.09	1
GO:0006084	acetyl-CoA metabolic process	26	1	0.37	0.31212	26	5	2.21	0.06503	26	2	0.39	0.05736	26	0	0.56	1
GO:0006085	acetyl-CoA biosynthetic process	13	0	0.19	1	13	2	1.11	0.30494	13	0	0.19	1	13	0	0.28	1
GO:0006086	acetyl-CoA biosynthetic process from pyr...	9	0	0.13	1	9	1	0.77	0.55105	9	0	0.13	1	9	0	0.19	1
GO:0006089	lactate metabolic process	8	2	0.11	0.00537	8	3	0.68	0.02489	8	0	0.12	1	8	0	0.17	1
GO:0006090	pyruvate metabolic process	78	1	1.11	0.67498	78	11	6.64	0.06563	78	3	1.17	0.11192	78	2	1.69	0.50636
GO:0006091	generation of precursor metabolites and ...	241	11	3.44	0.00073	241	40	20.51	3.3e-05	241	7	3.61	0.07127	241	8	5.22	0.15402
GO:0006094	gluconeogenesis	55	1	0.79	0.54707	55	5	4.68	0.50779	55	1	0.82	0.5643	55	2	1.19	0.33516
GO:0006096	glycolytic process	60	1	0.86	0.57858	60	8	5.11	0.13516	60	2	0.9	0.22655	60	2	1.3	0.37444
GO:0006097	glyoxylate cycle	2	0	0.03	1	2	1	0.17	0.163	2	0	0.03	1	2	0	0.04	1
GO:0006098	pentose-phosphate shunt	14	0	0.2	1	14	5	1.19	0.00463	14	0	0.21	1	14	0	0.3	1
GO:0006099	tricarboxylic acid cycle	27	1	0.39	0.32195	27	12	2.3	7.2e-07	27	4	0.4	0.00066	27	1	0.58	0.44665
GO:0006101	citrate metabolic process	7	0	0.1	1	7	2	0.6	0.11411	7	1	0.1	0.10023	7	0	0.15	1
GO:0006102	isocitrate metabolic process	6	1	0.09	0.08268	6	5	0.51	2.5e-05	6	1	0.09	0.08655	6	0	0.13	1
GO:0006103	2-oxoglutarate metabolic process	16	1	0.23	0.20561	16	4	1.36	0.04156	16	1	0.24	0.21451	16	2	0.35	0.04599
GO:0006104	succinyl-CoA metabolic process	6	0	0.09	1	6	0	0.51	1	6	1	0.09	0.08655	6	1	0.13	0.12316
GO:0006105	succinate metabolic process	10	0	0.14	1	10	2	0.85	0.20696	10	1	0.15	0.14005	10	1	0.22	0.19674
GO:0006106	fumarate metabolic process	3	0	0.04	1	3	2	0.26	0.02049	3	0	0.04	1	3	1	0.06	0.0636
GO:0006107	oxaloacetate metabolic process	12	0	0.17	1	12	5	1.02	0.00211	12	2	0.18	0.01335	12	1	0.26	0.23119
GO:0006108	malate metabolic process	7	0	0.1	1	7	3	0.6	0.01659	7	1	0.1	0.10023	7	0	0.15	1
GO:0006109	regulation of carbohydrate metabolic pro...	145	5	2.07	0.05721	145	8	12.34	0.93379	145	2	2.17	0.64152	145	2	3.14	0.82521
GO:0006110	regulation of glycolytic process	26	0	0.37	1	26	1	2.21	0.90119	26	1	0.39	0.32461	26	0	0.56	1
GO:0006111	regulation of gluconeogenesis	34	1	0.49	0.38698	34	1	2.89	0.95156	34	1	0.51	0.40149	34	1	0.74	0.52542
GO:0006112	energy reserve metabolic process	80	4	1.14	0.02763	80	9	6.81	0.23921	80	1	1.2	0.70157	80	3	1.73	0.25061
GO:0006113	fermentation	1	0	0.01	1	1	0	0.09	1	1	0	0.01	1	1	0	0.02	1
GO:0006114	glycerol biosynthetic process	3	0	0.04	1	3	1	0.26	0.23426	3	0	0.04	1	3	0	0.06	1
GO:0006116	NADH oxidation	4	0	0.06	1	4	0	0.34	1	4	0	0.06	1	4	0	0.09	1
GO:0006117	acetaldehyde metabolic process	1	0	0.01	1	1	0	0.09	1	1	0	0.01	1	1	0	0.02	1
GO:0006119	oxidative phosphorylation	31	1	0.44	0.35991	31	2	2.64	0.75387	31	0	0.46	1	31	1	0.67	0.49313
GO:0006120	mitochondrial electron transport, NADH t...	8	1	0.11	0.10869	8	1	0.68	0.50926	8	0	0.12	1	8	0	0.17	1
GO:0006121	mitochondrial electron transport, succin...	1	0	0.01	1	1	0	0.09	1	1	0	0.01	1	1	0	0.02	1
GO:0006122	mitochondrial electron transport, ubiqui...	5	0	0.07	1	5	0	0.43	1	5	0	0.07	1	5	1	0.11	0.10374
GO:0006127	glycerophosphate shuttle	2	0	0.03	1	2	1	0.17	0.163	2	0	0.03	1	2	0	0.04	1
GO:0006139	nucleobase-containing compound metabolic...	4938	93	70.5	0.00156	4938	566	420.33	6.8e-17	4938	88	73.93	0.03545	4938	134	106.98	0.00175
GO:0006140	regulation of nucleotide metabolic proce...	515	10	7.35	0.20331	515	59	43.84	0.0118	515	13	7.71	0.04728	515	22	11.16	0.00206
GO:0006144	purine nucleobase metabolic process	15	0	0.21	1	15	1	1.28	0.73683	15	0	0.22	1	15	0	0.32	1
GO:0006145	purine nucleobase catabolic process	3	0	0.04	1	3	0	0.26	1	3	0	0.04	1	3	0	0.06	1
GO:0006147	guanine catabolic process	1	0	0.01	1	1	0	0.09	1	1	0	0.01	1	1	0	0.02	1
GO:0006148	inosine catabolic process	1	0	0.01	1	1	0	0.09	1	1	0	0.01	1	1	0	0.02	1
GO:0006149	deoxyinosine catabolic process	1	0	0.01	1	1	0	0.09	1	1	0	0.01	1	1	0	0.02	1
GO:0006152	purine nucleoside catabolic process	777	13	11.09	0.31886	777	112	66.14	1.9e-08	777	18	11.63	0.04529	777	30	16.83	0.00171
GO:0006154	adenosine catabolic process	2	0	0.03	1	2	0	0.17	1	2	0	0.03	1	2	0	0.04	1
GO:0006157	deoxyadenosine catabolic process	1	0	0.01	1	1	0	0.09	1	1	0	0.01	1	1	0	0.02	1
GO:0006161	deoxyguanosine catabolic process	1	0	0.01	1	1	0	0.09	1	1	0	0.01	1	1	0	0.02	1
GO:0006163	purine nucleotide metabolic process	1020	18	14.56	0.20878	1020	140	86.82	7.7e-09	1020	21	15.27	0.08765	1020	37	22.1	0.00157
GO:0006164	purine nucleotide biosynthetic process	206	3	2.94	0.56616	206	31	17.54	0.00132	206	2	3.08	0.8168	206	6	4.46	0.28924
GO:0006165	nucleoside diphosphate phosphorylation	16	0	0.23	1	16	2	1.36	0.40056	16	0	0.24	1	16	0	0.35	1
GO:0006166	purine ribonucleoside salvage	4	0	0.06	1	4	0	0.34	1	4	0	0.06	1	4	0	0.09	1
GO:0006167	AMP biosynthetic process	6	0	0.09	1	6	1	0.51	0.41366	6	0	0.09	1	6	0	0.13	1
GO:0006168	adenine salvage	2	0	0.03	1	2	0	0.17	1	2	0	0.03	1	2	0	0.04	1
GO:0006171	cAMP biosynthetic process	91	0	1.3	1	91	10	7.75	0.24515	91	0	1.36	1	91	4	1.97	0.13533
GO:0006172	ADP biosynthetic process	7	1	0.1	0.09578	7	5	0.6	8.1e-05	7	0	0.1	1	7	0	0.15	1
GO:0006175	dATP biosynthetic process	1	0	0.01	1	1	0	0.09	1	1	0	0.01	1	1	0	0.02	1
GO:0006177	GMP biosynthetic process	4	0	0.06	1	4	1	0.34	0.29945	4	0	0.06	1	4	0	0.09	1
GO:0006178	guanine salvage	1	0	0.01	1	1	0	0.09	1	1	0	0.01	1	1	0	0.02	1
GO:0006182	cGMP biosynthetic process	31	2	0.44	0.07205	31	1	2.64	0.93671	31	0	0.46	1	31	0	0.67	1
GO:0006183	GTP biosynthetic process	10	0	0.14	1	10	2	0.85	0.20696	10	0	0.15	1	10	0	0.22	1
GO:0006184	GTP catabolic process	511	7	7.3	0.59708	511	68	43.5	0.00015	511	14	7.65	0.02243	511	21	11.07	0.00404
GO:0006185	dGDP biosynthetic process	1	0	0.01	1	1	0	0.09	1	1	0	0.01	1	1	0	0.02	1
GO:0006188	IMP biosynthetic process	8	0	0.11	1	8	0	0.68	1	8	0	0.12	1	8	1	0.17	0.16076
GO:0006189	'de novo' IMP biosynthetic process	4	0	0.06	1	4	0	0.34	1	4	0	0.06	1	4	1	0.09	0.08389
GO:0006193	ITP catabolic process	1	0	0.01	1	1	1	0.09	0.08512	1	1	0.01	0.01497	1	0	0.02	1
GO:0006195	purine nucleotide catabolic process	790	13	11.28	0.33998	790	113	67.25	2.5e-08	790	19	11.83	0.02935	790	29	17.12	0.00417
GO:0006196	AMP catabolic process	1	0	0.01	1	1	0	0.09	1	1	0	0.01	1	1	0	0.02	1
GO:0006198	cAMP catabolic process	13	0	0.19	1	13	1	1.11	0.68554	13	0	0.19	1	13	0	0.28	1
GO:0006200	ATP catabolic process	260	6	3.71	0.16911	260	45	22.13	3.6e-06	260	6	3.89	0.19594	260	8	5.63	0.20412
GO:0006203	dGTP catabolic process	3	0	0.04	1	3	0	0.26	1	3	0	0.04	1	3	0	0.06	1
GO:0006206	pyrimidine nucleobase metabolic process	14	0	0.2	1	14	4	1.19	0.02618	14	1	0.21	0.19044	14	0	0.3	1
GO:0006207	'de novo' pyrimidine nucleobase biosynth...	4	0	0.06	1	4	0	0.34	1	4	0	0.06	1	4	0	0.09	1
GO:0006208	pyrimidine nucleobase catabolic process	8	0	0.11	1	8	3	0.68	0.02489	8	1	0.12	0.1137	8	0	0.17	1
GO:0006210	thymine catabolic process	3	0	0.04	1	3	0	0.26	1	3	0	0.04	1	3	0	0.06	1
GO:0006211	5-methylcytosine catabolic process	1	0	0.01	1	1	0	0.09	1	1	0	0.01	1	1	0	0.02	1
GO:0006212	uracil catabolic process	2	0	0.03	1	2	0	0.17	1	2	0	0.03	1	2	0	0.04	1
GO:0006213	pyrimidine nucleoside metabolic process	27	0	0.39	1	27	2	2.3	0.68223	27	1	0.4	0.33473	27	0	0.58	1
GO:0006214	thymidine catabolic process	1	0	0.01	1	1	0	0.09	1	1	0	0.01	1	1	0	0.02	1
GO:0006216	cytidine catabolic process	4	0	0.06	1	4	0	0.34	1	4	0	0.06	1	4	0	0.09	1
GO:0006220	pyrimidine nucleotide metabolic process	29	0	0.41	1	29	4	2.47	0.23032	29	1	0.43	0.35453	29	0	0.63	1
GO:0006221	pyrimidine nucleotide biosynthetic proce...	22	0	0.31	1	22	2	1.87	0.56975	22	1	0.33	0.28255	22	0	0.48	1
GO:0006222	UMP biosynthetic process	4	0	0.06	1	4	0	0.34	1	4	0	0.06	1	4	0	0.09	1
GO:0006225	UDP biosynthetic process	1	0	0.01	1	1	0	0.09	1	1	0	0.01	1	1	0	0.02	1
GO:0006226	dUMP biosynthetic process	1	0	0.01	1	1	0	0.09	1	1	0	0.01	1	1	0	0.02	1
GO:0006227	dUDP biosynthetic process	2	0	0.03	1	2	0	0.17	1	2	0	0.03	1	2	0	0.04	1
GO:0006228	UTP biosynthetic process	10	0	0.14	1	10	2	0.85	0.20696	10	0	0.15	1	10	0	0.22	1
GO:0006231	dTMP biosynthetic process	1	0	0.01	1	1	0	0.09	1	1	0	0.01	1	1	0	0.02	1
GO:0006233	dTDP biosynthetic process	2	0	0.03	1	2	0	0.17	1	2	0	0.03	1	2	0	0.04	1
GO:0006235	dTTP biosynthetic process	2	0	0.03	1	2	0	0.17	1	2	0	0.03	1	2	0	0.04	1
GO:0006240	dCDP biosynthetic process	1	0	0.01	1	1	0	0.09	1	1	0	0.01	1	1	0	0.02	1
GO:0006241	CTP biosynthetic process	10	0	0.14	1	10	2	0.85	0.20696	10	1	0.15	0.14005	10	0	0.22	1
GO:0006244	pyrimidine nucleotide catabolic process	4	0	0.06	1	4	2	0.34	0.03868	4	0	0.06	1	4	0	0.09	1
GO:0006256	UDP catabolic process	1	0	0.01	1	1	0	0.09	1	1	0	0.01	1	1	0	0.02	1
GO:0006258	UDP-glucose catabolic process	1	0	0.01	1	1	0	0.09	1	1	0	0.01	1	1	0	0.02	1
GO:0006259	DNA metabolic process	818	11	11.68	0.62345	818	77	69.63	0.18871	818	11	12.25	0.68451	818	20	17.72	0.32099
GO:0006260	DNA replication	251	2	3.58	0.87614	251	33	21.37	0.0082	251	4	3.76	0.52003	251	6	5.44	0.46168
GO:0006261	DNA-dependent DNA replication	87	2	1.24	0.35336	87	10	7.41	0.2043	87	1	1.3	0.73159	87	1	1.88	0.85187
GO:0006264	mitochondrial DNA replication	11	0	0.16	1	11	2	0.94	0.2395	11	0	0.16	1	11	0	0.24	1
GO:0006265	DNA topological change	7	0	0.1	1	7	0	0.6	1	7	0	0.1	1	7	1	0.15	0.14216
GO:0006266	DNA ligation	10	1	0.14	0.13397	10	0	0.85	1	10	0	0.15	1	10	0	0.22	1
GO:0006268	DNA unwinding involved in DNA replicatio...	9	0	0.13	1	9	1	0.77	0.55105	9	0	0.13	1	9	0	0.19	1
GO:0006269	DNA replication, synthesis of RNA primer	5	0	0.07	1	5	0	0.43	1	5	0	0.07	1	5	0	0.11	1
GO:0006270	DNA replication initiation	18	0	0.26	1	18	2	1.53	0.46078	18	0	0.27	1	18	0	0.39	1
GO:0006271	DNA strand elongation involved in DNA re...	9	1	0.13	0.12142	9	0	0.77	1	9	0	0.13	1	9	0	0.19	1
GO:0006272	leading strand elongation	2	0	0.03	1	2	0	0.17	1	2	0	0.03	1	2	0	0.04	1
GO:0006273	lagging strand elongation	8	1	0.11	0.10869	8	0	0.68	1	8	0	0.12	1	8	0	0.17	1
GO:0006275	regulation of DNA replication	108	0	1.54	1	108	17	9.19	0.00967	108	3	1.62	0.22	108	2	2.34	0.68233
GO:0006278	RNA-dependent DNA replication	13	0	0.19	1	13	1	1.11	0.68554	13	0	0.19	1	13	0	0.28	1
GO:0006281	DNA repair	361	5	5.15	0.58933	361	25	30.73	0.88453	361	5	5.4	0.63119	361	7	7.82	0.66891
GO:0006282	regulation of DNA repair	54	0	0.77	1	54	1	4.6	0.99186	54	0	0.81	1	54	1	1.17	0.69405
GO:0006283	transcription-coupled nucleotide-excisio...	10	0	0.14	1	10	0	0.85	1	10	1	0.15	0.14005	10	0	0.22	1
GO:0006284	base-excision repair	34	0	0.49	1	34	1	2.89	0.95156	34	1	0.51	0.40149	34	0	0.74	1
GO:0006285	base-excision repair, AP site formation	1	0	0.01	1	1	0	0.09	1	1	0	0.01	1	1	0	0.02	1
GO:0006287	base-excision repair, gap-filling	6	0	0.09	1	6	1	0.51	0.41366	6	0	0.09	1	6	0	0.13	1
GO:0006288	base-excision repair, DNA ligation	2	0	0.03	1	2	0	0.17	1	2	0	0.03	1	2	0	0.04	1
GO:0006289	nucleotide-excision repair	48	1	0.69	0.49897	48	1	4.09	0.9861	48	2	0.72	0.16144	48	0	1.04	1
GO:0006290	pyrimidine dimer repair	7	0	0.1	1	7	0	0.6	1	7	1	0.1	0.10023	7	0	0.15	1
GO:0006294	nucleotide-excision repair, preincision ...	1	0	0.01	1	1	0	0.09	1	1	0	0.01	1	1	0	0.02	1
GO:0006295	nucleotide-excision repair, DNA incision...	3	0	0.04	1	3	0	0.26	1	3	0	0.04	1	3	0	0.06	1
GO:0006296	nucleotide-excision repair, DNA incision...	3	0	0.04	1	3	0	0.26	1	3	0	0.04	1	3	0	0.06	1
GO:0006297	nucleotide-excision repair, DNA gap fill...	6	0	0.09	1	6	0	0.51	1	6	0	0.09	1	6	0	0.13	1
GO:0006298	mismatch repair	19	0	0.27	1	19	1	1.62	0.81569	19	0	0.28	1	19	0	0.41	1
GO:0006301	postreplication repair	17	0	0.24	1	17	1	1.45	0.77976	17	0	0.25	1	17	1	0.37	0.31099
GO:0006302	double-strand break repair	124	1	1.77	0.83283	124	5	10.56	0.98355	124	0	1.86	1	124	2	2.69	0.75318
GO:0006303	double-strand break repair via nonhomolo...	14	1	0.2	0.18241	14	0	1.19	1	14	0	0.21	1	14	0	0.3	1
GO:0006304	DNA modification	69	1	0.99	0.62989	69	8	5.87	0.23152	69	2	1.03	0.2765	69	2	1.49	0.44255
GO:0006305	DNA alkylation	51	1	0.73	0.52018	51	6	4.34	0.26492	51	2	0.76	0.17742	51	2	1.1	0.30321
GO:0006306	DNA methylation	51	1	0.73	0.52018	51	6	4.34	0.26492	51	2	0.76	0.17742	51	2	1.1	0.30321
GO:0006307	DNA dealkylation involved in DNA repair	6	0	0.09	1	6	1	0.51	0.41366	6	0	0.09	1	6	0	0.13	1
GO:0006308	DNA catabolic process	68	1	0.97	0.62451	68	5	5.79	0.69745	68	0	1.02	1	68	1	1.47	0.77506
GO:0006309	apoptotic DNA fragmentation	17	0	0.24	1	17	3	1.45	0.17151	17	0	0.25	1	17	1	0.37	0.31099
GO:0006310	DNA recombination	180	4	2.57	0.25638	180	10	15.32	0.94835	180	0	2.69	1	180	1	3.9	0.98094
GO:0006311	meiotic gene conversion	3	0	0.04	1	3	0	0.26	1	3	0	0.04	1	3	0	0.06	1
GO:0006312	mitotic recombination	13	0	0.19	1	13	0	1.11	1	13	0	0.19	1	13	0	0.28	1
GO:0006323	DNA packaging	125	1	1.78	0.83523	125	9	10.64	0.74677	125	1	1.87	0.84916	125	4	2.71	0.28676
GO:0006325	chromatin organization	558	16	7.97	0.0067	558	71	47.5	0.00041	558	13	8.35	0.07793	558	18	12.09	0.06162
GO:0006333	chromatin assembly or disassembly	104	2	1.48	0.43869	104	19	8.85	0.00115	104	1	1.56	0.79256	104	3	2.25	0.39239
GO:0006334	nucleosome assembly	72	1	1.03	0.64558	72	6	6.13	0.58302	72	1	1.08	0.66313	72	3	1.56	0.20486
GO:0006335	DNA replication-dependent nucleosome ass...	28	0	0.4	1	28	2	2.38	0.7016	28	0	0.42	1	28	1	0.61	0.45865
GO:0006336	DNA replication-independent nucleosome a...	26	0	0.37	1	26	4	2.21	0.17591	26	0	0.39	1	26	1	0.56	0.43438
GO:0006337	nucleosome disassembly	13	1	0.19	0.17056	13	7	1.11	3.5e-05	13	1	0.19	0.17812	13	0	0.28	1
GO:0006338	chromatin remodeling	91	5	1.3	0.00983	91	18	7.75	0.00058	91	4	1.36	0.04785	91	4	1.97	0.13533
GO:0006342	chromatin silencing	28	1	0.4	0.33164	28	2	2.38	0.7016	28	1	0.42	0.34471	28	0	0.61	1
GO:0006343	establishment of chromatin silencing	1	0	0.01	1	1	0	0.09	1	1	0	0.01	1	1	0	0.02	1
GO:0006344	maintenance of chromatin silencing	3	0	0.04	1	3	0	0.26	1	3	0	0.04	1	3	0	0.06	1
GO:0006346	methylation-dependent chromatin silencin...	9	1	0.13	0.12142	9	0	0.77	1	9	1	0.13	0.12698	9	0	0.19	1
GO:0006348	chromatin silencing at telomere	1	0	0.01	1	1	0	0.09	1	1	0	0.01	1	1	0	0.02	1
GO:0006349	regulation of gene expression by genetic...	16	0	0.23	1	16	1	1.36	0.75925	16	0	0.24	1	16	0	0.35	1
GO:0006351	transcription, DNA-templated	2845	50	40.62	0.06791	2845	270	242.17	0.02494	2845	48	42.6	0.20509	2845	70	61.64	0.13783
GO:0006352	DNA-templated transcription, initiation	75	3	1.07	0.09212	75	9	6.38	0.18596	75	1	1.12	0.67809	75	3	1.62	0.2218
GO:0006353	DNA-templated transcription, termination	13	0	0.19	1	13	0	1.11	1	13	0	0.19	1	13	2	0.28	0.03119
GO:0006354	DNA-templated transcription, elongation	44	2	0.63	0.13023	44	9	3.75	0.01063	44	2	0.66	0.14058	44	4	0.95	0.0149
GO:0006355	regulation of transcription, DNA-templat...	2773	49	39.59	0.06538	2773	259	236.04	0.05118	2773	47	41.52	0.19905	2773	68	60.08	0.14877
GO:0006356	regulation of transcription from RNA pol...	14	0	0.2	1	14	1	1.19	0.71233	14	0	0.21	1	14	1	0.3	0.26416
GO:0006357	regulation of transcription from RNA pol...	1499	33	21.4	0.00872	1499	140	127.6	0.12678	1499	30	22.44	0.06384	1499	36	32.48	0.28269
GO:0006359	regulation of transcription from RNA pol...	15	0	0.21	1	15	2	1.28	0.36926	15	0	0.22	1	15	1	0.32	0.28011
GO:0006360	transcription from RNA polymerase I prom...	25	0	0.36	1	25	2	2.13	0.64042	25	0	0.37	1	25	1	0.54	0.42184
GO:0006361	transcription initiation from RNA polyme...	6	0	0.09	1	6	0	0.51	1	6	0	0.09	1	6	1	0.13	0.12316
GO:0006362	transcription elongation from RNA polyme...	3	0	0.04	1	3	1	0.26	0.23426	3	0	0.04	1	3	0	0.06	1
GO:0006363	termination of RNA polymerase I transcri...	4	0	0.06	1	4	0	0.34	1	4	0	0.06	1	4	0	0.09	1
GO:0006364	rRNA processing	110	3	1.57	0.20795	110	22	9.36	0.00013	110	1	1.65	0.8106	110	5	2.38	0.09101
GO:0006366	transcription from RNA polymerase II pro...	1551	35	22.15	0.00478	1551	145	132.02	0.1195	1551	30	23.22	0.08935	1551	38	33.6	0.23579
GO:0006367	transcription initiation from RNA polyme...	46	3	0.66	0.02785	46	5	3.92	0.35376	46	0	0.69	1	46	1	1	0.6353
GO:0006368	transcription elongation from RNA polyme...	31	2	0.44	0.07205	31	7	2.64	0.01364	31	1	0.46	0.37374	31	3	0.67	0.02898
GO:0006369	termination of RNA polymerase II transcr...	4	0	0.06	1	4	0	0.34	1	4	0	0.06	1	4	2	0.09	0.00273
GO:0006370	7-methylguanosine mRNA capping	7	0	0.1	1	7	1	0.6	0.46359	7	0	0.1	1	7	0	0.15	1
GO:0006376	mRNA splice site selection	16	1	0.23	0.20561	16	8	1.36	1.9e-05	16	2	0.24	0.02335	16	0	0.35	1
GO:0006378	mRNA polyadenylation	25	2	0.36	0.04913	25	2	2.13	0.64042	25	1	0.37	0.31433	25	1	0.54	0.42184
GO:0006379	mRNA cleavage	10	0	0.14	1	10	1	0.85	0.58928	10	0	0.15	1	10	0	0.22	1
GO:0006382	adenosine to inosine editing	3	0	0.04	1	3	0	0.26	1	3	1	0.04	0.04425	3	1	0.06	0.0636
GO:0006383	transcription from RNA polymerase III pr...	26	0	0.37	1	26	3	2.21	0.38328	26	0	0.39	1	26	1	0.56	0.43438
GO:0006384	transcription initiation from RNA polyme...	5	0	0.07	1	5	1	0.43	0.35909	5	0	0.07	1	5	0	0.11	1
GO:0006386	termination of RNA polymerase III transc...	1	0	0.01	1	1	0	0.09	1	1	0	0.01	1	1	0	0.02	1
GO:0006388	tRNA splicing, via endonucleolytic cleav...	10	1	0.14	0.13397	10	3	0.85	0.04691	10	0	0.15	1	10	0	0.22	1
GO:0006390	transcription from mitochondrial promote...	9	0	0.13	1	9	3	0.77	0.035	9	0	0.13	1	9	0	0.19	1
GO:0006391	transcription initiation from mitochondr...	3	0	0.04	1	3	1	0.26	0.23426	3	0	0.04	1	3	0	0.06	1
GO:0006396	RNA processing	583	21	8.32	0.00011	583	101	49.63	3.5e-12	583	13	8.73	0.10058	583	19	12.63	0.05156
GO:0006397	mRNA processing	351	12	5.01	0.00479	351	61	29.88	6.1e-08	351	12	5.26	0.00691	351	10	7.6	0.23239
GO:0006398	histone mRNA 3'-end processing	5	0	0.07	1	5	0	0.43	1	5	1	0.07	0.07266	5	0	0.11	1
GO:0006399	tRNA metabolic process	127	6	1.81	0.00987	127	23	10.81	0.00042	127	1	1.9	0.85367	127	3	2.75	0.52144
GO:0006400	tRNA modification	24	0	0.34	1	24	4	2.04	0.14245	24	0	0.36	1	24	1	0.52	0.40902
GO:0006401	RNA catabolic process	113	3	1.61	0.21909	113	16	9.62	0.02982	113	1	1.69	0.81903	113	4	2.45	0.22975
GO:0006402	mRNA catabolic process	91	2	1.3	0.37392	91	13	7.75	0.04417	91	1	1.36	0.74737	91	4	1.97	0.13533
GO:0006403	RNA localization	108	1	1.54	0.78929	108	20	9.19	0.00072	108	1	1.62	0.80477	108	2	2.34	0.68233
GO:0006404	RNA import into nucleus	2	0	0.03	1	2	0	0.17	1	2	0	0.03	1	2	0	0.04	1
GO:0006405	RNA export from nucleus	43	0	0.61	1	43	9	3.66	0.00913	43	0	0.64	1	43	2	0.93	0.23876
GO:0006406	mRNA export from nucleus	34	0	0.49	1	34	7	2.89	0.02234	34	0	0.51	1	34	2	0.74	0.1675
GO:0006407	rRNA export from nucleus	4	0	0.06	1	4	1	0.34	0.29945	4	0	0.06	1	4	0	0.09	1
GO:0006408	snRNA export from nucleus	1	0	0.01	1	1	0	0.09	1	1	0	0.01	1	1	0	0.02	1
GO:0006409	tRNA export from nucleus	1	0	0.01	1	1	0	0.09	1	1	0	0.01	1	1	0	0.02	1
GO:0006412	translation	446	13	6.37	0.01221	446	97	37.96	3.2e-18	446	5	6.68	0.80071	446	13	9.66	0.17298
GO:0006413	translational initiation	93	2	1.33	0.38409	93	20	7.92	9e-05	93	1	1.39	0.75492	93	1	2.01	0.87019
GO:0006414	translational elongation	44	1	0.63	0.46924	44	14	3.75	9.9e-06	44	1	0.66	0.48545	44	4	0.95	0.0149
GO:0006415	translational termination	10	0	0.14	1	10	1	0.85	0.58928	10	0	0.15	1	10	2	0.22	0.01878
GO:0006417	regulation of translation	223	4	3.18	0.39441	223	33	18.98	0.00126	223	3	3.34	0.65176	223	4	4.83	0.71501
GO:0006418	tRNA aminoacylation for protein translat...	40	2	0.57	0.11134	40	11	3.4	0.00037	40	1	0.6	0.45338	40	2	0.87	0.21471
GO:0006419	alanyl-tRNA aminoacylation	3	0	0.04	1	3	1	0.26	0.23426	3	0	0.04	1	3	1	0.06	0.0636
GO:0006420	arginyl-tRNA aminoacylation	3	0	0.04	1	3	1	0.26	0.23426	3	0	0.04	1	3	0	0.06	1
GO:0006421	asparaginyl-tRNA aminoacylation	2	0	0.03	1	2	0	0.17	1	2	0	0.03	1	2	0	0.04	1
GO:0006422	aspartyl-tRNA aminoacylation	1	0	0.01	1	1	0	0.09	1	1	0	0.01	1	1	0	0.02	1
GO:0006423	cysteinyl-tRNA aminoacylation	2	0	0.03	1	2	2	0.17	0.00724	2	0	0.03	1	2	0	0.04	1
GO:0006424	glutamyl-tRNA aminoacylation	2	0	0.03	1	2	0	0.17	1	2	0	0.03	1	2	0	0.04	1
GO:0006426	glycyl-tRNA aminoacylation	1	0	0.01	1	1	1	0.09	0.08512	1	0	0.01	1	1	0	0.02	1
GO:0006427	histidyl-tRNA aminoacylation	2	1	0.03	0.02835	2	2	0.17	0.00724	2	0	0.03	1	2	0	0.04	1
GO:0006428	isoleucyl-tRNA aminoacylation	2	1	0.03	0.02835	2	0	0.17	1	2	0	0.03	1	2	0	0.04	1
GO:0006429	leucyl-tRNA aminoacylation	2	0	0.03	1	2	0	0.17	1	2	0	0.03	1	2	0	0.04	1
GO:0006430	lysyl-tRNA aminoacylation	1	0	0.01	1	1	1	0.09	0.08512	1	0	0.01	1	1	0	0.02	1
GO:0006431	methionyl-tRNA aminoacylation	2	0	0.03	1	2	0	0.17	1	2	0	0.03	1	2	0	0.04	1
GO:0006432	phenylalanyl-tRNA aminoacylation	4	0	0.06	1	4	0	0.34	1	4	0	0.06	1	4	0	0.09	1
GO:0006433	prolyl-tRNA aminoacylation	2	0	0.03	1	2	0	0.17	1	2	0	0.03	1	2	0	0.04	1
GO:0006434	seryl-tRNA aminoacylation	2	0	0.03	1	2	1	0.17	0.163	2	1	0.03	0.02972	2	0	0.04	1
GO:0006435	threonyl-tRNA aminoacylation	3	0	0.04	1	3	0	0.26	1	3	0	0.04	1	3	0	0.06	1
GO:0006436	tryptophanyl-tRNA aminoacylation	2	0	0.03	1	2	1	0.17	0.163	2	0	0.03	1	2	1	0.04	0.04286
GO:0006437	tyrosyl-tRNA aminoacylation	2	0	0.03	1	2	1	0.17	0.163	2	0	0.03	1	2	0	0.04	1
GO:0006438	valyl-tRNA aminoacylation	2	0	0.03	1	2	0	0.17	1	2	0	0.03	1	2	0	0.04	1
GO:0006446	regulation of translational initiation	48	0	0.69	1	48	7	4.09	0.11016	48	1	0.72	0.51565	48	0	1.04	1
GO:0006447	regulation of translational initiation b...	1	0	0.01	1	1	0	0.09	1	1	0	0.01	1	1	0	0.02	1
GO:0006448	regulation of translational elongation	12	0	0.17	1	12	4	1.02	0.01485	12	1	0.18	0.16562	12	2	0.26	0.02677
GO:0006449	regulation of translational termination	4	0	0.06	1	4	1	0.34	0.29945	4	0	0.06	1	4	1	0.09	0.08389
GO:0006450	regulation of translational fidelity	4	0	0.06	1	4	2	0.34	0.03868	4	1	0.06	0.05856	4	1	0.09	0.08389
GO:0006451	translational readthrough	4	0	0.06	1	4	0	0.34	1	4	0	0.06	1	4	0	0.09	1
GO:0006452	translational frameshifting	2	0	0.03	1	2	1	0.17	0.163	2	0	0.03	1	2	1	0.04	0.04286
GO:0006457	protein folding	146	5	2.08	0.05858	146	30	12.43	4.7e-06	146	5	2.19	0.06881	146	9	3.16	0.00461
GO:0006458	'de novo' protein folding	18	0	0.26	1	18	2	1.53	0.46078	18	0	0.27	1	18	1	0.39	0.32593
GO:0006461	protein complex assembly	982	21	14.02	0.04309	982	125	83.59	3e-06	982	16	14.7	0.4004	982	29	21.27	0.05712
GO:0006463	steroid hormone receptor complex assembl...	1	0	0.01	1	1	0	0.09	1	1	0	0.01	1	1	0	0.02	1
GO:0006464	cellular protein modification process	2521	48	35.99	0.02256	2521	276	214.59	3.4e-06	2521	56	37.74	0.00154	2521	86	54.62	1.1e-05
GO:0006465	signal peptide processing	7	0	0.1	1	7	0	0.6	1	7	0	0.1	1	7	0	0.15	1
GO:0006468	protein phosphorylation	1276	22	18.22	0.2081	1276	135	108.62	0.00449	1276	24	19.1	0.14784	1276	44	27.64	0.00158
GO:0006469	negative regulation of protein kinase ac...	165	5	2.36	0.08815	165	27	14.05	0.00074	165	4	2.47	0.23477	165	6	3.57	0.14946
GO:0006470	protein dephosphorylation	156	3	2.23	0.38527	156	24	13.28	0.00328	156	4	2.34	0.20635	156	8	3.38	0.02058
GO:0006471	protein ADP-ribosylation	21	2	0.3	0.03569	21	0	1.79	1	21	0	0.31	1	21	0	0.45	1
GO:0006473	protein acetylation	145	8	2.07	0.00116	145	20	12.34	0.02149	145	6	2.17	0.02213	145	4	3.14	0.38485
GO:0006474	N-terminal protein amino acid acetylatio...	11	0	0.16	1	11	1	0.94	0.62426	11	0	0.16	1	11	0	0.24	1
GO:0006475	internal protein amino acid acetylation	130	7	1.86	0.00267	130	18	11.07	0.02715	130	6	1.95	0.01363	130	4	2.82	0.31111
GO:0006476	protein deacetylation	64	3	0.91	0.06354	64	4	5.45	0.80528	64	1	0.96	0.61977	64	3	1.39	0.16138
GO:0006477	protein sulfation	6	1	0.09	0.08268	6	0	0.51	1	6	0	0.09	1	6	0	0.13	1
GO:0006478	peptidyl-tyrosine sulfation	2	0	0.03	1	2	0	0.17	1	2	0	0.03	1	2	0	0.04	1
GO:0006479	protein methylation	124	1	1.77	0.83283	124	17	10.56	0.03385	124	2	1.86	0.5564	124	3	2.69	0.5054
GO:0006480	N-terminal protein amino acid methylatio...	1	0	0.01	1	1	1	0.09	0.08512	1	0	0.01	1	1	0	0.02	1
GO:0006481	C-terminal protein methylation	3	0	0.04	1	3	1	0.26	0.23426	3	0	0.04	1	3	0	0.06	1
GO:0006482	protein demethylation	25	0	0.36	1	25	5	2.13	0.05631	25	0	0.37	1	25	0	0.54	1
GO:0006486	protein glycosylation	153	4	2.18	0.17584	153	16	13.02	0.22978	153	6	2.29	0.02786	153	4	3.31	0.42391
GO:0006487	protein N-linked glycosylation	36	0	0.51	1	36	6	3.06	0.08122	36	2	0.54	0.10101	36	2	0.78	0.18305
GO:0006488	dolichol-linked oligosaccharide biosynth...	4	0	0.06	1	4	1	0.34	0.29945	4	0	0.06	1	4	0	0.09	1
GO:0006491	N-glycan processing	7	0	0.1	1	7	2	0.6	0.11411	7	1	0.1	0.10023	7	0	0.15	1
GO:0006493	protein O-linked glycosylation	33	2	0.47	0.08033	33	1	2.81	0.94704	33	1	0.49	0.39238	33	1	0.71	0.51489
GO:0006497	protein lipidation	78	1	1.11	0.67498	78	4	6.64	0.90786	78	1	1.17	0.69239	78	3	1.69	0.23902
GO:0006498	N-terminal protein lipidation	6	0	0.09	1	6	0	0.51	1	6	0	0.09	1	6	0	0.13	1
GO:0006499	N-terminal protein myristoylation	4	0	0.06	1	4	0	0.34	1	4	0	0.06	1	4	0	0.09	1
GO:0006500	N-terminal protein palmitoylation	2	0	0.03	1	2	0	0.17	1	2	0	0.03	1	2	0	0.04	1
GO:0006501	C-terminal protein lipidation	7	0	0.1	1	7	1	0.6	0.46359	7	0	0.1	1	7	0	0.15	1
GO:0006505	GPI anchor metabolic process	32	0	0.46	1	32	2	2.72	0.76945	32	2	0.48	0.08263	32	2	0.69	0.15219
GO:0006506	GPI anchor biosynthetic process	30	0	0.43	1	30	2	2.55	0.73739	30	1	0.45	0.36421	30	2	0.65	0.13718
GO:0006507	GPI anchor release	1	0	0.01	1	1	0	0.09	1	1	0	0.01	1	1	0	0.02	1
GO:0006508	proteolysis	1293	27	18.46	0.03078	1293	137	110.06	0.00401	1293	30	19.36	0.01153	1293	44	28.01	0.00203
GO:0006509	membrane protein ectodomain proteolysis	36	0	0.51	1	36	5	3.06	0.1881	36	0	0.54	1	36	1	0.78	0.54579
GO:0006511	ubiquitin-dependent protein catabolic pr...	364	12	5.2	0.00635	364	60	30.98	5.1e-07	364	12	5.45	0.00909	364	22	7.89	1.6e-05
GO:0006513	protein monoubiquitination	49	3	0.7	0.03277	49	8	4.17	0.05336	49	1	0.73	0.52292	49	1	1.06	0.65854
GO:0006515	misfolded or incompletely synthesized pr...	12	1	0.17	0.15854	12	1	1.02	0.65626	12	0	0.18	1	12	2	0.26	0.02677
GO:0006516	glycoprotein catabolic process	11	0	0.16	1	11	3	0.94	0.06052	11	0	0.16	1	11	1	0.24	0.21415
GO:0006517	protein deglycosylation	1	0	0.01	1	1	0	0.09	1	1	0	0.01	1	1	0	0.02	1
GO:0006518	peptide metabolic process	89	0	1.27	1	89	16	7.58	0.00322	89	3	1.33	0.14889	89	2	1.93	0.57762
GO:0006520	cellular amino acid metabolic process	324	5	4.63	0.49342	324	41	27.58	0.00683	324	6	4.85	0.35746	324	11	7.02	0.09584
GO:0006521	regulation of cellular amino acid metabo...	12	1	0.17	0.15854	12	0	1.02	1	12	0	0.18	1	12	0	0.26	1
GO:0006522	alanine metabolic process	4	0	0.06	1	4	0	0.34	1	4	0	0.06	1	4	0	0.09	1
GO:0006524	alanine catabolic process	3	0	0.04	1	3	0	0.26	1	3	0	0.04	1	3	0	0.06	1
GO:0006525	arginine metabolic process	12	0	0.17	1	12	1	1.02	0.65626	12	0	0.18	1	12	0	0.26	1
GO:0006526	arginine biosynthetic process	3	0	0.04	1	3	0	0.26	1	3	0	0.04	1	3	0	0.06	1
GO:0006527	arginine catabolic process	8	0	0.11	1	8	1	0.68	0.50926	8	0	0.12	1	8	0	0.17	1
GO:0006528	asparagine metabolic process	5	0	0.07	1	5	1	0.43	0.35909	5	1	0.07	0.07266	5	0	0.11	1
GO:0006529	asparagine biosynthetic process	2	0	0.03	1	2	1	0.17	0.163	2	0	0.03	1	2	0	0.04	1
GO:0006530	asparagine catabolic process	1	0	0.01	1	1	0	0.09	1	1	1	0.01	0.01497	1	0	0.02	1
GO:0006531	aspartate metabolic process	6	0	0.09	1	6	2	0.51	0.08625	6	0	0.09	1	6	1	0.13	0.12316
GO:0006532	aspartate biosynthetic process	2	0	0.03	1	2	1	0.17	0.163	2	0	0.03	1	2	1	0.04	0.04286
GO:0006533	aspartate catabolic process	3	0	0.04	1	3	1	0.26	0.23426	3	0	0.04	1	3	1	0.06	0.0636
GO:0006534	cysteine metabolic process	9	0	0.13	1	9	1	0.77	0.55105	9	0	0.13	1	9	0	0.19	1
GO:0006535	cysteine biosynthetic process from serin...	1	0	0.01	1	1	0	0.09	1	1	0	0.01	1	1	0	0.02	1
GO:0006536	glutamate metabolic process	22	1	0.31	0.27134	22	2	1.87	0.56975	22	0	0.33	1	22	2	0.48	0.08138
GO:0006537	glutamate biosynthetic process	4	1	0.06	0.0559	4	1	0.34	0.29945	4	0	0.06	1	4	0	0.09	1
GO:0006538	glutamate catabolic process	4	0	0.06	1	4	2	0.34	0.03868	4	0	0.06	1	4	2	0.09	0.00273
GO:0006540	glutamate decarboxylation to succinate	1	0	0.01	1	1	0	0.09	1	1	0	0.01	1	1	1	0.02	0.02166
GO:0006541	glutamine metabolic process	24	0	0.34	1	24	2	2.04	0.61793	24	1	0.36	0.30389	24	0	0.52	1
GO:0006542	glutamine biosynthetic process	2	0	0.03	1	2	0	0.17	1	2	0	0.03	1	2	0	0.04	1
GO:0006543	glutamine catabolic process	4	0	0.06	1	4	0	0.34	1	4	0	0.06	1	4	0	0.09	1
GO:0006544	glycine metabolic process	12	0	0.17	1	12	0	1.02	1	12	0	0.18	1	12	0	0.26	1
GO:0006545	glycine biosynthetic process	5	0	0.07	1	5	0	0.43	1	5	0	0.07	1	5	0	0.11	1
GO:0006546	glycine catabolic process	3	0	0.04	1	3	0	0.26	1	3	0	0.04	1	3	0	0.06	1
GO:0006547	histidine metabolic process	7	0	0.1	1	7	0	0.6	1	7	0	0.1	1	7	0	0.15	1
GO:0006548	histidine catabolic process	5	0	0.07	1	5	0	0.43	1	5	0	0.07	1	5	0	0.11	1
GO:0006549	isoleucine metabolic process	4	0	0.06	1	4	0	0.34	1	4	0	0.06	1	4	0	0.09	1
GO:0006550	isoleucine catabolic process	1	0	0.01	1	1	0	0.09	1	1	0	0.01	1	1	0	0.02	1
GO:0006551	leucine metabolic process	3	0	0.04	1	3	0	0.26	1	3	0	0.04	1	3	0	0.06	1
GO:0006552	leucine catabolic process	1	0	0.01	1	1	0	0.09	1	1	0	0.01	1	1	0	0.02	1
GO:0006553	lysine metabolic process	2	0	0.03	1	2	0	0.17	1	2	0	0.03	1	2	0	0.04	1
GO:0006554	lysine catabolic process	2	0	0.03	1	2	0	0.17	1	2	0	0.03	1	2	0	0.04	1
GO:0006555	methionine metabolic process	12	0	0.17	1	12	0	1.02	1	12	0	0.18	1	12	0	0.26	1
GO:0006556	S-adenosylmethionine biosynthetic proces...	3	0	0.04	1	3	0	0.26	1	3	0	0.04	1	3	1	0.06	0.0636
GO:0006558	L-phenylalanine metabolic process	7	0	0.1	1	7	0	0.6	1	7	0	0.1	1	7	0	0.15	1
GO:0006559	L-phenylalanine catabolic process	6	0	0.09	1	6	0	0.51	1	6	0	0.09	1	6	0	0.13	1
GO:0006560	proline metabolic process	9	1	0.13	0.12142	9	1	0.77	0.55105	9	0	0.13	1	9	0	0.19	1
GO:0006561	proline biosynthetic process	6	1	0.09	0.08268	6	1	0.51	0.41366	6	0	0.09	1	6	0	0.13	1
GO:0006562	proline catabolic process	3	0	0.04	1	3	0	0.26	1	3	0	0.04	1	3	0	0.06	1
GO:0006563	L-serine metabolic process	8	0	0.11	1	8	2	0.68	0.14385	8	0	0.12	1	8	0	0.17	1
GO:0006564	L-serine biosynthetic process	4	0	0.06	1	4	2	0.34	0.03868	4	0	0.06	1	4	0	0.09	1
GO:0006565	L-serine catabolic process	2	0	0.03	1	2	0	0.17	1	2	0	0.03	1	2	0	0.04	1
GO:0006566	threonine metabolic process	2	0	0.03	1	2	0	0.17	1	2	0	0.03	1	2	0	0.04	1
GO:0006567	threonine catabolic process	1	0	0.01	1	1	0	0.09	1	1	0	0.01	1	1	0	0.02	1
GO:0006568	tryptophan metabolic process	9	0	0.13	1	9	0	0.77	1	9	0	0.13	1	9	0	0.19	1
GO:0006569	tryptophan catabolic process	7	0	0.1	1	7	0	0.6	1	7	0	0.1	1	7	0	0.15	1
GO:0006570	tyrosine metabolic process	10	0	0.14	1	10	0	0.85	1	10	0	0.15	1	10	0	0.22	1
GO:0006571	tyrosine biosynthetic process	1	0	0.01	1	1	0	0.09	1	1	0	0.01	1	1	0	0.02	1
GO:0006572	tyrosine catabolic process	5	0	0.07	1	5	0	0.43	1	5	0	0.07	1	5	0	0.11	1
GO:0006573	valine metabolic process	6	0	0.09	1	6	1	0.51	0.41366	6	0	0.09	1	6	0	0.13	1
GO:0006574	valine catabolic process	2	0	0.03	1	2	1	0.17	0.163	2	0	0.03	1	2	0	0.04	1
GO:0006575	cellular modified amino acid metabolic p...	162	2	2.31	0.6755	162	17	13.79	0.21694	162	3	2.43	0.4382	162	5	3.51	0.27496
GO:0006576	cellular biogenic amine metabolic proces...	80	2	1.14	0.31686	80	6	6.81	0.68569	80	2	1.2	0.33723	80	1	1.73	0.82722
GO:0006577	amino-acid betaine metabolic process	13	0	0.19	1	13	1	1.11	0.68554	13	0	0.19	1	13	1	0.28	0.24785
GO:0006578	amino-acid betaine biosynthetic process	4	0	0.06	1	4	0	0.34	1	4	0	0.06	1	4	1	0.09	0.08389
GO:0006579	amino-acid betaine catabolic process	1	0	0.01	1	1	0	0.09	1	1	0	0.01	1	1	0	0.02	1
GO:0006581	acetylcholine catabolic process	1	0	0.01	1	1	0	0.09	1	1	1	0.01	0.01497	1	0	0.02	1
GO:0006582	melanin metabolic process	16	0	0.23	1	16	1	1.36	0.75925	16	0	0.24	1	16	0	0.35	1
GO:0006583	melanin biosynthetic process from tyrosi...	2	0	0.03	1	2	0	0.17	1	2	0	0.03	1	2	0	0.04	1
GO:0006584	catecholamine metabolic process	50	1	0.71	0.51321	50	3	4.26	0.81016	50	0	0.75	1	50	1	1.08	0.66596
GO:0006585	dopamine biosynthetic process from tyros...	1	0	0.01	1	1	0	0.09	1	1	0	0.01	1	1	0	0.02	1
GO:0006586	indolalkylamine metabolic process	9	0	0.13	1	9	0	0.77	1	9	0	0.13	1	9	0	0.19	1
GO:0006587	serotonin biosynthetic process from tryp...	1	0	0.01	1	1	0	0.09	1	1	0	0.01	1	1	0	0.02	1
GO:0006590	thyroid hormone generation	13	0	0.19	1	13	0	1.11	1	13	0	0.19	1	13	1	0.28	0.24785
GO:0006591	ornithine metabolic process	8	0	0.11	1	8	0	0.68	1	8	0	0.12	1	8	0	0.17	1
GO:0006592	ornithine biosynthetic process	1	0	0.01	1	1	0	0.09	1	1	0	0.01	1	1	0	0.02	1
GO:0006593	ornithine catabolic process	1	0	0.01	1	1	0	0.09	1	1	0	0.01	1	1	0	0.02	1
GO:0006595	polyamine metabolic process	17	1	0.24	0.21696	17	2	1.45	0.4311	17	0	0.25	1	17	0	0.37	1
GO:0006596	polyamine biosynthetic process	10	0	0.14	1	10	1	0.85	0.58928	10	0	0.15	1	10	0	0.22	1
GO:0006597	spermine biosynthetic process	2	0	0.03	1	2	0	0.17	1	2	0	0.03	1	2	0	0.04	1
GO:0006598	polyamine catabolic process	4	1	0.06	0.0559	4	1	0.34	0.29945	4	0	0.06	1	4	0	0.09	1
GO:0006599	phosphagen metabolic process	2	0	0.03	1	2	0	0.17	1	2	0	0.03	1	2	0	0.04	1
GO:0006600	creatine metabolic process	5	0	0.07	1	5	0	0.43	1	5	0	0.07	1	5	1	0.11	0.10374
GO:0006601	creatine biosynthetic process	2	0	0.03	1	2	0	0.17	1	2	0	0.03	1	2	1	0.04	0.04286
GO:0006603	phosphocreatine metabolic process	2	0	0.03	1	2	0	0.17	1	2	0	0.03	1	2	0	0.04	1
GO:0006605	protein targeting	380	12	5.43	0.00878	380	68	32.35	3.2e-09	380	10	5.69	0.06093	380	9	8.23	0.44052
GO:0006606	protein import into nucleus	217	3	3.1	0.60146	217	34	18.47	0.00038	217	5	3.25	0.22637	217	5	4.7	0.50773
GO:0006607	NLS-bearing protein import into nucleus	4	0	0.06	1	4	1	0.34	0.29945	4	0	0.06	1	4	0	0.09	1
GO:0006608	snRNP protein import into nucleus	1	0	0.01	1	1	0	0.09	1	1	0	0.01	1	1	0	0.02	1
GO:0006610	ribosomal protein import into nucleus	5	0	0.07	1	5	2	0.43	0.06087	5	0	0.07	1	5	0	0.11	1
GO:0006611	protein export from nucleus	46	1	0.66	0.48432	46	11	3.92	0.00135	46	0	0.69	1	46	3	1	0.07743
GO:0006612	protein targeting to membrane	77	3	1.1	0.0978	77	18	6.55	6.3e-05	77	2	1.15	0.32078	77	3	1.67	0.23325
GO:0006613	cotranslational protein targeting to mem...	12	0	0.17	1	12	4	1.02	0.01485	12	1	0.18	0.16562	12	1	0.26	0.23119
GO:0006614	SRP-dependent cotranslational protein ta...	10	0	0.14	1	10	4	0.85	0.00723	10	1	0.15	0.14005	10	0	0.22	1
GO:0006620	posttranslational protein targeting to m...	7	1	0.1	0.09578	7	2	0.6	0.11411	7	1	0.1	0.10023	7	0	0.15	1
GO:0006621	protein retention in ER lumen	6	0	0.09	1	6	1	0.51	0.41366	6	0	0.09	1	6	0	0.13	1
GO:0006622	protein targeting to lysosome	10	1	0.14	0.13397	10	3	0.85	0.04691	10	1	0.15	0.14005	10	0	0.22	1
GO:0006623	protein targeting to vacuole	18	1	0.26	0.22815	18	4	1.53	0.06107	18	1	0.27	0.23788	18	0	0.39	1
GO:0006624	vacuolar protein processing	1	0	0.01	1	1	0	0.09	1	1	0	0.01	1	1	0	0.02	1
GO:0006625	protein targeting to peroxisome	17	1	0.24	0.21696	17	2	1.45	0.4311	17	1	0.25	0.22628	17	0	0.37	1
GO:0006626	protein targeting to mitochondrion	33	3	0.47	0.01145	33	7	2.81	0.0191	33	0	0.49	1	33	1	0.71	0.51489
GO:0006627	protein processing involved in protein t...	2	0	0.03	1	2	0	0.17	1	2	0	0.03	1	2	0	0.04	1
GO:0006629	lipid metabolic process	1009	13	14.41	0.68767	1009	86	85.89	0.51218	1009	18	15.11	0.25473	1009	23	21.86	0.43123
GO:0006631	fatty acid metabolic process	300	6	4.28	0.2588	300	26	25.54	0.49183	300	8	4.49	0.0828	300	5	6.5	0.78141
GO:0006633	fatty acid biosynthetic process	126	2	1.8	0.53932	126	15	10.73	0.11618	126	2	1.89	0.56509	126	2	2.73	0.76101
GO:0006635	fatty acid beta-oxidation	49	3	0.7	0.03277	49	5	4.17	0.40594	49	3	0.73	0.03693	49	0	1.06	1
GO:0006636	unsaturated fatty acid biosynthetic proc...	43	0	0.61	1	43	2	3.66	0.8912	43	0	0.64	1	43	2	0.93	0.23876
GO:0006637	acyl-CoA metabolic process	65	1	0.93	0.6079	65	9	5.53	0.09858	65	3	0.97	0.07374	65	1	1.41	0.75973
GO:0006638	neutral lipid metabolic process	87	0	1.24	1	87	6	7.41	0.76071	87	4	1.3	0.04171	87	1	1.88	0.85187
GO:0006639	acylglycerol metabolic process	85	0	1.21	1	85	5	7.24	0.85962	85	4	1.27	0.03881	85	1	1.84	0.84521
GO:0006641	triglyceride metabolic process	74	0	1.06	1	74	3	6.3	0.95702	74	4	1.11	0.02501	74	1	1.6	0.80285
GO:0006642	triglyceride mobilization	6	0	0.09	1	6	0	0.51	1	6	1	0.09	0.08655	6	0	0.13	1
GO:0006643	membrane lipid metabolic process	135	1	1.93	0.85743	135	10	11.49	0.72213	135	3	2.02	0.32911	135	4	2.92	0.33564
GO:0006644	phospholipid metabolic process	239	2	3.41	0.85811	239	20	20.34	0.56597	239	5	3.58	0.2883	239	5	5.18	0.5935
GO:0006646	phosphatidylethanolamine biosynthetic pr...	6	0	0.09	1	6	1	0.51	0.41366	6	1	0.09	0.08655	6	0	0.13	1
GO:0006649	phospholipid transfer to membrane	2	0	0.03	1	2	0	0.17	1	2	0	0.03	1	2	0	0.04	1
GO:0006650	glycerophospholipid metabolic process	164	1	2.34	0.90634	164	14	13.96	0.53628	164	5	2.46	0.1006	164	5	3.55	0.28329
GO:0006651	diacylglycerol biosynthetic process	4	0	0.06	1	4	1	0.34	0.29945	4	0	0.06	1	4	0	0.09	1
GO:0006653	1,2-diacyl-sn-glycero-3-phosphocholine m...	1	0	0.01	1	1	0	0.09	1	1	0	0.01	1	1	0	0.02	1
GO:0006654	phosphatidic acid biosynthetic process	6	0	0.09	1	6	1	0.51	0.41366	6	1	0.09	0.08655	6	0	0.13	1
GO:0006655	phosphatidylglycerol biosynthetic proces...	3	0	0.04	1	3	1	0.26	0.23426	3	0	0.04	1	3	0	0.06	1
GO:0006656	phosphatidylcholine biosynthetic process	16	0	0.23	1	16	2	1.36	0.40056	16	0	0.24	1	16	0	0.35	1
GO:0006657	CDP-choline pathway	4	0	0.06	1	4	0	0.34	1	4	0	0.06	1	4	0	0.09	1
GO:0006658	phosphatidylserine metabolic process	10	0	0.14	1	10	2	0.85	0.20696	10	0	0.15	1	10	1	0.22	0.19674
GO:0006659	phosphatidylserine biosynthetic process	4	0	0.06	1	4	1	0.34	0.29945	4	0	0.06	1	4	0	0.09	1
GO:0006660	phosphatidylserine catabolic process	1	0	0.01	1	1	1	0.09	0.08512	1	0	0.01	1	1	1	0.02	0.02166
GO:0006661	phosphatidylinositol biosynthetic proces...	59	0	0.84	1	59	6	5.02	0.38798	59	1	0.88	0.58989	59	3	1.28	0.13583
GO:0006662	glycerol ether metabolic process	11	0	0.16	1	11	2	0.94	0.2395	11	0	0.16	1	11	0	0.24	1
GO:0006663	platelet activating factor biosynthetic ...	3	0	0.04	1	3	0	0.26	1	3	0	0.04	1	3	0	0.06	1
GO:0006664	glycolipid metabolic process	67	0	0.96	1	67	5	5.7	0.68483	67	3	1	0.07917	67	3	1.45	0.17735
GO:0006665	sphingolipid metabolic process	99	1	1.41	0.76002	99	8	8.43	0.61374	99	1	1.48	0.77622	99	2	2.14	0.63562
GO:0006666	3-keto-sphinganine metabolic process	1	0	0.01	1	1	0	0.09	1	1	0	0.01	1	1	0	0.02	1
GO:0006667	sphinganine metabolic process	3	0	0.04	1	3	1	0.26	0.23426	3	0	0.04	1	3	0	0.06	1
GO:0006668	sphinganine-1-phosphate metabolic proces...	2	0	0.03	1	2	0	0.17	1	2	0	0.03	1	2	0	0.04	1
GO:0006669	sphinganine-1-phosphate biosynthetic pro...	1	0	0.01	1	1	0	0.09	1	1	0	0.01	1	1	0	0.02	1
GO:0006670	sphingosine metabolic process	11	0	0.16	1	11	2	0.94	0.2395	11	0	0.16	1	11	0	0.24	1
GO:0006671	phytosphingosine metabolic process	1	0	0.01	1	1	0	0.09	1	1	0	0.01	1	1	0	0.02	1
GO:0006672	ceramide metabolic process	60	1	0.86	0.57858	60	6	5.11	0.40361	60	1	0.9	0.59604	60	2	1.3	0.37444
GO:0006677	glycosylceramide metabolic process	11	0	0.16	1	11	0	0.94	1	11	0	0.16	1	11	1	0.24	0.21415
GO:0006678	glucosylceramide metabolic process	5	0	0.07	1	5	0	0.43	1	5	0	0.07	1	5	0	0.11	1
GO:0006680	glucosylceramide catabolic process	3	0	0.04	1	3	0	0.26	1	3	0	0.04	1	3	0	0.06	1
GO:0006681	galactosylceramide metabolic process	4	0	0.06	1	4	0	0.34	1	4	0	0.06	1	4	0	0.09	1
GO:0006682	galactosylceramide biosynthetic process	1	0	0.01	1	1	0	0.09	1	1	0	0.01	1	1	0	0.02	1
GO:0006683	galactosylceramide catabolic process	1	0	0.01	1	1	0	0.09	1	1	0	0.01	1	1	0	0.02	1
GO:0006684	sphingomyelin metabolic process	13	1	0.19	0.17056	13	2	1.11	0.30494	13	0	0.19	1	13	0	0.28	1
GO:0006685	sphingomyelin catabolic process	6	1	0.09	0.08268	6	1	0.51	0.41366	6	0	0.09	1	6	0	0.13	1
GO:0006686	sphingomyelin biosynthetic process	5	0	0.07	1	5	1	0.43	0.35909	5	0	0.07	1	5	0	0.11	1
GO:0006687	glycosphingolipid metabolic process	32	0	0.46	1	32	3	2.72	0.52019	32	1	0.48	0.38313	32	1	0.69	0.50413
GO:0006688	glycosphingolipid biosynthetic process	11	0	0.16	1	11	1	0.94	0.62426	11	1	0.16	0.15294	11	1	0.24	0.21415
GO:0006689	ganglioside catabolic process	6	0	0.09	1	6	0	0.51	1	6	0	0.09	1	6	0	0.13	1
GO:0006690	icosanoid metabolic process	68	0	0.97	1	68	2	5.79	0.98284	68	0	1.02	1	68	2	1.47	0.43517
GO:0006691	leukotriene metabolic process	21	0	0.3	1	21	1	1.79	0.84576	21	0	0.31	1	21	0	0.45	1
GO:0006692	prostanoid metabolic process	28	0	0.4	1	28	1	2.38	0.91732	28	0	0.42	1	28	2	0.61	0.12253
GO:0006693	prostaglandin metabolic process	28	0	0.4	1	28	1	2.38	0.91732	28	0	0.42	1	28	2	0.61	0.12253
GO:0006694	steroid biosynthetic process	135	4	1.93	0.12806	135	11	11.49	0.60543	135	2	2.02	0.60268	135	2	2.92	0.79363
GO:0006695	cholesterol biosynthetic process	38	1	0.54	0.4213	38	4	3.23	0.40745	38	0	0.57	1	38	1	0.82	0.56529
GO:0006699	bile acid biosynthetic process	17	1	0.24	0.21696	17	1	1.45	0.77976	17	1	0.25	0.22628	17	0	0.37	1
GO:0006700	C21-steroid hormone biosynthetic process	14	0	0.2	1	14	0	1.19	1	14	0	0.21	1	14	0	0.3	1
GO:0006701	progesterone biosynthetic process	2	0	0.03	1	2	0	0.17	1	2	0	0.03	1	2	0	0.04	1
GO:0006702	androgen biosynthetic process	10	0	0.14	1	10	0	0.85	1	10	1	0.15	0.14005	10	0	0.22	1
GO:0006703	estrogen biosynthetic process	6	0	0.09	1	6	0	0.51	1	6	0	0.09	1	6	0	0.13	1
GO:0006704	glucocorticoid biosynthetic process	13	0	0.19	1	13	0	1.11	1	13	0	0.19	1	13	0	0.28	1
GO:0006705	mineralocorticoid biosynthetic process	11	0	0.16	1	11	0	0.94	1	11	0	0.16	1	11	0	0.24	1
GO:0006706	steroid catabolic process	18	0	0.26	1	18	2	1.53	0.46078	18	2	0.27	0.02919	18	0	0.39	1
GO:0006707	cholesterol catabolic process	8	0	0.11	1	8	1	0.68	0.50926	8	2	0.12	0.00589	8	0	0.17	1
GO:0006709	progesterone catabolic process	1	0	0.01	1	1	0	0.09	1	1	0	0.01	1	1	0	0.02	1
GO:0006710	androgen catabolic process	1	0	0.01	1	1	1	0.09	0.08512	1	0	0.01	1	1	0	0.02	1
GO:0006711	estrogen catabolic process	1	0	0.01	1	1	0	0.09	1	1	0	0.01	1	1	0	0.02	1
GO:0006713	glucocorticoid catabolic process	2	0	0.03	1	2	0	0.17	1	2	0	0.03	1	2	0	0.04	1
GO:0006714	sesquiterpenoid metabolic process	3	0	0.04	1	3	0	0.26	1	3	0	0.04	1	3	0	0.06	1
GO:0006720	isoprenoid metabolic process	68	0	0.97	1	68	2	5.79	0.98284	68	0	1.02	1	68	2	1.47	0.43517
GO:0006721	terpenoid metabolic process	50	0	0.71	1	50	1	4.26	0.98837	50	0	0.75	1	50	1	1.08	0.66596
GO:0006725	cellular aromatic compound metabolic pro...	5099	95	72.8	0.00193	5099	574	434.04	1.7e-15	5099	88	76.34	0.06987	5099	139	110.47	0.00114
GO:0006729	tetrahydrobiopterin biosynthetic process	6	0	0.09	1	6	0	0.51	1	6	0	0.09	1	6	2	0.13	0.00663
GO:0006730	one-carbon metabolic process	30	0	0.43	1	30	1	2.55	0.93081	30	1	0.45	0.36421	30	2	0.65	0.13718
GO:0006732	coenzyme metabolic process	195	4	2.78	0.30395	195	33	16.6	0.00011	195	6	2.92	0.07356	195	7	4.22	0.1321
GO:0006733	oxidoreduction coenzyme metabolic proces...	68	3	0.97	0.07339	68	19	5.79	2.5e-06	68	3	1.02	0.08195	68	3	1.47	0.18277
GO:0006734	NADH metabolic process	13	1	0.19	0.17056	13	5	1.11	0.0032	13	2	0.19	0.01563	13	1	0.28	0.24785
GO:0006739	NADP metabolic process	29	1	0.41	0.3412	29	9	2.47	0.00048	29	1	0.43	0.35453	29	1	0.63	0.4704
GO:0006740	NADPH regeneration	14	0	0.2	1	14	5	1.19	0.00463	14	0	0.21	1	14	0	0.3	1
GO:0006741	NADP biosynthetic process	3	0	0.04	1	3	2	0.26	0.02049	3	0	0.04	1	3	0	0.06	1
GO:0006742	NADP catabolic process	4	0	0.06	1	4	0	0.34	1	4	1	0.06	0.05856	4	0	0.09	1
GO:0006743	ubiquinone metabolic process	13	1	0.19	0.17056	13	2	1.11	0.30494	13	0	0.19	1	13	0	0.28	1
GO:0006744	ubiquinone biosynthetic process	12	1	0.17	0.15854	12	2	1.02	0.27225	12	0	0.18	1	12	0	0.26	1
GO:0006747	FAD biosynthetic process	1	0	0.01	1	1	1	0.09	0.08512	1	0	0.01	1	1	1	0.02	0.02166
GO:0006749	glutathione metabolic process	42	0	0.6	1	42	9	3.58	0.0078	42	2	0.63	0.13039	42	0	0.91	1
GO:0006750	glutathione biosynthetic process	12	0	0.17	1	12	3	1.02	0.07575	12	1	0.18	0.16562	12	0	0.26	1
GO:0006751	glutathione catabolic process	1	0	0.01	1	1	0	0.09	1	1	0	0.01	1	1	0	0.02	1
GO:0006753	nucleoside phosphate metabolic process	1160	22	16.56	0.10711	1160	169	98.74	1.4e-12	1160	26	17.37	0.02647	1160	43	25.13	0.00043
GO:0006754	ATP biosynthetic process	38	1	0.54	0.4213	38	15	3.23	2e-07	38	2	0.57	0.11058	38	1	0.82	0.56529
GO:0006756	AMP phosphorylation	1	0	0.01	1	1	0	0.09	1	1	0	0.01	1	1	0	0.02	1
GO:0006760	folic acid-containing compound metabolic...	20	0	0.29	1	20	1	1.7	0.83139	20	0	0.3	1	20	0	0.43	1
GO:0006766	vitamin metabolic process	53	0	0.76	1	53	4	4.51	0.67129	53	1	0.79	0.55092	53	1	1.15	0.68726
GO:0006767	water-soluble vitamin metabolic process	22	0	0.31	1	22	2	1.87	0.56975	22	0	0.33	1	22	1	0.48	0.38253
GO:0006768	biotin metabolic process	1	0	0.01	1	1	0	0.09	1	1	0	0.01	1	1	0	0.02	1
GO:0006771	riboflavin metabolic process	1	0	0.01	1	1	0	0.09	1	1	0	0.01	1	1	1	0.02	0.02166
GO:0006772	thiamine metabolic process	3	0	0.04	1	3	0	0.26	1	3	0	0.04	1	3	0	0.06	1
GO:0006775	fat-soluble vitamin metabolic process	28	0	0.4	1	28	2	2.38	0.7016	28	1	0.42	0.34471	28	0	0.61	1
GO:0006776	vitamin A metabolic process	3	0	0.04	1	3	0	0.26	1	3	0	0.04	1	3	0	0.06	1
GO:0006777	Mo-molybdopterin cofactor biosynthetic p...	7	0	0.1	1	7	1	0.6	0.46359	7	0	0.1	1	7	1	0.15	0.14216
GO:0006778	porphyrin-containing compound metabolic ...	37	1	0.53	0.41291	37	1	3.15	0.96292	37	0	0.55	1	37	1	0.8	0.55565
GO:0006779	porphyrin-containing compound biosynthet...	25	1	0.36	0.30214	25	1	2.13	0.89199	25	0	0.37	1	25	1	0.54	0.42184
GO:0006780	uroporphyrinogen III biosynthetic proces...	1	0	0.01	1	1	0	0.09	1	1	0	0.01	1	1	0	0.02	1
GO:0006782	protoporphyrinogen IX biosynthetic proce...	2	0	0.03	1	2	0	0.17	1	2	0	0.03	1	2	0	0.04	1
GO:0006783	heme biosynthetic process	20	1	0.29	0.25005	20	1	1.7	0.83139	20	0	0.3	1	20	1	0.43	0.35485
GO:0006784	heme a biosynthetic process	2	0	0.03	1	2	0	0.17	1	2	0	0.03	1	2	0	0.04	1
GO:0006787	porphyrin-containing compound catabolic ...	4	0	0.06	1	4	0	0.34	1	4	0	0.06	1	4	0	0.09	1
GO:0006788	heme oxidation	2	0	0.03	1	2	0	0.17	1	2	0	0.03	1	2	0	0.04	1
GO:0006790	sulfur compound metabolic process	227	3	3.24	0.63188	227	30	19.32	0.01055	227	8	3.4	0.02141	227	2	4.92	0.95901
GO:0006793	phosphorus metabolic process	3071	50	43.85	0.1745	3071	362	261.41	7.4e-12	3071	65	45.98	0.00207	3071	101	66.53	7.4e-06
GO:0006796	phosphate-containing compound metabolic ...	3027	49	43.22	0.18885	3027	356	257.66	1.6e-11	3027	62	45.32	0.00564	3027	101	65.58	3.9e-06
GO:0006797	polyphosphate metabolic process	1	0	0.01	1	1	0	0.09	1	1	0	0.01	1	1	0	0.02	1
GO:0006798	polyphosphate catabolic process	1	0	0.01	1	1	0	0.09	1	1	0	0.01	1	1	0	0.02	1
GO:0006801	superoxide metabolic process	44	2	0.63	0.13023	44	3	3.75	0.73529	44	0	0.66	1	44	1	0.95	0.61893
GO:0006805	xenobiotic metabolic process	42	0	0.6	1	42	4	3.58	0.48505	42	0	0.63	1	42	0	0.91	1
GO:0006807	nitrogen compound metabolic process	5504	100	78.59	0.00317	5504	617	468.51	1.5e-16	5504	98	82.41	0.02618	5504	151	119.24	0.00045
GO:0006808	regulation of nitrogen utilization	3	0	0.04	1	3	1	0.26	0.23426	3	0	0.04	1	3	0	0.06	1
GO:0006809	nitric oxide biosynthetic process	56	1	0.8	0.55355	56	4	4.77	0.71314	56	0	0.84	1	56	0	1.21	1
GO:0006810	transport	3645	82	52.04	8.7e-06	3645	442	310.27	7.8e-17	3645	70	54.57	0.01412	3645	103	78.97	0.00204
GO:0006811	ion transport	1289	29	18.4	0.01037	1289	109	109.72	0.54531	1289	18	19.3	0.65485	1289	32	27.93	0.23556
GO:0006812	cation transport	899	23	12.84	0.00517	899	83	76.52	0.23032	899	10	13.46	0.8701	899	26	19.48	0.0832
GO:0006813	potassium ion transport	193	5	2.76	0.14318	193	15	16.43	0.6818	193	2	2.89	0.78748	193	8	4.18	0.05967
GO:0006814	sodium ion transport	193	4	2.76	0.29753	193	7	16.43	0.99787	193	0	2.89	1	193	7	4.18	0.12713
GO:0006816	calcium ion transport	319	7	4.55	0.17313	319	28	27.15	0.46137	319	2	4.78	0.95363	319	7	6.91	0.53954
GO:0006817	phosphate ion transport	14	0	0.2	1	14	0	1.19	1	14	1	0.21	0.19044	14	0	0.3	1
GO:0006818	hydrogen transport	87	3	1.24	0.12819	87	20	7.41	3.3e-05	87	2	1.3	0.37511	87	2	1.88	0.56524
GO:0006820	anion transport	439	6	6.27	0.59987	439	23	37.37	0.99684	439	7	6.57	0.48654	439	9	9.51	0.61359
GO:0006821	chloride transport	88	0	1.26	1	88	2	7.49	0.99639	88	3	1.32	0.14538	88	3	1.91	0.29768
GO:0006824	cobalt ion transport	6	0	0.09	1	6	1	0.51	0.41366	6	0	0.09	1	6	0	0.13	1
GO:0006825	copper ion transport	17	0	0.24	1	17	1	1.45	0.77976	17	0	0.25	1	17	0	0.37	1
GO:0006826	iron ion transport	29	0	0.41	1	29	1	2.47	0.92437	29	1	0.43	0.35453	29	1	0.63	0.4704
GO:0006828	manganese ion transport	9	0	0.13	1	9	0	0.77	1	9	1	0.13	0.12698	9	1	0.19	0.17895
GO:0006829	zinc ion transport	28	2	0.4	0.06021	28	3	2.38	0.43042	28	1	0.42	0.34471	28	0	0.61	1
GO:0006833	water transport	16	0	0.23	1	16	0	1.36	1	16	0	0.24	1	16	0	0.35	1
GO:0006835	dicarboxylic acid transport	59	1	0.84	0.57246	59	9	5.02	0.06057	59	3	0.88	0.05851	59	2	1.28	0.36666
GO:0006836	neurotransmitter transport	133	2	1.9	0.56863	133	19	11.32	0.01757	133	3	1.99	0.32092	133	4	2.88	0.32581
GO:0006837	serotonin transport	20	0	0.29	1	20	2	1.7	0.51731	20	1	0.3	0.26055	20	0	0.43	1
GO:0006839	mitochondrial transport	108	5	1.54	0.01942	108	19	9.19	0.00182	108	3	1.62	0.22	108	3	2.34	0.41569
GO:0006842	tricarboxylic acid transport	3	0	0.04	1	3	0	0.26	1	3	0	0.04	1	3	0	0.06	1
GO:0006844	acyl carnitine transport	1	0	0.01	1	1	0	0.09	1	1	0	0.01	1	1	0	0.02	1
GO:0006848	pyruvate transport	4	0	0.06	1	4	0	0.34	1	4	1	0.06	0.05856	4	0	0.09	1
GO:0006850	mitochondrial pyruvate transport	2	0	0.03	1	2	0	0.17	1	2	1	0.03	0.02972	2	0	0.04	1
GO:0006851	mitochondrial calcium ion transport	10	0	0.14	1	10	2	0.85	0.20696	10	0	0.15	1	10	0	0.22	1
GO:0006855	drug transmembrane transport	23	1	0.33	0.28175	23	0	1.96	1	23	0	0.34	1	23	0	0.5	1
GO:0006857	oligopeptide transport	11	0	0.16	1	11	1	0.94	0.62426	11	1	0.16	0.15294	11	1	0.24	0.21415
GO:0006858	extracellular transport	4	0	0.06	1	4	0	0.34	1	4	0	0.06	1	4	0	0.09	1
GO:0006860	extracellular amino acid transport	1	0	0.01	1	1	0	0.09	1	1	0	0.01	1	1	0	0.02	1
GO:0006862	nucleotide transport	18	0	0.26	1	18	2	1.53	0.46078	18	0	0.27	1	18	0	0.39	1
GO:0006863	purine nucleobase transport	3	0	0.04	1	3	0	0.26	1	3	0	0.04	1	3	0	0.06	1
GO:0006865	amino acid transport	136	4	1.94	0.13055	136	11	11.58	0.61537	136	2	2.04	0.6067	136	6	2.95	0.07575
GO:0006867	asparagine transport	2	0	0.03	1	2	0	0.17	1	2	0	0.03	1	2	0	0.04	1
GO:0006868	glutamine transport	4	0	0.06	1	4	0	0.34	1	4	0	0.06	1	4	1	0.09	0.08389
GO:0006869	lipid transport	238	4	3.4	0.44236	238	19	20.26	0.64959	238	2	3.56	0.87412	238	3	5.16	0.89195
GO:0006873	cellular ion homeostasis	417	4	5.95	0.84936	417	40	35.5	0.23522	417	7	6.24	0.43339	417	13	9.03	0.12204
GO:0006874	cellular calcium ion homeostasis	303	3	4.33	0.81014	303	27	25.79	0.43091	303	2	4.54	0.94326	303	7	6.56	0.48521
GO:0006875	cellular metal ion homeostasis	376	3	5.37	0.90686	376	35	32.01	0.31398	376	5	5.63	0.66644	376	11	8.15	0.19493
GO:0006876	cellular cadmium ion homeostasis	1	0	0.01	1	1	0	0.09	1	1	0	0.01	1	1	0	0.02	1
GO:0006878	cellular copper ion homeostasis	14	0	0.2	1	14	3	1.19	0.11054	14	2	0.21	0.01805	14	1	0.3	0.26416
GO:0006879	cellular iron ion homeostasis	31	0	0.44	1	31	1	2.64	0.93671	31	1	0.46	0.37374	31	1	0.67	0.49313
GO:0006880	intracellular sequestering of iron ion	1	0	0.01	1	1	0	0.09	1	1	1	0.01	0.01497	1	0	0.02	1
GO:0006882	cellular zinc ion homeostasis	16	0	0.23	1	16	3	1.36	0.15021	16	1	0.24	0.21451	16	1	0.35	0.29572
GO:0006883	cellular sodium ion homeostasis	14	0	0.2	1	14	2	1.19	0.33734	14	0	0.21	1	14	1	0.3	0.26416
GO:0006884	cell volume homeostasis	16	0	0.23	1	16	1	1.36	0.75925	16	0	0.24	1	16	0	0.35	1
GO:0006885	regulation of pH	58	0	0.83	1	58	3	4.94	0.88146	58	2	0.87	0.21552	58	2	1.26	0.35883
GO:0006886	intracellular protein transport	625	17	8.92	0.00871	625	120	53.2	1.1e-17	625	16	9.36	0.02673	625	15	13.54	0.37963
GO:0006887	exocytosis	237	5	3.38	0.2513	237	35	20.17	0.00095	237	3	3.55	0.69177	237	3	5.13	0.8903
GO:0006888	ER to Golgi vesicle-mediated transport	52	0	0.74	1	52	14	4.43	8e-05	52	0	0.78	1	52	0	1.13	1
GO:0006890	retrograde vesicle-mediated transport, G...	12	0	0.17	1	12	3	1.02	0.07575	12	0	0.18	1	12	0	0.26	1
GO:0006891	intra-Golgi vesicle-mediated transport	23	0	0.33	1	23	1	1.96	0.87092	23	1	0.34	0.2933	23	0	0.5	1
GO:0006892	post-Golgi vesicle-mediated transport	57	1	0.81	0.55995	57	5	4.85	0.54023	57	1	0.85	0.57729	57	1	1.23	0.71356
GO:0006893	Golgi to plasma membrane transport	34	0	0.49	1	34	2	2.89	0.79804	34	1	0.51	0.40149	34	0	0.74	1
GO:0006895	Golgi to endosome transport	9	1	0.13	0.12142	9	1	0.77	0.55105	9	0	0.13	1	9	0	0.19	1
GO:0006896	Golgi to vacuole transport	7	0	0.1	1	7	1	0.6	0.46359	7	0	0.1	1	7	1	0.15	0.14216
GO:0006897	endocytosis	401	11	5.73	0.02983	401	57	34.13	8.7e-05	401	10	6	0.08056	401	15	8.69	0.02926
GO:0006898	receptor-mediated endocytosis	149	3	2.13	0.35812	149	17	12.68	0.13184	149	6	2.23	0.02488	149	8	3.23	0.01607
GO:0006900	membrane budding	33	1	0.47	0.37808	33	7	2.81	0.0191	33	0	0.49	1	33	2	0.71	0.15981
GO:0006901	vesicle coating	16	0	0.23	1	16	3	1.36	0.15021	16	0	0.24	1	16	2	0.35	0.04599
GO:0006903	vesicle targeting	15	0	0.21	1	15	2	1.28	0.36926	15	0	0.22	1	15	0	0.32	1
GO:0006904	vesicle docking involved in exocytosis	23	0	0.33	1	23	4	1.96	0.12676	23	0	0.34	1	23	0	0.5	1
GO:0006906	vesicle fusion	53	1	0.76	0.53382	53	4	4.51	0.67129	53	0	0.79	1	53	0	1.15	1
GO:0006907	pinocytosis	15	0	0.21	1	15	3	1.28	0.12984	15	0	0.22	1	15	1	0.32	0.28011
GO:0006909	phagocytosis	112	3	1.6	0.21536	112	9	9.53	0.62125	112	1	1.68	0.81626	112	1	2.43	0.91456
GO:0006910	phagocytosis, recognition	11	0	0.16	1	11	1	0.94	0.62426	11	1	0.16	0.15294	11	0	0.24	1
GO:0006911	phagocytosis, engulfment	23	0	0.33	1	23	1	1.96	0.87092	23	0	0.34	1	23	0	0.5	1
GO:0006913	nucleocytoplasmic transport	321	5	4.58	0.48527	321	53	27.32	2.2e-06	321	5	4.81	0.5271	321	9	6.95	0.26236
GO:0006914	autophagy	153	4	2.18	0.17584	153	19	13.02	0.06132	153	6	2.29	0.02786	153	4	3.31	0.42391
GO:0006915	apoptotic process	1534	29	21.9	0.07398	1534	165	130.58	0.00086	1534	25	22.97	0.35876	1534	59	33.23	1.2e-05
GO:0006919	activation of cysteine-type endopeptidas...	71	1	1.01	0.64042	71	9	6.04	0.14763	71	0	1.06	1	71	1	1.54	0.78941
GO:0006921	cellular component disassembly involved ...	32	0	0.46	1	32	4	2.72	0.28818	32	0	0.48	1	32	3	0.69	0.03148
GO:0006924	activation-induced cell death of T cells	13	1	0.19	0.17056	13	2	1.11	0.30494	13	0	0.19	1	13	0	0.28	1
GO:0006925	inflammatory cell apoptotic process	16	0	0.23	1	16	1	1.36	0.75925	16	0	0.24	1	16	0	0.35	1
GO:0006927	transformed cell apoptotic process	7	0	0.1	1	7	1	0.6	0.46359	7	0	0.1	1	7	1	0.15	0.14216
GO:0006928	cellular component movement	1342	22	19.16	0.28094	1342	154	114.23	6.7e-05	1342	27	20.09	0.07247	1342	40	29.07	0.02542
GO:0006929	substrate-dependent cell migration	22	0	0.31	1	22	3	1.87	0.28713	22	0	0.33	1	22	1	0.48	0.38253
GO:0006930	substrate-dependent cell migration, cell...	4	0	0.06	1	4	1	0.34	0.29945	4	0	0.06	1	4	1	0.09	0.08389
GO:0006931	substrate-dependent cell migration, cell...	2	0	0.03	1	2	0	0.17	1	2	0	0.03	1	2	0	0.04	1
GO:0006933	negative regulation of cell adhesion inv...	4	0	0.06	1	4	1	0.34	0.29945	4	0	0.06	1	4	0	0.09	1
GO:0006935	chemotaxis	429	6	6.13	0.57738	429	41	36.52	0.23933	429	3	6.42	0.95711	429	9	9.29	0.58599
GO:0006936	muscle contraction	209	3	2.98	0.57598	209	12	17.79	0.94834	209	0	3.13	1	209	5	4.53	0.47479
GO:0006937	regulation of muscle contraction	114	2	1.63	0.48597	114	7	9.7	0.86227	114	0	1.71	1	114	3	2.47	0.45007
GO:0006939	smooth muscle contraction	83	2	1.19	0.33258	83	3	7.07	0.97649	83	0	1.24	1	83	2	1.8	0.53971
GO:0006940	regulation of smooth muscle contraction	49	2	0.7	0.15478	49	3	4.17	0.79907	49	0	0.73	1	49	1	1.06	0.65854
GO:0006941	striated muscle contraction	107	0	1.53	1	107	7	9.11	0.81565	107	0	1.6	1	107	4	2.32	0.20242
GO:0006942	regulation of striated muscle contractio...	59	0	0.84	1	59	4	5.02	0.75095	59	0	0.88	1	59	3	1.28	0.13583
GO:0006948	induction by virus of host cell-cell fus...	1	0	0.01	1	1	0	0.09	1	1	0	0.01	1	1	0	0.02	1
GO:0006949	syncytium formation	36	1	0.51	0.40439	36	2	3.06	0.82344	36	0	0.54	1	36	0	0.78	1
GO:0006950	response to stress	2549	37	36.39	0.48384	2549	222	216.98	0.36302	2549	36	38.16	0.67291	2549	69	55.22	0.02936
GO:0006952	defense response	978	13	13.96	0.64422	978	51	83.25	0.99998	978	11	14.64	0.87123	978	18	21.19	0.79412
GO:0006953	acute-phase response	42	0	0.6	1	42	1	3.58	0.97626	42	1	0.63	0.46966	42	0	0.91	1
GO:0006954	inflammatory response	464	6	6.62	0.65317	464	18	39.5	0.99998	464	6	6.95	0.69731	464	11	10.05	0.42363
GO:0006955	immune response	831	10	11.86	0.75291	831	45	70.74	0.99979	831	8	12.44	0.9336	831	12	18	0.95053
GO:0006956	complement activation	41	0	0.59	1	41	0	3.49	1	41	0	0.61	1	41	2	0.89	0.22271
GO:0006957	complement activation, alternative pathw...	10	0	0.14	1	10	0	0.85	1	10	0	0.15	1	10	0	0.22	1
GO:0006958	complement activation, classical pathway	26	0	0.37	1	26	0	2.21	1	26	0	0.39	1	26	1	0.56	0.43438
GO:0006959	humoral immune response	120	1	1.71	0.82287	120	1	10.21	0.99998	120	0	1.8	1	120	2	2.6	0.73686
GO:0006963	positive regulation of antibacterial pep...	1	0	0.01	1	1	0	0.09	1	1	0	0.01	1	1	0	0.02	1
GO:0006965	positive regulation of biosynthetic proc...	1	0	0.01	1	1	0	0.09	1	1	0	0.01	1	1	0	0.02	1
GO:0006968	cellular defense response	14	1	0.2	0.18241	14	0	1.19	1	14	1	0.21	0.19044	14	0	0.3	1
GO:0006970	response to osmotic stress	58	0	0.83	1	58	4	4.94	0.7388	58	1	0.87	0.58363	58	2	1.26	0.35883
GO:0006971	hypotonic response	6	0	0.09	1	6	1	0.51	0.41366	6	0	0.09	1	6	0	0.13	1
GO:0006972	hyperosmotic response	24	0	0.34	1	24	0	2.04	1	24	0	0.36	1	24	0	0.52	1
GO:0006974	cellular response to DNA damage stimulus	576	10	8.22	0.30934	576	54	49.03	0.24579	576	11	8.62	0.24698	576	13	12.48	0.47999
GO:0006975	DNA damage induced protein phosphorylati...	6	0	0.09	1	6	0	0.51	1	6	0	0.09	1	6	0	0.13	1
GO:0006977	DNA damage response, signal transduction...	9	0	0.13	1	9	1	0.77	0.55105	9	0	0.13	1	9	1	0.19	0.17895
GO:0006978	DNA damage response, signal transduction...	12	0	0.17	1	12	1	1.02	0.65626	12	0	0.18	1	12	0	0.26	1
GO:0006979	response to oxidative stress	270	5	3.86	0.34245	270	33	22.98	0.02239	270	8	4.04	0.05112	270	11	5.85	0.03402
GO:0006982	response to lipid hydroperoxide	3	0	0.04	1	3	0	0.26	1	3	1	0.04	0.04425	3	0	0.06	1
GO:0006983	ER overload response	10	0	0.14	1	10	0	0.85	1	10	1	0.15	0.14005	10	0	0.22	1
GO:0006984	ER-nucleus signaling pathway	44	1	0.63	0.46924	44	7	3.75	0.07651	44	1	0.66	0.48545	44	2	0.95	0.24682
GO:0006986	response to unfolded protein	67	1	0.96	0.61906	67	15	5.7	0.00042	67	1	1	0.63665	67	3	1.45	0.17735
GO:0006987	activation of signaling protein activity...	4	0	0.06	1	4	0	0.34	1	4	0	0.06	1	4	0	0.09	1
GO:0006990	positive regulation of transcription fro...	1	0	0.01	1	1	1	0.09	0.08512	1	0	0.01	1	1	0	0.02	1
GO:0006991	response to sterol depletion	6	1	0.09	0.08268	6	1	0.51	0.41366	6	0	0.09	1	6	0	0.13	1
GO:0006995	cellular response to nitrogen starvation	17	0	0.24	1	17	2	1.45	0.4311	17	1	0.25	0.22628	17	1	0.37	0.31099
GO:0006996	organelle organization	2495	57	35.62	0.00021	2495	335	212.38	6.5e-19	2495	43	37.36	0.18133	2495	68	54.05	0.02681
GO:0006997	nucleus organization	74	0	1.06	1	74	13	6.3	0.00912	74	0	1.11	1	74	5	1.6	0.02218
GO:0006998	nuclear envelope organization	20	0	0.29	1	20	6	1.7	0.00514	20	0	0.3	1	20	2	0.43	0.06884
GO:0006999	nuclear pore organization	10	0	0.14	1	10	1	0.85	0.58928	10	0	0.15	1	10	0	0.22	1
GO:0007000	nucleolus organization	7	0	0.1	1	7	1	0.6	0.46359	7	0	0.1	1	7	0	0.15	1
GO:0007004	telomere maintenance via telomerase	10	0	0.14	1	10	1	0.85	0.58928	10	0	0.15	1	10	0	0.22	1
GO:0007005	mitochondrion organization	279	11	3.98	0.00234	279	49	23.75	8.7e-07	279	5	4.18	0.40621	279	7	6.04	0.40094
GO:0007006	mitochondrial membrane organization	67	3	0.96	0.07086	67	12	5.7	0.01029	67	2	1	0.26538	67	4	1.45	0.05737
GO:0007007	inner mitochondrial membrane organizatio...	13	2	0.19	0.01428	13	4	1.11	0.02002	13	0	0.19	1	13	0	0.28	1
GO:0007008	outer mitochondrial membrane organizatio...	5	0	0.07	1	5	3	0.43	0.0054	5	0	0.07	1	5	1	0.11	0.10374
GO:0007009	plasma membrane organization	181	3	2.58	0.47933	181	32	15.41	5.7e-05	181	2	2.71	0.75684	181	4	3.92	0.55384
GO:0007010	cytoskeleton organization	872	16	12.45	0.1839	872	129	74.23	2.8e-10	872	16	13.06	0.23609	872	24	18.89	0.13754
GO:0007015	actin filament organization	260	1	3.71	0.9768	260	34	22.13	0.00799	260	5	3.89	0.34989	260	11	5.63	0.02688
GO:0007016	cytoskeletal anchoring at plasma membran...	8	0	0.11	1	8	3	0.68	0.02489	8	0	0.12	1	8	0	0.17	1
GO:0007017	microtubule-based process	501	15	7.15	0.00584	501	82	42.65	6.1e-09	501	15	7.5	0.00886	501	17	10.85	0.04666
GO:0007018	microtubule-based movement	179	6	2.56	0.04385	179	33	15.24	1.8e-05	179	8	2.68	0.00567	179	6	3.88	0.19345
GO:0007019	microtubule depolymerization	39	0	0.56	1	39	8	3.32	0.01537	39	1	0.58	0.44505	39	1	0.84	0.57473
GO:0007020	microtubule nucleation	13	2	0.19	0.01428	13	0	1.11	1	13	0	0.19	1	13	0	0.28	1
GO:0007021	tubulin complex assembly	4	0	0.06	1	4	0	0.34	1	4	0	0.06	1	4	0	0.09	1
GO:0007023	post-chaperonin tubulin folding pathway	3	0	0.04	1	3	0	0.26	1	3	0	0.04	1	3	0	0.06	1
GO:0007026	negative regulation of microtubule depol...	26	0	0.37	1	26	6	2.21	0.01969	26	1	0.39	0.32461	26	1	0.56	0.43438
GO:0007028	cytoplasm organization	9	0	0.13	1	9	2	0.77	0.17495	9	0	0.13	1	9	1	0.19	0.17895
GO:0007029	endoplasmic reticulum organization	33	1	0.47	0.37808	33	8	2.81	0.00546	33	3	0.49	0.01301	33	0	0.71	1
GO:0007030	Golgi organization	57	1	0.81	0.55995	57	12	4.85	0.00267	57	0	0.85	1	57	3	1.23	0.12604
GO:0007031	peroxisome organization	34	1	0.49	0.38698	34	2	2.89	0.79804	34	1	0.51	0.40149	34	0	0.74	1
GO:0007032	endosome organization	28	0	0.4	1	28	6	2.38	0.02787	28	1	0.42	0.34471	28	0	0.61	1
GO:0007033	vacuole organization	88	1	1.26	0.71868	88	11	7.49	0.12681	88	2	1.32	0.38045	88	1	1.91	0.85509
GO:0007034	vacuolar transport	60	3	0.86	0.05436	60	12	5.11	0.00416	60	2	0.9	0.22655	60	4	1.3	0.04098
GO:0007035	vacuolar acidification	3	0	0.04	1	3	0	0.26	1	3	0	0.04	1	3	0	0.06	1
GO:0007040	lysosome organization	35	1	0.5	0.39574	35	6	2.98	0.07266	35	1	0.52	0.41047	35	0	0.76	1
GO:0007041	lysosomal transport	43	3	0.61	0.02335	43	9	3.66	0.00913	43	2	0.64	0.13547	43	3	0.93	0.06595
GO:0007042	lysosomal lumen acidification	5	0	0.07	1	5	1	0.43	0.35909	5	0	0.07	1	5	0	0.11	1
GO:0007043	cell-cell junction assembly	50	1	0.71	0.51321	50	7	4.26	0.1295	50	1	0.75	0.53008	50	2	1.08	0.29518
GO:0007044	cell-substrate junction assembly	59	1	0.84	0.57246	59	6	5.02	0.38798	59	2	0.88	0.22103	59	5	1.28	0.00895
GO:0007045	cell-substrate adherens junction assembl...	50	1	0.71	0.51321	50	6	4.26	0.25019	50	1	0.75	0.53008	50	4	1.08	0.02286
GO:0007049	cell cycle	1266	13	18.08	0.91951	1266	158	107.76	4.7e-07	1266	21	18.95	0.34514	1266	34	27.43	0.11501
GO:0007050	cell cycle arrest	119	1	1.7	0.82028	119	23	10.13	0.00016	119	3	1.78	0.26384	119	4	2.58	0.25794
GO:0007051	spindle organization	81	3	1.16	0.10957	81	11	6.89	0.08145	81	2	1.21	0.34269	81	2	1.75	0.52656
GO:0007052	mitotic spindle organization	39	2	0.56	0.10673	39	5	3.32	0.23508	39	1	0.58	0.44505	39	0	0.84	1
GO:0007056	spindle assembly involved in female meio...	2	0	0.03	1	2	0	0.17	1	2	0	0.03	1	2	0	0.04	1
GO:0007057	spindle assembly involved in female meio...	2	0	0.03	1	2	0	0.17	1	2	0	0.03	1	2	0	0.04	1
GO:0007059	chromosome segregation	167	1	2.38	0.91033	167	15	14.22	0.45341	167	2	2.5	0.71636	167	7	3.62	0.07176
GO:0007060	male meiosis chromosome segregation	3	0	0.04	1	3	0	0.26	1	3	0	0.04	1	3	0	0.06	1
GO:0007062	sister chromatid cohesion	34	0	0.49	1	34	3	2.89	0.56209	34	1	0.51	0.40149	34	2	0.74	0.1675
GO:0007063	regulation of sister chromatid cohesion	11	0	0.16	1	11	1	0.94	0.62426	11	0	0.16	1	11	0	0.24	1
GO:0007064	mitotic sister chromatid cohesion	12	0	0.17	1	12	1	1.02	0.65626	12	0	0.18	1	12	1	0.26	0.23119
GO:0007065	male meiosis sister chromatid cohesion	1	0	0.01	1	1	0	0.09	1	1	0	0.01	1	1	0	0.02	1
GO:0007066	female meiosis sister chromatid cohesion	4	0	0.06	1	4	0	0.34	1	4	0	0.06	1	4	0	0.09	1
GO:0007067	mitotic nuclear division	349	5	4.98	0.55926	349	43	29.71	0.00902	349	5	5.23	0.60142	349	9	7.56	0.34519
GO:0007072	positive regulation of transcription on ...	1	0	0.01	1	1	0	0.09	1	1	0	0.01	1	1	0	0.02	1
GO:0007076	mitotic chromosome condensation	11	0	0.16	1	11	0	0.94	1	11	0	0.16	1	11	1	0.24	0.21415
GO:0007080	mitotic metaphase plate congression	14	0	0.2	1	14	1	1.19	0.71233	14	0	0.21	1	14	0	0.3	1
GO:0007084	mitotic nuclear envelope reassembly	3	0	0.04	1	3	0	0.26	1	3	0	0.04	1	3	1	0.06	0.0636
GO:0007088	regulation of mitosis	95	2	1.36	0.3942	95	11	8.09	0.18349	95	1	1.42	0.76223	95	1	2.06	0.87578
GO:0007089	traversing start control point of mitoti...	3	0	0.04	1	3	0	0.26	1	3	0	0.04	1	3	1	0.06	0.0636
GO:0007091	metaphase/anaphase transition of mitotic...	38	0	0.54	1	38	2	3.23	0.84594	38	0	0.57	1	38	0	0.82	1
GO:0007092	activation of mitotic anaphase-promoting...	2	0	0.03	1	2	0	0.17	1	2	0	0.03	1	2	0	0.04	1
GO:0007093	mitotic cell cycle checkpoint	97	0	1.38	1	97	9	8.26	0.44485	97	2	1.45	0.4276	97	1	2.1	0.88113
GO:0007094	mitotic spindle assembly checkpoint	22	0	0.31	1	22	1	1.87	0.8589	22	0	0.33	1	22	0	0.48	1
GO:0007095	mitotic G2 DNA damage checkpoint	12	0	0.17	1	12	0	1.02	1	12	0	0.18	1	12	0	0.26	1
GO:0007096	regulation of exit from mitosis	10	0	0.14	1	10	1	0.85	0.58928	10	0	0.15	1	10	1	0.22	0.19674
GO:0007097	nuclear migration	8	0	0.11	1	8	4	0.68	0.00277	8	0	0.12	1	8	0	0.17	1
GO:0007098	centrosome cycle	47	0	0.67	1	47	3	4	0.77527	47	0	0.7	1	47	1	1.02	0.64322
GO:0007099	centriole replication	17	0	0.24	1	17	0	1.45	1	17	0	0.25	1	17	1	0.37	0.31099
GO:0007100	mitotic centrosome separation	5	0	0.07	1	5	1	0.43	0.35909	5	0	0.07	1	5	0	0.11	1
GO:0007108	cytokinesis, initiation of separation	1	0	0.01	1	1	0	0.09	1	1	0	0.01	1	1	0	0.02	1
GO:0007109	cytokinesis, completion of separation	3	0	0.04	1	3	0	0.26	1	3	0	0.04	1	3	0	0.06	1
GO:0007113	endomitotic cell cycle	2	0	0.03	1	2	1	0.17	0.163	2	0	0.03	1	2	0	0.04	1
GO:0007126	meiotic nuclear division	166	1	2.37	0.90902	166	10	14.13	0.9076	166	1	2.49	0.9191	166	2	3.6	0.87778
GO:0007127	meiosis I	72	1	1.03	0.64558	72	3	6.13	0.95099	72	0	1.08	1	72	0	1.56	1
GO:0007128	meiotic prophase I	2	0	0.03	1	2	0	0.17	1	2	0	0.03	1	2	0	0.04	1
GO:0007129	synapsis	36	1	0.51	0.40439	36	1	3.06	0.95947	36	0	0.54	1	36	0	0.78	1
GO:0007130	synaptonemal complex assembly	16	1	0.23	0.20561	16	1	1.36	0.75925	16	0	0.24	1	16	0	0.35	1
GO:0007131	reciprocal meiotic recombination	26	0	0.37	1	26	0	2.21	1	26	0	0.39	1	26	0	0.56	1
GO:0007135	meiosis II	8	0	0.11	1	8	0	0.68	1	8	0	0.12	1	8	0	0.17	1
GO:0007140	male meiosis	34	0	0.49	1	34	1	2.89	0.95156	34	0	0.51	1	34	0	0.74	1
GO:0007141	male meiosis I	16	0	0.23	1	16	1	1.36	0.75925	16	0	0.24	1	16	0	0.35	1
GO:0007143	female meiotic division	25	0	0.36	1	25	1	2.13	0.89199	25	0	0.37	1	25	0	0.54	1
GO:0007144	female meiosis I	7	0	0.1	1	7	1	0.6	0.46359	7	0	0.1	1	7	0	0.15	1
GO:0007147	female meiosis II	1	0	0.01	1	1	0	0.09	1	1	0	0.01	1	1	0	0.02	1
GO:0007154	cell communication	5781	76	82.54	0.82196	5781	434	492.09	0.99952	5781	90	86.55	0.34999	5781	138	125.24	0.09577
GO:0007155	cell adhesion	904	11	12.91	0.74795	904	84	76.95	0.2106	904	15	13.53	0.3788	904	23	19.58	0.24204
GO:0007156	homophilic cell adhesion	76	0	1.09	1	76	8	6.47	0.31896	76	2	1.14	0.31527	76	2	1.65	0.49259
GO:0007157	heterophilic cell-cell adhesion	34	0	0.49	1	34	3	2.89	0.56209	34	0	0.51	1	34	1	0.74	0.52542
GO:0007158	neuron cell-cell adhesion	7	0	0.1	1	7	0	0.6	1	7	0	0.1	1	7	0	0.15	1
GO:0007159	leukocyte cell-cell adhesion	45	0	0.64	1	45	0	3.83	1	45	0	0.67	1	45	1	0.97	0.6272
GO:0007160	cell-matrix adhesion	157	2	2.24	0.65874	157	16	13.36	0.26186	157	4	2.35	0.20946	157	7	3.4	0.0552
GO:0007161	calcium-independent cell-matrix adhesion	3	0	0.04	1	3	0	0.26	1	3	1	0.04	0.04425	3	0	0.06	1
GO:0007162	negative regulation of cell adhesion	118	2	1.68	0.50418	118	10	10.04	0.55381	118	0	1.77	1	118	4	2.56	0.25319
GO:0007163	establishment or maintenance of cell pol...	118	1	1.68	0.81767	118	20	10.04	0.00222	118	4	1.77	0.10138	118	0	2.56	1
GO:0007164	establishment of tissue polarity	40	0	0.57	1	40	3	3.4	0.67349	40	1	0.6	0.45338	40	3	0.87	0.05532
GO:0007165	signal transduction	5266	64	75.19	0.94483	5266	373	448.25	1	5266	75	78.84	0.71439	5266	115	114.09	0.47851
GO:0007166	cell surface receptor signaling pathway	3580	41	51.11	0.95357	3580	186	304.74	1	3580	32	53.6	0.99981	3580	56	77.56	0.99811
GO:0007167	enzyme linked receptor protein signaling...	681	15	9.72	0.06505	681	64	57.97	0.21766	681	12	10.2	0.32334	681	22	14.75	0.04147
GO:0007168	receptor guanylyl cyclase signaling path...	5	0	0.07	1	5	0	0.43	1	5	0	0.07	1	5	1	0.11	0.10374
GO:0007169	transmembrane receptor protein tyrosine ...	415	9	5.93	0.14145	415	43	35.33	0.10337	415	7	6.21	0.42851	415	13	8.99	0.11889
GO:0007171	activation of transmembrane receptor pro...	6	0	0.09	1	6	0	0.51	1	6	0	0.09	1	6	0	0.13	1
GO:0007172	signal complex assembly	2	1	0.03	0.02835	2	1	0.17	0.163	2	0	0.03	1	2	0	0.04	1
GO:0007173	epidermal growth factor receptor signali...	69	1	0.99	0.62989	69	9	5.87	0.1301	69	1	1.03	0.64748	69	4	1.49	0.06261
GO:0007174	epidermal growth factor catabolic proces...	1	0	0.01	1	1	0	0.09	1	1	0	0.01	1	1	0	0.02	1
GO:0007175	negative regulation of epidermal growth ...	8	0	0.11	1	8	2	0.68	0.14385	8	0	0.12	1	8	1	0.17	0.16076
GO:0007176	regulation of epidermal growth factor-ac...	21	0	0.3	1	21	3	1.79	0.26323	21	1	0.31	0.27163	21	3	0.45	0.01005
GO:0007178	transmembrane receptor protein serine/th...	280	6	4	0.21228	280	23	23.83	0.60283	280	5	4.19	0.40917	280	8	6.07	0.2628
GO:0007179	transforming growth factor beta receptor...	132	3	1.88	0.2918	132	11	11.24	0.5749	132	3	1.98	0.31682	132	4	2.86	0.32091
GO:0007181	transforming growth factor beta receptor...	3	0	0.04	1	3	0	0.26	1	3	0	0.04	1	3	1	0.06	0.0636
GO:0007182	common-partner SMAD protein phosphorylat...	6	0	0.09	1	6	2	0.51	0.08625	6	0	0.09	1	6	0	0.13	1
GO:0007183	SMAD protein complex assembly	13	1	0.19	0.17056	13	2	1.11	0.30494	13	0	0.19	1	13	0	0.28	1
GO:0007184	SMAD protein import into nucleus	20	0	0.29	1	20	4	1.7	0.08459	20	1	0.3	0.26055	20	0	0.43	1
GO:0007185	transmembrane receptor protein tyrosine ...	2	0	0.03	1	2	0	0.17	1	2	0	0.03	1	2	0	0.04	1
GO:0007186	G-protein coupled receptor signaling pat...	1982	9	28.3	1	1982	44	168.71	1	1982	8	29.67	1	1982	18	42.94	1
GO:0007187	G-protein coupled receptor signaling pat...	117	0	1.67	1	117	7	9.96	0.87906	117	1	1.75	0.82968	117	4	2.53	0.24846
GO:0007188	adenylate cyclase-modulating G-protein c...	108	0	1.54	1	108	7	9.19	0.82299	108	1	1.62	0.80477	108	4	2.34	0.20691
GO:0007189	adenylate cyclase-activating G-protein c...	46	0	0.66	1	46	3	3.92	0.76253	46	0	0.69	1	46	1	1	0.6353
GO:0007190	activation of adenylate cyclase activity	17	0	0.24	1	17	3	1.45	0.17151	17	0	0.25	1	17	1	0.37	0.31099
GO:0007191	adenylate cyclase-activating dopamine re...	9	0	0.13	1	9	1	0.77	0.55105	9	0	0.13	1	9	1	0.19	0.17895
GO:0007192	adenylate cyclase-activating serotonin r...	1	0	0.01	1	1	0	0.09	1	1	0	0.01	1	1	0	0.02	1
GO:0007193	adenylate cyclase-inhibiting G-protein c...	45	0	0.64	1	45	2	3.83	0.90557	45	1	0.67	0.49317	45	1	0.97	0.6272
GO:0007194	negative regulation of adenylate cyclase...	14	0	0.2	1	14	0	1.19	1	14	0	0.21	1	14	0	0.3	1
GO:0007195	adenylate cyclase-inhibiting dopamine re...	5	0	0.07	1	5	0	0.43	1	5	0	0.07	1	5	0	0.11	1
GO:0007196	adenylate cyclase-inhibiting G-protein c...	7	0	0.1	1	7	1	0.6	0.46359	7	1	0.1	0.10023	7	0	0.15	1
GO:0007197	adenylate cyclase-inhibiting G-protein c...	1	0	0.01	1	1	0	0.09	1	1	0	0.01	1	1	0	0.02	1
GO:0007198	adenylate cyclase-inhibiting serotonin r...	2	0	0.03	1	2	0	0.17	1	2	0	0.03	1	2	0	0.04	1
GO:0007199	G-protein coupled receptor signaling pat...	9	0	0.13	1	9	0	0.77	1	9	0	0.13	1	9	0	0.19	1
GO:0007200	phospholipase C-activating G-protein cou...	58	1	0.83	0.56625	58	2	4.94	0.96346	58	0	0.87	1	58	2	1.26	0.35883
GO:0007202	activation of phospholipase C activity	15	0	0.21	1	15	1	1.28	0.73683	15	0	0.22	1	15	0	0.32	1
GO:0007204	positive regulation of cytosolic calcium...	207	2	2.96	0.79781	207	13	17.62	0.90479	207	0	3.1	1	207	4	4.48	0.65915
GO:0007205	protein kinase C-activating G-protein co...	29	0	0.41	1	29	4	2.47	0.23032	29	0	0.43	1	29	1	0.63	0.4704
GO:0007206	phospholipase C-activating G-protein cou...	2	0	0.03	1	2	0	0.17	1	2	0	0.03	1	2	0	0.04	1
GO:0007207	phospholipase C-activating G-protein cou...	1	0	0.01	1	1	0	0.09	1	1	0	0.01	1	1	0	0.02	1
GO:0007208	phospholipase C-activating serotonin rec...	3	0	0.04	1	3	0	0.26	1	3	0	0.04	1	3	0	0.06	1
GO:0007210	serotonin receptor signaling pathway	14	0	0.2	1	14	0	1.19	1	14	0	0.21	1	14	0	0.3	1
GO:0007212	dopamine receptor signaling pathway	28	0	0.4	1	28	9	2.38	0.00036	28	0	0.42	1	28	3	0.61	0.02215
GO:0007213	G-protein coupled acetylcholine receptor...	8	0	0.11	1	8	0	0.68	1	8	0	0.12	1	8	0	0.17	1
GO:0007214	gamma-aminobutyric acid signaling pathwa...	23	1	0.33	0.28175	23	2	1.96	0.59438	23	0	0.34	1	23	2	0.5	0.0879
GO:0007215	glutamate receptor signaling pathway	66	1	0.94	0.61352	66	6	5.62	0.49601	66	3	0.99	0.07644	66	1	1.43	0.76495
GO:0007216	G-protein coupled glutamate receptor sig...	14	0	0.2	1	14	1	1.19	0.71233	14	1	0.21	0.19044	14	0	0.3	1
GO:0007217	tachykinin receptor signaling pathway	8	0	0.11	1	8	1	0.68	0.50926	8	0	0.12	1	8	1	0.17	0.16076
GO:0007218	neuropeptide signaling pathway	75	1	1.07	0.66059	75	3	6.38	0.95976	75	1	1.12	0.67809	75	1	1.62	0.80714
GO:0007219	Notch signaling pathway	117	1	1.67	0.81501	117	10	9.96	0.54269	117	2	1.75	0.52503	117	3	2.53	0.46695
GO:0007220	Notch receptor processing	7	0	0.1	1	7	1	0.6	0.46359	7	0	0.1	1	7	0	0.15	1
GO:0007221	positive regulation of transcription of ...	4	0	0.06	1	4	0	0.34	1	4	0	0.06	1	4	0	0.09	1
GO:0007223	Wnt signaling pathway, calcium modulatin...	6	0	0.09	1	6	0	0.51	1	6	0	0.09	1	6	0	0.13	1
GO:0007224	smoothened signaling pathway	114	3	1.63	0.22283	114	10	9.7	0.50879	114	2	1.71	0.51113	114	3	2.47	0.45007
GO:0007225	patched ligand maturation	1	0	0.01	1	1	0	0.09	1	1	0	0.01	1	1	0	0.02	1
GO:0007227	signal transduction downstream of smooth...	4	0	0.06	1	4	1	0.34	0.29945	4	0	0.06	1	4	0	0.09	1
GO:0007228	positive regulation of hh target transcr...	3	0	0.04	1	3	1	0.26	0.23426	3	0	0.04	1	3	0	0.06	1
GO:0007229	integrin-mediated signaling pathway	103	2	1.47	0.43384	103	10	8.77	0.38041	103	0	1.54	1	103	1	2.23	0.89584
GO:0007231	osmosensory signaling pathway	1	0	0.01	1	1	0	0.09	1	1	0	0.01	1	1	0	0.02	1
GO:0007249	I-kappaB kinase/NF-kappaB signaling	198	2	2.83	0.77718	198	16	16.85	0.62373	198	4	2.96	0.34468	198	5	4.29	0.42842
GO:0007250	activation of NF-kappaB-inducing kinase ...	15	0	0.21	1	15	0	1.28	1	15	0	0.22	1	15	0	0.32	1
GO:0007252	I-kappaB phosphorylation	13	0	0.19	1	13	2	1.11	0.30494	13	0	0.19	1	13	0	0.28	1
GO:0007253	cytoplasmic sequestering of NF-kappaB	7	0	0.1	1	7	2	0.6	0.11411	7	0	0.1	1	7	0	0.15	1
GO:0007254	JNK cascade	157	2	2.24	0.65874	157	16	13.36	0.26186	157	2	2.35	0.6841	157	6	3.4	0.1266
GO:0007256	activation of JNKK activity	6	0	0.09	1	6	0	0.51	1	6	0	0.09	1	6	0	0.13	1
GO:0007257	activation of JUN kinase activity	25	0	0.36	1	25	4	2.13	0.15885	25	0	0.37	1	25	3	0.54	0.01631
GO:0007258	JUN phosphorylation	4	0	0.06	1	4	1	0.34	0.29945	4	0	0.06	1	4	0	0.09	1
GO:0007259	JAK-STAT cascade	122	2	1.74	0.52196	122	9	10.38	0.72059	122	1	1.83	0.84213	122	2	2.64	0.74514
GO:0007260	tyrosine phosphorylation of STAT protein	52	1	0.74	0.52705	52	2	4.43	0.94305	52	0	0.78	1	52	1	1.13	0.68031
GO:0007262	STAT protein import into nucleus	8	0	0.11	1	8	0	0.68	1	8	0	0.12	1	8	0	0.17	1
GO:0007263	nitric oxide mediated signal transductio...	18	1	0.26	0.22815	18	1	1.53	0.79852	18	0	0.27	1	18	1	0.39	0.32593
GO:0007264	small GTPase mediated signal transductio...	587	9	8.38	0.46163	587	71	49.97	0.00163	587	17	8.79	0.00757	587	25	12.72	0.0011
GO:0007265	Ras protein signal transduction	418	7	5.97	0.38846	418	47	35.58	0.03017	418	13	6.26	0.0107	418	17	9.06	0.01011
GO:0007266	Rho protein signal transduction	204	3	2.91	0.55954	204	20	17.36	0.28687	204	9	3.05	0.00373	204	9	4.42	0.03419
GO:0007267	cell-cell signaling	843	17	12.04	0.09706	843	91	71.76	0.01079	843	20	12.62	0.02922	843	31	18.26	0.00303
GO:0007268	synaptic transmission	529	12	7.55	0.07816	529	72	45.03	4.7e-05	529	16	7.92	0.00636	529	18	11.46	0.0406
GO:0007269	neurotransmitter secretion	88	1	1.26	0.71868	88	12	7.49	0.06923	88	1	1.32	0.73563	88	3	1.91	0.29768
GO:0007270	neuron-neuron synaptic transmission	132	4	1.88	0.1207	132	16	11.24	0.09532	132	2	1.98	0.59043	132	6	2.86	0.06766
GO:0007271	synaptic transmission, cholinergic	22	0	0.31	1	22	1	1.87	0.8589	22	1	0.33	0.28255	22	1	0.48	0.38253
GO:0007272	ensheathment of neurons	110	3	1.57	0.20795	110	13	9.36	0.14197	110	1	1.65	0.8106	110	1	2.38	0.91072
GO:0007274	neuromuscular synaptic transmission	20	0	0.29	1	20	1	1.7	0.83139	20	0	0.3	1	20	0	0.43	1
GO:0007275	multicellular organismal development	4129	73	58.95	0.02526	4129	379	351.47	0.04636	4129	71	61.82	0.10738	4129	89	89.45	0.54107
GO:0007276	gamete generation	481	3	6.87	0.96951	481	31	40.94	0.96224	481	3	7.2	0.97648	481	4	10.42	0.99333
GO:0007281	germ cell development	207	2	2.96	0.79781	207	13	17.62	0.90479	207	1	3.1	0.95667	207	2	4.48	0.94093
GO:0007283	spermatogenesis	375	2	5.35	0.97175	375	25	31.92	0.92119	375	3	5.61	0.92192	375	3	8.12	0.98869
GO:0007285	primary spermatocyte growth	1	0	0.01	1	1	0	0.09	1	1	0	0.01	1	1	0	0.02	1
GO:0007286	spermatid development	112	0	1.6	1	112	7	9.53	0.85005	112	1	1.68	0.81626	112	1	2.43	0.91456
GO:0007288	sperm axoneme assembly	7	0	0.1	1	7	0	0.6	1	7	0	0.1	1	7	0	0.15	1
GO:0007289	spermatid nucleus differentiation	20	0	0.29	1	20	1	1.7	0.83139	20	0	0.3	1	20	0	0.43	1
GO:0007290	spermatid nucleus elongation	4	0	0.06	1	4	0	0.34	1	4	0	0.06	1	4	0	0.09	1
GO:0007291	sperm individualization	1	0	0.01	1	1	0	0.09	1	1	0	0.01	1	1	0	0.02	1
GO:0007292	female gamete generation	94	1	1.34	0.74204	94	4	8	0.964	94	0	1.41	1	94	1	2.04	0.87301
GO:0007296	vitellogenesis	2	0	0.03	1	2	0	0.17	1	2	0	0.03	1	2	1	0.04	0.04286
GO:0007308	oocyte construction	2	0	0.03	1	2	0	0.17	1	2	0	0.03	1	2	0	0.04	1
GO:0007309	oocyte axis specification	2	0	0.03	1	2	0	0.17	1	2	0	0.03	1	2	0	0.04	1
GO:0007314	oocyte anterior/posterior axis specifica...	2	0	0.03	1	2	0	0.17	1	2	0	0.03	1	2	0	0.04	1
GO:0007315	pole plasm assembly	2	0	0.03	1	2	0	0.17	1	2	0	0.03	1	2	0	0.04	1
GO:0007320	insemination	13	0	0.19	1	13	0	1.11	1	13	0	0.19	1	13	0	0.28	1
GO:0007321	sperm displacement	1	0	0.01	1	1	0	0.09	1	1	0	0.01	1	1	0	0.02	1
GO:0007338	single fertilization	96	2	1.37	0.39923	96	10	8.17	0.29976	96	0	1.44	1	96	0	2.08	1
GO:0007339	binding of sperm to zona pellucida	35	1	0.5	0.39574	35	9	2.98	0.00212	35	0	0.52	1	35	0	0.76	1
GO:0007340	acrosome reaction	23	0	0.33	1	23	1	1.96	0.87092	23	0	0.34	1	23	0	0.5	1
GO:0007341	penetration of zona pellucida	7	0	0.1	1	7	0	0.6	1	7	0	0.1	1	7	0	0.15	1
GO:0007342	fusion of sperm to egg plasma membrane	9	0	0.13	1	9	0	0.77	1	9	0	0.13	1	9	0	0.19	1
GO:0007343	egg activation	8	0	0.11	1	8	0	0.68	1	8	0	0.12	1	8	0	0.17	1
GO:0007346	regulation of mitotic cell cycle	319	4	4.55	0.67074	319	28	27.15	0.46137	319	6	4.78	0.34417	319	3	6.91	0.97047
GO:0007349	cellularization	1	0	0.01	1	1	0	0.09	1	1	0	0.01	1	1	0	0.02	1
GO:0007350	blastoderm segmentation	11	0	0.16	1	11	1	0.94	0.62426	11	0	0.16	1	11	0	0.24	1
[truncated: 10,970 more rows]

## Sheet: motif_containing_genes
	Most significantly enriched GO terms in motif containing genes
RGTGTATCTT				CTGATCAHHT				GGAKTGTTCG				CRACACRGGAAC				ATGCCGGGAG				GMCAACTCAGMT				GCYCGCTTGC				CCACYTGTTC				ACTTYYCAGGGT				CTCCCATC				TTTCCTTT				CTGSTTCCCGGG				CTTTTGAAGA
Category	Term	PValue		Category	Term	PValue		Category	Term	PValue		Category	Term	PValue		Category	Term	PValue		Category	Term	PValue		Category	Term	PValue		Category	Term	PValue		Category	Term	PValue		Category	Term	PValue		Category	Term	PValue		Category	Term	PValue		Category	Term
GOTERM_CC_FAT	GO:0005773~vacuole	0.019044		GOTERM_CC_FAT	GO:0014069~postsynaptic density	0.000116532		GOTERM_BP_FAT	GO:0010551~regulation of specific transcription from RNA polymerase II promoter	0.00262181		GOTERM_BP_FAT	GO:0007264~small GTPase mediated signal transduction	0.00147479		GOTERM_CC_FAT	GO:0005886~plasma membrane	0.000104808		GOTERM_BP_FAT	GO:0046854~phosphoinositide phosphorylation	0.000612		GOTERM_BP_FAT	GO:0006350~transcription	1.18299e-05		GOTERM_BP_FAT	GO:0007242~intracellular signaling cascade	5.46454e-07		GOTERM_BP_FAT	GO:0007242~intracellular signaling cascade	0.000522679		GOTERM_BP_FAT	GO:0006350~transcription	5.20288e-09		GOTERM_BP_FAT	GO:0045449~regulation of transcription	3.70381e-10		GOTERM_CC_FAT	GO:0005578~proteinaceous extracellular matrix	0.000162063		GOTERM_BP_FAT	GO:0015031~protein transport
GOTERM_BP_FAT	GO:0006350~transcription	0.0256409		GOTERM_CC_FAT	GO:0043005~neuron projection	0.000823274		GOTERM_BP_FAT	GO:0032583~regulation of gene-specific transcription	0.00699521		GOTERM_BP_FAT	GO:0007242~intracellular signaling cascade	0.00942151		GOTERM_CC_FAT	GO:0005794~Golgi apparatus	0.000351577		GOTERM_BP_FAT	GO:0046834~lipid phosphorylation	0.000772		GOTERM_BP_FAT	GO:0006796~phosphate metabolic process	6.08009e-05		GOTERM_CC_FAT	GO:0000267~cell fraction	1.61394e-05		GOTERM_CC_FAT	GO:0019898~extrinsic to membrane	0.000730459		GOTERM_BP_FAT	GO:0006793~phosphorus metabolic process	9.61149e-07		GOTERM_CC_FAT	GO:0045202~synapse	4.38586e-10		GOTERM_CC_FAT	GO:0031012~extracellular matrix	0.000288769		GOTERM_BP_FAT	GO:0045184~establishment of protein localization
GOTERM_BP_FAT	GO:0045449~regulation of transcription	0.0289658		GOTERM_BP_FAT	GO:0006941~striated muscle contraction	0.00187347		GOTERM_BP_FAT	GO:0008543~fibroblast growth factor receptor signaling pathway	0.0451327		GOTERM_BP_FAT	GO:0051301~cell division	0.00943766		GOTERM_CC_FAT	GO:0044459~plasma membrane part	0.000444805		GOTERM_BP_FAT	GO:0016044~membrane organization	0.00110357		GOTERM_BP_FAT	GO:0006793~phosphorus metabolic process	6.08009e-05		GOTERM_CC_FAT	GO:0019898~extrinsic to membrane	2.28433e-05		GOTERM_CC_FAT	GO:0044459~plasma membrane part	0.0024235		GOTERM_BP_FAT	GO:0006796~phosphate metabolic process	9.61149e-07		GOTERM_BP_FAT	GO:0006793~phosphorus metabolic process	9.44247e-10		GOTERM_BP_FAT	GO:0007242~intracellular signaling cascade	0.000697447		GOTERM_BP_FAT	GO:0008104~protein localization
GOTERM_BP_FAT	GO:0051130~positive regulation of cellular component organization	0.0333358		GOTERM_BP_FAT	GO:0007155~cell adhesion	0.00189278		GOTERM_BP_FAT	GO:0006869~lipid transport	0.0463429		GOTERM_CC_FAT	GO:0005938~cell cortex	0.0171638		GOTERM_CC_FAT	GO:0030425~dendrite	0.000844386		GOTERM_BP_FAT	GO:0030258~lipid modification	0.00354488		GOTERM_BP_FAT	GO:0045449~regulation of transcription	9.50231e-05		GOTERM_BP_FAT	GO:0010629~negative regulation of gene expression	2.60492e-05		GOTERM_CC_FAT	GO:0005886~plasma membrane	0.00531057		GOTERM_BP_FAT	GO:0006468~protein amino acid phosphorylation	1.68872e-06		GOTERM_BP_FAT	GO:0006796~phosphate metabolic process	9.44247e-10		GOTERM_CC_FAT	GO:0000786~nucleosome	0.00101386		GOTERM_CC_FAT	GO:0043228~non-membrane-bounded organelle
GOTERM_BP_FAT	GO:0016044~membrane organization	0.0541405		GOTERM_BP_FAT	GO:0022610~biological adhesion	0.00196987		GOTERM_BP_FAT	GO:0051259~protein oligomerization	0.0482939		GOTERM_BP_FAT	GO:0007266~Rho protein signal transduction	0.0213619		GOTERM_CC_FAT	GO:0019898~extrinsic to membrane	0.00103329		GOTERM_BP_FAT	GO:0007242~intracellular signaling cascade	0.00544659		GOTERM_CC_FAT	GO:0043197~dendritic spine	0.000487454		GOTERM_BP_FAT	GO:0006350~transcription	3.89082e-05		GOTERM_BP_FAT	GO:0007264~small GTPase mediated signal transduction	0.00691347		GOTERM_BP_FAT	GO:0045449~regulation of transcription	1.79349e-06		GOTERM_BP_FAT	GO:0006350~transcription	2.51671e-09		GOTERM_CC_FAT	GO:0044463~cell projection part	0.00170323		GOTERM_CC_FAT	GO:0043232~intracellular non-membrane-bounded organelle
GOTERM_BP_FAT	GO:0007611~learning or memory	0.0587904		GOTERM_BP_FAT	GO:0051726~regulation of cell cycle	0.00257727		GOTERM_BP_FAT	GO:0010876~lipid localization	0.057679		GOTERM_BP_FAT	GO:0048524~positive regulation of viral reproduction	0.0249605		GOTERM_CC_FAT	GO:0045202~synapse	0.00242087		GOTERM_BP_FAT	GO:0006650~glycerophospholipid metabolic process	0.00652687		GOTERM_BP_FAT	GO:0021537~telencephalon development	0.000625925		GOTERM_CC_FAT	GO:0012505~endomembrane system	4.91433e-05		GOTERM_CC_FAT	GO:0070161~anchoring junction	0.00930722		GOTERM_BP_FAT	GO:0016568~chromatin modification	3.68293e-06		GOTERM_CC_FAT	GO:0030054~cell junction	7.79551e-09		GOTERM_BP_FAT	GO:0006334~nucleosome assembly	0.00178119		GOTERM_BP_FAT	GO:0007507~heart development
GOTERM_CC_FAT	GO:0001669~acrosomal vesicle	0.0725094		GOTERM_BP_FAT	GO:0001822~kidney development	0.0029931		GOTERM_BP_FAT	GO:0016052~carbohydrate catabolic process	0.0642677		GOTERM_CC_FAT	GO:0043005~neuron projection	0.0433634		GOTERM_BP_FAT	GO:0007264~small GTPase mediated signal transduction	0.00246102		GOTERM_BP_FAT	GO:0030384~phosphoinositide metabolic process	0.0100366		GOTERM_BP_FAT	GO:0006470~protein amino acid dephosphorylation	0.000720476		GOTERM_BP_FAT	GO:0007264~small GTPase mediated signal transduction	7.41062e-05		GOTERM_BP_FAT	GO:0016477~cell migration	0.0105438		GOTERM_BP_FAT	GO:0016310~phosphorylation	4.54023e-06		GOTERM_CC_FAT	GO:0031981~nuclear lumen	1.56478e-08		GOTERM_BP_FAT	GO:0051056~regulation of small GTPase mediated signal transduction	0.00191105		GOTERM_BP_FAT	GO:0007049~cell cycle
GOTERM_BP_FAT	GO:0035112~genitalia morphogenesis	0.0767914		GOTERM_BP_FAT	GO:0001655~urogenital system development	0.00397281		GOTERM_BP_FAT	GO:0007242~intracellular signaling cascade	0.0953626		GOTERM_BP_FAT	GO:0034109~homotypic cell-cell adhesion	0.0493033		GOTERM_BP_FAT	GO:0007242~intracellular signaling cascade	0.00336062		GOTERM_BP_FAT	GO:0010324~membrane invagination	0.0135117		GOTERM_CC_FAT	GO:0030054~cell junction	0.000720499		GOTERM_CC_FAT	GO:0005624~membrane fraction	9.19831e-05		GOTERM_CC_FAT	GO:0030139~endocytic vesicle	0.0158825		GOTERM_BP_FAT	GO:0010629~negative regulation of gene expression	9.49961e-06		GOTERM_BP_FAT	GO:0044265~cellular macromolecule catabolic process	1.68547e-08		GOTERM_BP_FAT	GO:0031497~chromatin assembly	0.00211948		GOTERM_BP_FAT	GO:0033043~regulation of organelle organization
GOTERM_CC_FAT	GO:0031902~late endosome membrane	0.0796356		GOTERM_CC_FAT	GO:0044459~plasma membrane part	0.00398801		GOTERM_BP_FAT	GO:0007005~mitochondrion organization	0.0977571		GOTERM_CC_FAT	GO:0030424~axon	0.0516781		GOTERM_CC_FAT	GO:0005856~cytoskeleton	0.00425955		GOTERM_BP_FAT	GO:0006897~endocytosis	0.0135117		GOTERM_BP_FAT	GO:0010628~positive regulation of gene expression	0.00079675		GOTERM_CC_FAT	GO:0005626~insoluble fraction	9.55838e-05		GOTERM_CC_FAT	GO:0005912~adherens junction	0.0160056		GOTERM_BP_FAT	GO:0046578~regulation of Ras protein signal transduction	1.93403e-05		GOTERM_BP_FAT	GO:0006468~protein amino acid phosphorylation	2.43354e-08		GOTERM_BP_FAT	GO:0034728~nucleosome organization	0.00230655		GOTERM_CC_FAT	GO:0005856~cytoskeleton
GOTERM_BP_FAT	GO:0042177~negative regulation of protein catabolic process	0.0859691		GOTERM_BP_FAT	GO:0016044~membrane organization	0.00687133						GOTERM_CC_FAT	GO:0000775~chromosome, centromeric region	0.0564948		GOTERM_BP_FAT	GO:0055085~transmembrane transport	0.0044853		GOTERM_BP_FAT	GO:0060562~epithelial tube morphogenesis	0.0167255		GOTERM_BP_FAT	GO:0010558~negative regulation of macromolecule biosynthetic process	0.000924758		GOTERM_CC_FAT	GO:0005794~Golgi apparatus	0.000111682		GOTERM_BP_FAT	GO:0007009~plasma membrane organization	0.0168407		GOTERM_BP_FAT	GO:0006357~regulation of transcription from RNA polymerase II promoter	2.11036e-05		GOTERM_BP_FAT	GO:0019941~modification-dependent protein catabolic process	4.19427e-08		GOTERM_BP_FAT	GO:0065004~protein-DNA complex assembly	0.00230655		GOTERM_BP_FAT	GO:0051493~regulation of cytoskeleton organization
GOTERM_CC_FAT	GO:0005777~peroxisome	0.0924731		GOTERM_BP_FAT	GO:0006357~regulation of transcription from RNA polymerase II promoter	0.00725701						GOTERM_BP_FAT	GO:0050792~regulation of viral reproduction	0.0651962		GOTERM_CC_FAT	GO:0030054~cell junction	0.00493666		GOTERM_BP_FAT	GO:0048598~embryonic morphogenesis	0.0228624		GOTERM_BP_FAT	GO:0045941~positive regulation of transcription	0.000974777		GOTERM_BP_FAT	GO:0006793~phosphorus metabolic process	0.00011927		GOTERM_CC_FAT	GO:0030054~cell junction	0.0185392		GOTERM_BP_FAT	GO:0009890~negative regulation of biosynthetic process	3.03785e-05		GOTERM_BP_FAT	GO:0043632~modification-dependent macromolecule catabolic process	4.19427e-08		GOTERM_BP_FAT	GO:0007155~cell adhesion	0.00246075		GOTERM_CC_FAT	GO:0015630~microtubule cytoskeleton
GOTERM_CC_FAT	GO:0042579~microbody	0.0924731		GOTERM_BP_FAT	GO:0022612~gland morphogenesis	0.00798978						GOTERM_CC_FAT	GO:0030054~cell junction	0.0757066		GOTERM_CC_FAT	GO:0042995~cell projection	0.0107553		GOTERM_BP_FAT	GO:0016192~vesicle-mediated transport	0.0230566		GOTERM_BP_FAT	GO:0031327~negative regulation of cellular biosynthetic process	0.00146135		GOTERM_BP_FAT	GO:0006796~phosphate metabolic process	0.00011927		GOTERM_CC_FAT	GO:0031300~intrinsic to organelle membrane	0.0204464		GOTERM_BP_FAT	GO:0010558~negative regulation of macromolecule biosynthetic process	3.38399e-05		GOTERM_BP_FAT	GO:0044257~cellular protein catabolic process	8.56628e-08		GOTERM_BP_FAT	GO:0022610~biological adhesion	0.00247665		GOTERM_BP_FAT	GO:0007067~mitosis
GOTERM_BP_FAT	GO:0030100~regulation of endocytosis	0.0942472		GOTERM_CC_FAT	GO:0005667~transcription factor complex	0.00800087						GOTERM_BP_FAT	GO:0046626~regulation of insulin receptor signaling pathway	0.0808257		GOTERM_CC_FAT	GO:0015630~microtubule cytoskeleton	0.0135648		GOTERM_CC_FAT	GO:0005886~plasma membrane	0.0261234		GOTERM_BP_FAT	GO:0009890~negative regulation of biosynthetic process	0.00168449		GOTERM_BP_FAT	GO:0046578~regulation of Ras protein signal transduction	0.000127099		GOTERM_CC_FAT	GO:0009898~internal side of plasma membrane	0.0221939		GOTERM_BP_FAT	GO:0031327~negative regulation of cellular biosynthetic process	4.27004e-05		GOTERM_BP_FAT	GO:0051603~proteolysis involved in cellular protein catabolic process	9.8017e-08		GOTERM_BP_FAT	GO:0009968~negative regulation of signal transduction	0.00248096		GOTERM_BP_FAT	GO:0000280~nuclear division
GOTERM_CC_FAT	GO:0030424~axon	0.0986367		GOTERM_BP_FAT	GO:0002065~columnar/cuboidal epithelial cell differentiation	0.00833735						GOTERM_CC_FAT	GO:0042995~cell projection	0.0814585		GOTERM_BP_FAT	GO:0051336~regulation of hydrolase activity	0.0146833		GOTERM_BP_FAT	GO:0035239~tube morphogenesis	0.027632		GOTERM_BP_FAT	GO:0045935~positive regulation of nucleobase, nucleoside, nucleotide and nucleic acid metabolic process	0.00172104		GOTERM_CC_FAT	GO:0045202~synapse	0.000131802		GOTERM_CC_FAT	GO:0005768~endosome	0.023179		GOTERM_BP_FAT	GO:0016481~negative regulation of transcription	5.30682e-05		GOTERM_BP_FAT	GO:0030163~protein catabolic process	1.26617e-07		GOTERM_BP_FAT	GO:0007243~protein kinase cascade	0.00270645		GOTERM_BP_FAT	GO:0000279~M phase
				GOTERM_BP_FAT	GO:0048514~blood vessel morphogenesis	0.0093259						GOTERM_CC_FAT	GO:0005794~Golgi apparatus	0.0862621		GOTERM_BP_FAT	GO:0021695~cerebellar cortex development	0.0148536		GOTERM_BP_FAT	GO:0009311~oligosaccharide metabolic process	0.0289404		GOTERM_BP_FAT	GO:0016311~dephosphorylation	0.00178873		GOTERM_BP_FAT	GO:0051056~regulation of small GTPase mediated signal transduction	0.000160232		GOTERM_BP_FAT	GO:0044265~cellular macromolecule catabolic process	0.0254874		GOTERM_BP_FAT	GO:0010605~negative regulation of macromolecule metabolic process	6.0147e-05		GOTERM_BP_FAT	GO:0009057~macromolecule catabolic process	1.37548e-07		GOTERM_CC_FAT	GO:0042995~cell projection	0.00323462		GOTERM_CC_FAT	GO:0031981~nuclear lumen
				GOTERM_BP_FAT	GO:0060443~mammary gland morphogenesis	0.00996383						GOTERM_BP_FAT	GO:0007265~Ras protein signal transduction	0.087706		GOTERM_CC_FAT	GO:0000267~cell fraction	0.0159109		GOTERM_BP_FAT	GO:0046486~glycerolipid metabolic process	0.0297095		GOTERM_BP_FAT	GO:0010604~positive regulation of macromolecule metabolic process	0.00218097		GOTERM_CC_FAT	GO:0005667~transcription factor complex	0.000197521		GOTERM_BP_FAT	GO:0051603~proteolysis involved in cellular protein catabolic process	0.0265661		GOTERM_BP_FAT	GO:0045935~positive regulation of nucleobase, nucleoside, nucleotide and nucleic acid metabolic process	7.64541e-05		GOTERM_BP_FAT	GO:0016310~phosphorylation	2.88077e-07		GOTERM_CC_FAT	GO:0032993~protein-DNA complex	0.00347289		GOTERM_BP_FAT	GO:0000087~M phase of mitotic cell cycle
				GOTERM_BP_FAT	GO:0001570~vasculogenesis	0.0102053						GOTERM_BP_FAT	GO:0006928~cell motion	0.0884337		GOTERM_CC_FAT	GO:0005626~insoluble fraction	0.0163884		GOTERM_BP_FAT	GO:0019637~organophosphate metabolic process	0.0310665		GOTERM_BP_FAT	GO:0006468~protein amino acid phosphorylation	0.00265909		GOTERM_BP_FAT	GO:0051253~negative regulation of RNA metabolic process	0.000229191		GOTERM_BP_FAT	GO:0044257~cellular protein catabolic process	0.0278885		GOTERM_BP_FAT	GO:0016569~covalent chromatin modification	7.89476e-05		GOTERM_CC_FAT	GO:0044456~synapse part	5.20162e-07		GOTERM_BP_FAT	GO:0006323~DNA packaging	0.00395565		GOTERM_BP_FAT	GO:0048285~organelle fission
				GOTERM_BP_FAT	GO:0016192~vesicle-mediated transport	0.0103051						GOTERM_BP_FAT	GO:0016055~Wnt receptor signaling pathway	0.09606		GOTERM_BP_FAT	GO:0043085~positive regulation of catalytic activity	0.0169688		GOTERM_CC_FAT	GO:0005874~microtubule	0.0377832		GOTERM_BP_FAT	GO:0010605~negative regulation of macromolecule metabolic process	0.00284624		GOTERM_BP_FAT	GO:0016458~gene silencing	0.000259818		GOTERM_BP_FAT	GO:0019637~organophosphate metabolic process	0.0283255		GOTERM_BP_FAT	GO:0045934~negative regulation of nucleobase, nucleoside, nucleotide and nucleic acid metabolic process	9.20503e-05		GOTERM_CC_FAT	GO:0019717~synaptosome	1.64667e-06		GOTERM_BP_FAT	GO:0008285~negative regulation of cell proliferation	0.00407109		GOTERM_BP_FAT	GO:0022402~cell cycle process
				GOTERM_BP_FAT	GO:0010324~membrane invagination	0.0110308						GOTERM_BP_FAT	GO:0048666~neuron development	0.0991729		GOTERM_BP_FAT	GO:0048598~embryonic morphogenesis	0.0181449		GOTERM_BP_FAT	GO:0048524~positive regulation of viral reproduction	0.0396496		GOTERM_BP_FAT	GO:0051173~positive regulation of nitrogen compound metabolic process	0.00294856		GOTERM_BP_FAT	GO:0045892~negative regulation of transcription, DNA-dependent	0.000365766		GOTERM_CC_FAT	GO:0005834~heterotrimeric G-protein complex	0.0287926		GOTERM_BP_FAT	GO:0051172~negative regulation of nitrogen compound metabolic process	0.000121253		GOTERM_CC_FAT	GO:0000267~cell fraction	1.73132e-06		GOTERM_BP_FAT	GO:0010648~negative regulation of cell communication	0.0050904		GOTERM_CC_FAT	GO:0005654~nucleoplasm
				GOTERM_BP_FAT	GO:0006897~endocytosis	0.0110308										GOTERM_BP_FAT	GO:0030334~regulation of cell migration	0.0186362		GOTERM_BP_FAT	GO:0045834~positive regulation of lipid metabolic process	0.0406045		GOTERM_BP_FAT	GO:0045893~positive regulation of transcription, DNA-dependent	0.00332685		GOTERM_BP_FAT	GO:0045935~positive regulation of nucleobase, nucleoside, nucleotide and nucleic acid metabolic process	0.000447462		GOTERM_BP_FAT	GO:0048870~cell motility	0.0321454		GOTERM_BP_FAT	GO:0016570~histone modification	0.000126917		GOTERM_CC_FAT	GO:0014069~postsynaptic density	2.18341e-06		GOTERM_BP_FAT	GO:0012501~programmed cell death	0.00630842		GOTERM_BP_FAT	GO:0006350~transcription
				GOTERM_BP_FAT	GO:0001763~morphogenesis of a branching structure	0.0117894										GOTERM_BP_FAT	GO:0000041~transition metal ion transport	0.0216814		GOTERM_CC_FAT	GO:0030054~cell junction	0.043688		GOTERM_CC_FAT	GO:0005794~Golgi apparatus	0.00346114		GOTERM_BP_FAT	GO:0045449~regulation of transcription	0.000455872		GOTERM_BP_FAT	GO:0051674~localization of cell	0.0321454		GOTERM_BP_FAT	GO:0006325~chromatin organization	0.000132058		GOTERM_CC_FAT	GO:0005654~nucleoplasm	2.41574e-06		GOTERM_BP_FAT	GO:0010627~regulation of protein kinase cascade	0.00858979		GOTERM_CC_FAT	GO:0044451~nucleoplasm part
				GOTERM_CC_FAT	GO:0044451~nucleoplasm part	0.0122329										GOTERM_CC_FAT	GO:0005624~membrane fraction	0.0221578		GOTERM_CC_FAT	GO:0005789~endoplasmic reticulum membrane	0.0487575		GOTERM_CC_FAT	GO:0005654~nucleoplasm	0.00348579		GOTERM_BP_FAT	GO:0010605~negative regulation of macromolecule metabolic process	0.00057383		GOTERM_BP_FAT	GO:0019932~second-messenger-mediated signaling	0.0342347		GOTERM_BP_FAT	GO:0045941~positive regulation of transcription	0.000143278		GOTERM_CC_FAT	GO:0043233~organelle lumen	2.55394e-06		GOTERM_BP_FAT	GO:0009404~toxin metabolic process	0.00891753		GOTERM_CC_FAT	GO:0070013~intracellular organelle lumen
				GOTERM_BP_FAT	GO:0045944~positive regulation of transcription from RNA polymerase II promoter	0.0135019										GOTERM_BP_FAT	GO:0035113~embryonic appendage morphogenesis	0.023527		GOTERM_BP_FAT	GO:0000902~cell morphogenesis	0.0555414		GOTERM_BP_FAT	GO:0006355~regulation of transcription, DNA-dependent	0.00351415		GOTERM_BP_FAT	GO:0016481~negative regulation of transcription	0.000599984		GOTERM_CC_FAT	GO:0005667~transcription factor complex	0.0360183		GOTERM_BP_FAT	GO:0045893~positive regulation of transcription, DNA-dependent	0.000183092		GOTERM_CC_FAT	GO:0045211~postsynaptic membrane	2.72494e-06		GOTERM_CC_FAT	GO:0043232~intracellular non-membrane-bounded organelle	0.00978629		GOTERM_CC_FAT	GO:0043233~organelle lumen
				GOTERM_BP_FAT	GO:0045893~positive regulation of transcription, DNA-dependent	0.0137483										GOTERM_BP_FAT	GO:0022604~regulation of cell morphogenesis	0.023527		GOTERM_BP_FAT	GO:0045892~negative regulation of transcription, DNA-dependent	0.0555893		GOTERM_BP_FAT	GO:0030182~neuron differentiation	0.00353524		GOTERM_BP_FAT	GO:0009057~macromolecule catabolic process	0.000612227		GOTERM_BP_FAT	GO:0030163~protein catabolic process	0.0373036		GOTERM_BP_FAT	GO:0051173~positive regulation of nitrogen compound metabolic process	0.000199354		GOTERM_CC_FAT	GO:0005624~membrane fraction	2.87123e-06		GOTERM_CC_FAT	GO:0043228~non-membrane-bounded organelle	0.00978629		GOTERM_BP_FAT	GO:0044087~regulation of cellular component biogenesis
				GOTERM_BP_FAT	GO:0035108~limb morphogenesis	0.0138656										GOTERM_BP_FAT	GO:0030326~embryonic limb morphogenesis	0.023527		GOTERM_BP_FAT	GO:0051253~negative regulation of RNA metabolic process	0.0576877		GOTERM_BP_FAT	GO:0051254~positive regulation of RNA metabolic process	0.00367366		GOTERM_BP_FAT	GO:0051172~negative regulation of nitrogen compound metabolic process	0.000778599		GOTERM_BP_FAT	GO:0006665~sphingolipid metabolic process	0.0379298		GOTERM_BP_FAT	GO:0051056~regulation of small GTPase mediated signal transduction	0.000215019		GOTERM_CC_FAT	GO:0070013~intracellular organelle lumen	2.8951e-06		GOTERM_CC_FAT	GO:0030425~dendrite	0.011357		GOTERM_BP_FAT	GO:0006605~protein targeting
				GOTERM_BP_FAT	GO:0035107~appendage morphogenesis	0.0138656										GOTERM_CC_FAT	GO:0005938~cell cortex	0.0239696		GOTERM_CC_FAT	GO:0042175~nuclear envelope-endoplasmic reticulum network	0.0583992		GOTERM_BP_FAT	GO:0006357~regulation of transcription from RNA polymerase II promoter	0.00399317		GOTERM_BP_FAT	GO:0044265~cellular macromolecule catabolic process	0.000898076		GOTERM_BP_FAT	GO:0006643~membrane lipid metabolic process	0.0418746		GOTERM_BP_FAT	GO:0051254~positive regulation of RNA metabolic process	0.000222617		GOTERM_CC_FAT	GO:0042995~cell projection	2.98925e-06		GOTERM_BP_FAT	GO:0008219~cell death	0.014232		GOTERM_BP_FAT	GO:0022403~cell cycle phase
				GOTERM_BP_FAT	GO:0051603~proteolysis involved in cellular protein catabolic process	0.0139982										GOTERM_CC_FAT	GO:0005604~basement membrane	0.0243628		GOTERM_BP_FAT	GO:0016310~phosphorylation	0.0585515		GOTERM_BP_FAT	GO:0048666~neuron development	0.0040434		GOTERM_BP_FAT	GO:0031327~negative regulation of cellular biosynthetic process	0.000976158		GOTERM_BP_FAT	GO:0032483~regulation of Rab protein signal transduction	0.0450861		GOTERM_BP_FAT	GO:0010628~positive regulation of gene expression	0.000310912		GOTERM_CC_FAT	GO:0005626~insoluble fraction	3.15612e-06		GOTERM_BP_FAT	GO:0010647~positive regulation of cell communication	0.0143004		GOTERM_BP_FAT	GO:0051129~negative regulation of cellular component organization
				GOTERM_BP_FAT	GO:0060603~mammary gland duct morphogenesis	0.014412										GOTERM_BP_FAT	GO:0042981~regulation of apoptosis	0.0286707		GOTERM_BP_FAT	GO:0042472~inner ear morphogenesis	0.0607566		GOTERM_BP_FAT	GO:0016310~phosphorylation	0.00417852		GOTERM_BP_FAT	GO:0045934~negative regulation of nucleobase, nucleoside, nucleotide and nucleic acid metabolic process	0.00102152		GOTERM_BP_FAT	GO:0032313~regulation of Rab GTPase activity	0.0450861		GOTERM_CC_FAT	GO:0044459~plasma membrane part	0.000312267		GOTERM_BP_FAT	GO:0007268~synaptic transmission	3.72824e-06		GOTERM_BP_FAT	GO:0045995~regulation of embryonic development	0.0143493		GOTERM_CC_FAT	GO:0044430~cytoskeletal part
				GOTERM_BP_FAT	GO:0051254~positive regulation of RNA metabolic process	0.0150734										GOTERM_CC_FAT	GO:0031988~membrane-bounded vesicle	0.0287357		GOTERM_BP_FAT	GO:0035295~tube development	0.0653761		GOTERM_BP_FAT	GO:0006928~cell motion	0.00428537		GOTERM_BP_FAT	GO:0051173~positive regulation of nitrogen compound metabolic process	0.00108457		GOTERM_BP_FAT	GO:0019935~cyclic-nucleotide-mediated signaling	0.0460428		GOTERM_BP_FAT	GO:0051252~regulation of RNA metabolic process	0.000386569		GOTERM_CC_FAT	GO:0044451~nucleoplasm part	4.055e-06		GOTERM_BP_FAT	GO:0035023~regulation of Rho protein signal transduction	0.0167899		GOTERM_BP_FAT	GO:0007015~actin filament organization
				GOTERM_BP_FAT	GO:0044257~cellular protein catabolic process	0.015197										GOTERM_BP_FAT	GO:0043067~regulation of programmed cell death	0.032101		GOTERM_BP_FAT	GO:0030030~cell projection organization	0.0654298		GOTERM_BP_FAT	GO:0001967~suckling behavior	0.00466206		GOTERM_BP_FAT	GO:0006468~protein amino acid phosphorylation	0.00109942		GOTERM_BP_FAT	GO:0009057~macromolecule catabolic process	0.0475033		GOTERM_CC_FAT	GO:0005886~plasma membrane	0.000410389		GOTERM_CC_FAT	GO:0031974~membrane-enclosed lumen	4.09579e-06		GOTERM_BP_FAT	GO:0034622~cellular macromolecular complex assembly	0.0171929		GOTERM_BP_FAT	GO:0045927~positive regulation of growth
				GOTERM_BP_FAT	GO:0003006~reproductive developmental process	0.0162487										GOTERM_BP_FAT	GO:0010941~regulation of cell death	0.0338969		GOTERM_BP_FAT	GO:0000904~cell morphogenesis involved in differentiation	0.0655667		GOTERM_BP_FAT	GO:0043523~regulation of neuron apoptosis	0.00503085		GOTERM_BP_FAT	GO:0009890~negative regulation of biosynthetic process	0.00121946		GOTERM_BP_FAT	GO:0006644~phospholipid metabolic process	0.0503555		GOTERM_BP_FAT	GO:0010557~positive regulation of macromolecule biosynthetic process	0.000416132		GOTERM_CC_FAT	GO:0012505~endomembrane system	4.2696e-06		GOTERM_BP_FAT	GO:0065003~macromolecular complex assembly	0.0173491		GOTERM_BP_FAT	GO:0048738~cardiac muscle tissue development
				GOTERM_CC_FAT	GO:0005654~nucleoplasm	0.0169444										GOTERM_CC_FAT	GO:0000139~Golgi membrane	0.0355635		GOTERM_BP_FAT	GO:0006644~phospholipid metabolic process	0.0683304		GOTERM_BP_FAT	GO:0010629~negative regulation of gene expression	0.00514538		GOTERM_BP_FAT	GO:0031047~gene silencing by RNA	0.00124412		GOTERM_BP_FAT	GO:0002709~regulation of T cell mediated immunity	0.0514506		GOTERM_BP_FAT	GO:0045944~positive regulation of transcription from RNA polymerase II promoter	0.000440553		GOTERM_BP_FAT	GO:0050808~synapse organization	3.52348e-05		GOTERM_BP_FAT	GO:0006915~apoptosis	0.017663		GOTERM_BP_FAT	GO:0006913~nucleocytoplasmic transport
				GOTERM_BP_FAT	GO:0030163~protein catabolic process	0.0169704										GOTERM_BP_FAT	GO:0051270~regulation of cell motion	0.0357351		GOTERM_BP_FAT	GO:0006357~regulation of transcription from RNA polymerase II promoter	0.0705855		GOTERM_BP_FAT	GO:0051252~regulation of RNA metabolic process	0.00516654		GOTERM_BP_FAT	GO:0010558~negative regulation of macromolecule biosynthetic process	0.0013158		GOTERM_BP_FAT	GO:0006355~regulation of transcription, DNA-dependent	0.0516965		GOTERM_CC_FAT	GO:0030054~cell junction	0.000485553		GOTERM_CC_FAT	GO:0043005~neuron projection	4.24149e-05		GOTERM_BP_FAT	GO:0006793~phosphorus metabolic process	0.0177411		GOTERM_CC_FAT	GO:0031974~membrane-enclosed lumen
				GOTERM_BP_FAT	GO:0048732~gland development	0.0174378										GOTERM_BP_FAT	GO:0001822~kidney development	0.0357351		GOTERM_BP_FAT	GO:0030036~actin cytoskeleton organization	0.0711579		GOTERM_CC_FAT	GO:0044451~nucleoplasm part	0.00556043		GOTERM_CC_FAT	GO:0044451~nucleoplasm part	0.00133613		GOTERM_CC_FAT	GO:0016323~basolateral plasma membrane	0.0535221		GOTERM_BP_FAT	GO:0006355~regulation of transcription, DNA-dependent	0.00049318		GOTERM_CC_FAT	GO:0005886~plasma membrane	0.000103815		GOTERM_BP_FAT	GO:0006796~phosphate metabolic process	0.0177411		GOTERM_BP_FAT	GO:0032870~cellular response to hormone stimulus
				GOTERM_BP_FAT	GO:0060173~limb development	0.0180322										GOTERM_BP_FAT	GO:0021697~cerebellar cortex formation	0.0394044		GOTERM_BP_FAT	GO:0021954~central nervous system neuron development	0.0718796		GOTERM_BP_FAT	GO:0030030~cell projection organization	0.00568027		GOTERM_BP_FAT	GO:0051252~regulation of RNA metabolic process	0.00143775		GOTERM_BP_FAT	GO:0045449~regulation of transcription	0.0546803		GOTERM_BP_FAT	GO:0001701~in utero embryonic development	0.000657071		GOTERM_BP_FAT	GO:0050804~regulation of synaptic transmission	0.000126291		GOTERM_CC_FAT	GO:0043005~neuron projection	0.0178382		GOTERM_BP_FAT	GO:0016568~chromatin modification
				GOTERM_BP_FAT	GO:0048736~appendage development	0.0180322										GOTERM_BP_FAT	GO:0007044~cell-substrate junction assembly	0.0394044		GOTERM_BP_FAT	GO:0060429~epithelium development	0.072353		GOTERM_BP_FAT	GO:0010557~positive regulation of macromolecule biosynthetic process	0.00570298		GOTERM_BP_FAT	GO:0016055~Wnt receptor signaling pathway	0.0015181		GOTERM_BP_FAT	GO:0030031~cell projection assembly	0.0550469		GOTERM_CC_FAT	GO:0016324~apical plasma membrane	0.000728593		GOTERM_BP_FAT	GO:0006357~regulation of transcription from RNA polymerase II promoter	0.000131062		GOTERM_BP_FAT	GO:0006325~chromatin organization	0.0184101		GOTERM_BP_FAT	GO:0031647~regulation of protein stability
				GOTERM_BP_FAT	GO:0042398~cellular amino acid derivative biosynthetic process	0.0182576										GOTERM_BP_FAT	GO:0021680~cerebellar Purkinje cell layer development	0.0394044		GOTERM_BP_FAT	GO:0006796~phosphate metabolic process	0.072847		GOTERM_BP_FAT	GO:0022037~metencephalon development	0.00586159		GOTERM_BP_FAT	GO:0010604~positive regulation of macromolecule metabolic process	0.00183524		GOTERM_BP_FAT	GO:0019941~modification-dependent protein catabolic process	0.0593128		GOTERM_CC_FAT	GO:0016023~cytoplasmic membrane-bounded vesicle	0.000839884		GOTERM_BP_FAT	GO:0048666~neuron development	0.000135159		GOTERM_BP_FAT	GO:0016265~death	0.0185851		GOTERM_BP_FAT	GO:0030163~protein catabolic process
				GOTERM_BP_FAT	GO:0010557~positive regulation of macromolecule biosynthetic process	0.0190947										GOTERM_BP_FAT	GO:0040012~regulation of locomotion	0.0400643		GOTERM_BP_FAT	GO:0006793~phosphorus metabolic process	0.072847		GOTERM_BP_FAT	GO:0045944~positive regulation of transcription from RNA polymerase II promoter	0.0060322		GOTERM_BP_FAT	GO:0051254~positive regulation of RNA metabolic process	0.00224207		GOTERM_BP_FAT	GO:0043632~modification-dependent macromolecule catabolic process	0.0593128		GOTERM_BP_FAT	GO:0045892~negative regulation of transcription, DNA-dependent	0.000996855		GOTERM_BP_FAT	GO:0019226~transmission of nerve impulse	0.000167898		GOTERM_BP_FAT	GO:0019748~secondary metabolic process	0.0194099		GOTERM_BP_FAT	GO:0051169~nuclear transport
				GOTERM_CC_FAT	GO:0044456~synapse part	0.019304										GOTERM_CC_FAT	GO:0015629~actin cytoskeleton	0.0429384		GOTERM_BP_FAT	GO:0007155~cell adhesion	0.0743858		GOTERM_CC_FAT	GO:0045202~synapse	0.00655575		GOTERM_CC_FAT	GO:0030054~cell junction	0.00243901		GOTERM_CC_FAT	GO:0031090~organelle membrane	0.0599166		GOTERM_BP_FAT	GO:0010604~positive regulation of macromolecule metabolic process	0.00101185		GOTERM_CC_FAT	GO:0044459~plasma membrane part	0.00017522		GOTERM_BP_FAT	GO:0006333~chromatin assembly or disassembly	0.0194222		GOTERM_CC_FAT	GO:0044427~chromosomal part
				GOTERM_CC_FAT	GO:0030054~cell junction	0.0198188										GOTERM_BP_FAT	GO:0019216~regulation of lipid metabolic process	0.0430938		GOTERM_BP_FAT	GO:0022610~biological adhesion	0.0751547		GOTERM_BP_FAT	GO:0001764~neuron migration	0.00727198		GOTERM_BP_FAT	GO:0007213~muscarinic acetylcholine receptor signaling pathway	0.00243911		GOTERM_BP_FAT	GO:0051252~regulation of RNA metabolic process	0.0626092		GOTERM_BP_FAT	GO:0009891~positive regulation of biosynthetic process	0.00102152		GOTERM_BP_FAT	GO:0007155~cell adhesion	0.000195307		GOTERM_BP_FAT	GO:0043933~macromolecular complex subunit organization	0.0194349		GOTERM_BP_FAT	GO:0051147~regulation of muscle cell differentiation
				GOTERM_CC_FAT	GO:0005901~caveola	0.0199036										GOTERM_CC_FAT	GO:0044430~cytoskeletal part	0.0445272		GOTERM_CC_FAT	GO:0044459~plasma membrane part	0.0767331		GOTERM_BP_FAT	GO:0051705~behavioral interaction between organisms	0.0076908		GOTERM_BP_FAT	GO:0040029~regulation of gene expression, epigenetic	0.00255765		GOTERM_BP_FAT	GO:0032886~regulation of microtubule-based process	0.0641018		GOTERM_BP_FAT	GO:0051253~negative regulation of RNA metabolic process	0.00112066		GOTERM_CC_FAT	GO:0019898~extrinsic to membrane	0.000199595		GOTERM_BP_FAT	GO:0046578~regulation of Ras protein signal transduction	0.0247193		GOTERM_BP_FAT	GO:0000278~mitotic cell cycle
				GOTERM_BP_FAT	GO:0006936~muscle contraction	0.019974										GOTERM_BP_FAT	GO:0021533~cell differentiation in hindbrain	0.0447951		GOTERM_BP_FAT	GO:0043552~positive regulation of phosphoinositide 3-kinase activity	0.0777354		GOTERM_BP_FAT	GO:0045926~negative regulation of growth	0.00791255		GOTERM_BP_FAT	GO:0045941~positive regulation of transcription	0.00277615		GOTERM_CC_FAT	GO:0000267~cell fraction	0.0648459		GOTERM_BP_FAT	GO:0000122~negative regulation of transcription from RNA polymerase II promoter	0.00113346		GOTERM_BP_FAT	GO:0022610~biological adhesion	0.000215098		GOTERM_BP_FAT	GO:0051276~chromosome organization	0.0256685		GOTERM_BP_FAT	GO:0010639~negative regulation of organelle organization
				GOTERM_BP_FAT	GO:0010628~positive regulation of gene expression	0.0203768										GOTERM_BP_FAT	GO:0021549~cerebellum development	0.0449853		GOTERM_BP_FAT	GO:0043551~regulation of phosphoinositide 3-kinase activity	0.0777354		GOTERM_BP_FAT	GO:0045664~regulation of neuron differentiation	0.00843721		GOTERM_BP_FAT	GO:0045893~positive regulation of transcription, DNA-dependent	0.00303077		GOTERM_CC_FAT	GO:0005624~membrane fraction	0.0648932		GOTERM_CC_FAT	GO:0031988~membrane-bounded vesicle	0.00117535		GOTERM_BP_FAT	GO:0016568~chromatin modification	0.000227444		GOTERM_BP_FAT	GO:0018108~peptidyl-tyrosine phosphorylation	0.0263879		GOTERM_CC_FAT	GO:0005694~chromosome
				GOTERM_BP_FAT	GO:0030326~embryonic limb morphogenesis	0.0220425										GOTERM_BP_FAT	GO:0030879~mammary gland development	0.046699		GOTERM_BP_FAT	GO:0006816~calcium ion transport	0.0795127		GOTERM_BP_FAT	GO:0016192~vesicle-mediated transport	0.0087059		GOTERM_BP_FAT	GO:0006355~regulation of transcription, DNA-dependent	0.00304808		GOTERM_CC_FAT	GO:0030864~cortical actin cytoskeleton	0.0654194		GOTERM_BP_FAT	GO:0051276~chromosome organization	0.00139105		GOTERM_BP_FAT	GO:0006355~regulation of transcription, DNA-dependent	0.000245944		GOTERM_BP_FAT	GO:0018212~peptidyl-tyrosine modification	0.0263879		GOTERM_BP_FAT	GO:0051276~chromosome organization
				GOTERM_BP_FAT	GO:0035113~embryonic appendage morphogenesis	0.0220425										GOTERM_BP_FAT	GO:0035108~limb morphogenesis	0.047991		GOTERM_CC_FAT	GO:0044432~endoplasmic reticulum part	0.081845		GOTERM_BP_FAT	GO:0016477~cell migration	0.00921755		GOTERM_BP_FAT	GO:0030182~neuron differentiation	0.00307747		GOTERM_BP_FAT	GO:0030148~sphingolipid biosynthetic process	0.0678687		GOTERM_BP_FAT	GO:0007242~intracellular signaling cascade	0.00144884		GOTERM_BP_FAT	GO:0051252~regulation of RNA metabolic process	0.000250925		GOTERM_CC_FAT	GO:0044421~extracellular region part	0.0276047		GOTERM_BP_FAT	GO:0055007~cardiac muscle cell differentiation
				GOTERM_BP_FAT	GO:0042401~biogenic amine biosynthetic process	0.0226142										GOTERM_BP_FAT	GO:0035107~appendage morphogenesis	0.047991		GOTERM_BP_FAT	GO:0042471~ear morphogenesis	0.0818667		GOTERM_BP_FAT	GO:0016481~negative regulation of transcription	0.00960954		GOTERM_BP_FAT	GO:0007267~cell-cell signaling	0.00326752		GOTERM_CC_FAT	GO:0009986~cell surface	0.0684461		GOTERM_BP_FAT	GO:0031328~positive regulation of cellular biosynthetic process	0.00199146		GOTERM_BP_FAT	GO:0045941~positive regulation of transcription	0.000252427		GOTERM_BP_FAT	GO:0001817~regulation of cytokine production	0.0282189		GOTERM_CC_FAT	GO:0000785~chromatin
				GOTERM_BP_FAT	GO:0031328~positive regulation of cellular biosynthetic process	0.0231055										GOTERM_BP_FAT	GO:0006672~ceramide metabolic process	0.0482741		GOTERM_BP_FAT	GO:0002009~morphogenesis of an epithelium	0.0834387		GOTERM_CC_FAT	GO:0031981~nuclear lumen	0.0103169		GOTERM_BP_FAT	GO:0016310~phosphorylation	0.00330396		GOTERM_CC_FAT	GO:0005789~endoplasmic reticulum membrane	0.0715573		GOTERM_CC_FAT	GO:0042995~cell projection	0.00199373		GOTERM_CC_FAT	GO:0043025~cell soma	0.000310183		GOTERM_BP_FAT	GO:0006730~one-carbon metabolic process	0.0282764		GOTERM_CC_FAT	GO:0030286~dynein complex
				GOTERM_BP_FAT	GO:0009891~positive regulation of biosynthetic process	0.0264122										GOTERM_BP_FAT	GO:0044093~positive regulation of molecular function	0.0488483		GOTERM_CC_FAT	GO:0005764~lysosome	0.0835122		GOTERM_BP_FAT	GO:0031328~positive regulation of cellular biosynthetic process	0.010399		GOTERM_BP_FAT	GO:0010628~positive regulation of gene expression	0.00346491		GOTERM_BP_FAT	GO:0006350~transcription	0.0719275		GOTERM_CC_FAT	GO:0030135~coated vesicle	0.00209218		GOTERM_BP_FAT	GO:0007416~synaptogenesis	0.000333784		GOTERM_BP_FAT	GO:0016311~dephosphorylation	0.0305574		GOTERM_BP_FAT	GO:0009057~macromolecule catabolic process
				GOTERM_BP_FAT	GO:0009057~macromolecule catabolic process	0.0293817										GOTERM_BP_FAT	GO:0001655~urogenital system development	0.0499882		GOTERM_CC_FAT	GO:0000323~lytic vacuole	0.0849709		GOTERM_BP_FAT	GO:0030308~negative regulation of cell growth	0.0114132		GOTERM_BP_FAT	GO:0031328~positive regulation of cellular biosynthetic process	0.00381951		GOTERM_CC_FAT	GO:0014069~postsynaptic density	0.0735608		GOTERM_BP_FAT	GO:0043087~regulation of GTPase activity	0.00300138		GOTERM_BP_FAT	GO:0046777~protein amino acid autophosphorylation	0.00039984		GOTERM_BP_FAT	GO:0001932~regulation of protein amino acid phosphorylation	0.0336115		GOTERM_BP_FAT	GO:0006325~chromatin organization
				GOTERM_BP_FAT	GO:0007507~heart development	0.0301161										GOTERM_CC_FAT	GO:0043005~neuron projection	0.0508664		GOTERM_BP_FAT	GO:0030029~actin filament-based process	0.0875781		GOTERM_BP_FAT	GO:0009891~positive regulation of biosynthetic process	0.0120941		GOTERM_BP_FAT	GO:0019941~modification-dependent protein catabolic process	0.00388102		GOTERM_BP_FAT	GO:0006928~cell motion	0.0751607		GOTERM_CC_FAT	GO:0030136~clathrin-coated vesicle	0.00331293		GOTERM_CC_FAT	GO:0005856~cytoskeleton	0.000507723		GOTERM_CC_FAT	GO:0044420~extracellular matrix part	0.0342223		GOTERM_BP_FAT	GO:0035051~cardiac cell differentiation
				GOTERM_BP_FAT	GO:0044265~cellular macromolecule catabolic process	0.0302098										GOTERM_BP_FAT	GO:0007611~learning or memory	0.0527351		GOTERM_BP_FAT	GO:0006906~vesicle fusion	0.0900938		GOTERM_BP_FAT	GO:0007215~glutamate signaling pathway	0.0140619		GOTERM_BP_FAT	GO:0043632~modification-dependent macromolecule catabolic process	0.00388102		GOTERM_CC_FAT	GO:0031227~intrinsic to endoplasmic reticulum membrane	0.0770108		GOTERM_BP_FAT	GO:0008283~cell proliferation	0.00357481		GOTERM_BP_FAT	GO:0010628~positive regulation of gene expression	0.000552524		GOTERM_BP_FAT	GO:0050804~regulation of synaptic transmission	0.0348552		GOTERM_BP_FAT	GO:0046907~intracellular transport
				GOTERM_BP_FAT	GO:0048729~tissue morphogenesis	0.0312412										GOTERM_BP_FAT	GO:0006665~sphingolipid metabolic process	0.0528568		GOTERM_BP_FAT	GO:0000122~negative regulation of transcription from RNA polymerase II promoter	0.0905555		GOTERM_CC_FAT	GO:0005856~cytoskeleton	0.0141785		GOTERM_BP_FAT	GO:0048015~phosphoinositide-mediated signaling	0.00405867		GOTERM_BP_FAT	GO:0046578~regulation of Ras protein signal transduction	0.0783068		GOTERM_CC_FAT	GO:0045202~synapse	0.00382472		GOTERM_CC_FAT	GO:0012506~vesicle membrane	0.000578903		GOTERM_BP_FAT	GO:0042129~regulation of T cell proliferation	0.0349646		GOTERM_BP_FAT	GO:0055003~cardiac myofibril assembly
				GOTERM_BP_FAT	GO:0045941~positive regulation of transcription	0.033288										GOTERM_CC_FAT	GO:0030027~lamellipodium	0.0535595		GOTERM_CC_FAT	GO:0012505~endomembrane system	0.0906583		GOTERM_BP_FAT	GO:0008104~protein localization	0.0148877		GOTERM_BP_FAT	GO:0006357~regulation of transcription from RNA polymerase II promoter	0.00408587		GOTERM_BP_FAT	GO:0046467~membrane lipid biosynthetic process	0.0796385		GOTERM_BP_FAT	GO:0033043~regulation of organelle organization	0.00442954		GOTERM_BP_FAT	GO:0051969~regulation of transmission of nerve impulse	0.000591866		GOTERM_CC_FAT	GO:0005604~basement membrane	0.0349854		GOTERM_BP_FAT	GO:0030036~actin cytoskeleton organization
				GOTERM_BP_FAT	GO:0002053~positive regulation of mesenchymal cell proliferation	0.0337892										GOTERM_BP_FAT	GO:0060173~limb development	0.0549835		GOTERM_BP_FAT	GO:0048477~oogenesis	0.0958348		GOTERM_CC_FAT	GO:0031410~cytoplasmic vesicle	0.0150118		GOTERM_BP_FAT	GO:0031110~regulation of microtubule polymerization or depolymerization	0.00410265		GOTERM_CC_FAT	GO:0045121~membrane raft	0.0797104		GOTERM_BP_FAT	GO:0006885~regulation of pH	0.00456214		GOTERM_CC_FAT	GO:0043228~non-membrane-bounded organelle	0.000668673		GOTERM_BP_FAT	GO:0009755~hormone-mediated signaling	0.0362367		GOTERM_CC_FAT	GO:0019898~extrinsic to membrane
				GOTERM_BP_FAT	GO:0019941~modification-dependent protein catabolic process	0.0360569										GOTERM_BP_FAT	GO:0048736~appendage development	0.0549835		GOTERM_BP_FAT	GO:0016337~cell-cell adhesion	0.0973221		GOTERM_BP_FAT	GO:0035278~gene silencing by miRNA, negative regulation of translation	0.0151806		GOTERM_BP_FAT	GO:0040012~regulation of locomotion	0.0043185		GOTERM_BP_FAT	GO:0032318~regulation of Ras GTPase activity	0.0813676		GOTERM_BP_FAT	GO:0055067~monovalent inorganic cation homeostasis	0.00498236		GOTERM_CC_FAT	GO:0043232~intracellular non-membrane-bounded organelle	0.000668673		GOTERM_BP_FAT	GO:0035272~exocrine system development	0.0367866		GOTERM_BP_FAT	GO:0051783~regulation of nuclear division
				GOTERM_BP_FAT	GO:0043632~modification-dependent macromolecule catabolic process	0.0360569										GOTERM_BP_FAT	GO:0046519~sphingoid metabolic process	0.0551938		GOTERM_BP_FAT	GO:0048666~neuron development	0.0978988		GOTERM_BP_FAT	GO:0043524~negative regulation of neuron apoptosis	0.0152584		GOTERM_BP_FAT	GO:0016311~dephosphorylation	0.00457295		GOTERM_CC_FAT	GO:0005626~insoluble fraction	0.0837432		GOTERM_CC_FAT	GO:0031410~cytoplasmic vesicle	0.00510333		GOTERM_BP_FAT	GO:0051254~positive regulation of RNA metabolic process	0.000759968		GOTERM_BP_FAT	GO:0032944~regulation of mononuclear cell proliferation	0.0368303		GOTERM_BP_FAT	GO:0007088~regulation of mitosis
				GOTERM_BP_FAT	GO:0003012~muscle system process	0.0360701										GOTERM_BP_FAT	GO:0045598~regulation of fat cell differentiation	0.0563241		GOTERM_BP_FAT	GO:0032989~cellular component morphogenesis	0.099909		GOTERM_BP_FAT	GO:0009725~response to hormone stimulus	0.0170977		GOTERM_BP_FAT	GO:0010557~positive regulation of macromolecule biosynthetic process	0.00479077		GOTERM_CC_FAT	GO:0045202~synapse	0.0864583		GOTERM_BP_FAT	GO:0007169~transmembrane receptor protein tyrosine kinase signaling pathway	0.00578904		GOTERM_CC_FAT	GO:0030425~dendrite	0.000763145		GOTERM_BP_FAT	GO:0050670~regulation of lymphocyte proliferation	0.0368303		GOTERM_BP_FAT	GO:0021987~cerebral cortex development
				GOTERM_BP_FAT	GO:0060348~bone development	0.0366928										GOTERM_CC_FAT	GO:0044420~extracellular matrix part	0.0568447						GOTERM_BP_FAT	GO:0051960~regulation of nervous system development	0.017512		GOTERM_BP_FAT	GO:0009891~positive regulation of biosynthetic process	0.00481125		GOTERM_CC_FAT	GO:0042175~nuclear envelope-endoplasmic reticulum network	0.0866216		GOTERM_CC_FAT	GO:0005802~trans-Golgi network	0.00602288		GOTERM_BP_FAT	GO:0045893~positive regulation of transcription, DNA-dependent	0.000851888		GOTERM_BP_FAT	GO:0002064~epithelial cell development	0.0405119		GOTERM_BP_FAT	GO:0007094~mitotic cell cycle spindle assembly checkpoint
				GOTERM_BP_FAT	GO:0045935~positive regulation of nucleobase, nucleoside, nucleotide and nucleic acid metabolic process	0.037688										GOTERM_BP_FAT	GO:0006643~membrane lipid metabolic process	0.0581524						GOTERM_BP_FAT	GO:0009719~response to endogenous stimulus	0.0180142		GOTERM_CC_FAT	GO:0031988~membrane-bounded vesicle	0.00489866		GOTERM_CC_FAT	GO:0031903~microbody membrane	0.0876277		GOTERM_BP_FAT	GO:0007565~female pregnancy	0.0060249		GOTERM_BP_FAT	GO:0045935~positive regulation of nucleobase, nucleoside, nucleotide and nucleic acid metabolic process	0.000868414		GOTERM_BP_FAT	GO:0009967~positive regulation of signal transduction	0.0405793		GOTERM_BP_FAT	GO:0045841~negative regulation of mitotic metaphase/anaphase transition
				GOTERM_BP_FAT	GO:0010604~positive regulation of macromolecule metabolic process	0.0377926										GOTERM_CC_FAT	GO:0009898~internal side of plasma membrane	0.0607766						GOTERM_BP_FAT	GO:0007411~axon guidance	0.0180439		GOTERM_BP_FAT	GO:0030326~embryonic limb morphogenesis	0.00528115		GOTERM_CC_FAT	GO:0005778~peroxisomal membrane	0.0876277		GOTERM_CC_FAT	GO:0045177~apical part of cell	0.00639521		GOTERM_BP_FAT	GO:0001505~regulation of neurotransmitter levels	0.000885703		GOTERM_BP_FAT	GO:0034621~cellular macromolecular complex subunit organization	0.0405889		GOTERM_BP_FAT	GO:0006796~phosphate metabolic process
				GOTERM_BP_FAT	GO:0051173~positive regulation of nitrogen compound metabolic process	0.0387164										GOTERM_BP_FAT	GO:0021696~cerebellar cortex morphogenesis	0.0624344						GOTERM_BP_FAT	GO:0031667~response to nutrient levels	0.0185703		GOTERM_BP_FAT	GO:0035113~embryonic appendage morphogenesis	0.00528115		GOTERM_CC_FAT	GO:0019897~extrinsic to plasma membrane	0.0877756		GOTERM_BP_FAT	GO:0009792~embryonic development ending in birth or egg hatching	0.00658176		GOTERM_BP_FAT	GO:0031644~regulation of neurological system process	0.000923473		GOTERM_BP_FAT	GO:0070663~regulation of leukocyte proliferation	0.0408087		GOTERM_BP_FAT	GO:0006793~phosphorus metabolic process
				GOTERM_BP_FAT	GO:0048754~branching morphogenesis of a tube	0.0388464										GOTERM_BP_FAT	GO:0006350~transcription	0.063835						GOTERM_BP_FAT	GO:0030902~hindbrain development	0.0186238		GOTERM_CC_FAT	GO:0005654~nucleoplasm	0.00534439		GOTERM_BP_FAT	GO:0008654~phospholipid biosynthetic process	0.0902848		GOTERM_CC_FAT	GO:0034704~calcium channel complex	0.00688392		GOTERM_BP_FAT	GO:0001764~neuron migration	0.00113647		GOTERM_CC_FAT	GO:0044430~cytoskeletal part	0.0419154		GOTERM_BP_FAT	GO:0043632~modification-dependent macromolecule catabolic process
				GOTERM_BP_FAT	GO:0001503~ossification	0.0390593										GOTERM_BP_FAT	GO:0032940~secretion by cell	0.06387						GOTERM_BP_FAT	GO:0050767~regulation of neurogenesis	0.0186322		GOTERM_CC_FAT	GO:0016023~cytoplasmic membrane-bounded vesicle	0.00566025		GOTERM_CC_FAT	GO:0031301~integral to organelle membrane	0.0907717		GOTERM_CC_FAT	GO:0005891~voltage-gated calcium channel complex	0.00688392		GOTERM_BP_FAT	GO:0007267~cell-cell signaling	0.00121647		GOTERM_BP_FAT	GO:0048732~gland development	0.0419193		GOTERM_BP_FAT	GO:0019941~modification-dependent protein catabolic process
				GOTERM_BP_FAT	GO:0010464~regulation of mesenchymal cell proliferation	0.0391157										GOTERM_BP_FAT	GO:0022037~metencephalon development	0.066403						GOTERM_CC_FAT	GO:0031982~vesicle	0.0190489		GOTERM_CC_FAT	GO:0000792~heterochromatin	0.0059586		GOTERM_BP_FAT	GO:0008104~protein localization	0.0928842		GOTERM_CC_FAT	GO:0044431~Golgi apparatus part	0.00719563		GOTERM_BP_FAT	GO:0016569~covalent chromatin modification	0.00127903		GOTERM_CC_FAT	GO:0044459~plasma membrane part	0.0427085		GOTERM_CC_FAT	GO:0000242~pericentriolar material
				GOTERM_BP_FAT	GO:0001568~blood vessel development	0.0393581										GOTERM_BP_FAT	GO:0030902~hindbrain development	0.0666066						GOTERM_CC_FAT	GO:0016023~cytoplasmic membrane-bounded vesicle	0.0190865		GOTERM_BP_FAT	GO:0070507~regulation of microtubule cytoskeleton organization	0.00629131		GOTERM_BP_FAT	GO:0030278~regulation of ossification	0.0941891		GOTERM_BP_FAT	GO:0016192~vesicle-mediated transport	0.00735109		GOTERM_BP_FAT	GO:0044057~regulation of system process	0.00131314		GOTERM_CC_FAT	GO:0005856~cytoskeleton	0.0445277		GOTERM_BP_FAT	GO:0030029~actin filament-based process
				GOTERM_BP_FAT	GO:0045806~negative regulation of endocytosis	0.0418006										GOTERM_BP_FAT	GO:0035110~leg morphogenesis	0.066898						GOTERM_CC_FAT	GO:0005667~transcription factor complex	0.0197872		GOTERM_BP_FAT	GO:0046486~glycerolipid metabolic process	0.00629981		GOTERM_CC_FAT	GO:0005925~focal adhesion	0.0952845		GOTERM_CC_FAT	GO:0031982~vesicle	0.00798043		GOTERM_BP_FAT	GO:0070647~protein modification by small protein conjugation or removal	0.00141872		GOTERM_BP_FAT	GO:0007010~cytoskeleton organization	0.0463307
				GOTERM_BP_FAT	GO:0031576~G2/M transition checkpoint	0.0419822										GOTERM_BP_FAT	GO:0046903~secretion	0.0674961						GOTERM_BP_FAT	GO:0007507~heart development	0.0199036		GOTERM_BP_FAT	GO:0044257~cellular protein catabolic process	0.00644238		GOTERM_BP_FAT	GO:0051056~regulation of small GTPase mediated signal transduction	0.0964821		GOTERM_BP_FAT	GO:0043009~chordate embryonic development	0.00846373		GOTERM_CC_FAT	GO:0034399~nuclear periphery	0.00147682		GOTERM_BP_FAT	GO:0042035~regulation of cytokine biosynthetic process	0.0470971
				GOTERM_BP_FAT	GO:0035137~hindlimb morphogenesis	0.0420157										GOTERM_CC_FAT	GO:0031090~organelle membrane	0.0677724						GOTERM_BP_FAT	GO:0045792~negative regulation of cell size	0.0199197		GOTERM_CC_FAT	GO:0019717~synaptosome	0.00659044		GOTERM_BP_FAT	GO:0032060~bleb formation	0.098209		GOTERM_CC_FAT	GO:0005794~Golgi apparatus	0.00852131		GOTERM_CC_FAT	GO:0016363~nuclear matrix	0.00148895		GOTERM_CC_FAT	GO:0044441~cilium part	0.0471521
				GOTERM_CC_FAT	GO:0005886~plasma membrane	0.0422783										GOTERM_BP_FAT	GO:0040008~regulation of growth	0.0697592						GOTERM_BP_FAT	GO:0045934~negative regulation of nucleobase, nucleoside, nucleotide and nucleic acid metabolic process	0.0203181		GOTERM_BP_FAT	GO:0019226~transmission of nerve impulse	0.00663411		GOTERM_BP_FAT	GO:0051640~organelle localization	0.0982959		GOTERM_BP_FAT	GO:0009791~post-embryonic development	0.00890281		GOTERM_BP_FAT	GO:0010629~negative regulation of gene expression	0.00156968		GOTERM_BP_FAT	GO:0051270~regulation of cell motion	0.0474545
				GOTERM_CC_FAT	GO:0016529~sarcoplasmic reticulum	0.0426052										GOTERM_BP_FAT	GO:0034329~cell junction assembly	0.0819898						GOTERM_CC_FAT	GO:0044459~plasma membrane part	0.0208999		GOTERM_CC_FAT	GO:0031982~vesicle	0.00665057		GOTERM_BP_FAT	GO:0045667~regulation of osteoblast differentiation	0.0983545		GOTERM_CC_FAT	GO:0044456~synapse part	0.00892237		GOTERM_BP_FAT	GO:0051173~positive regulation of nitrogen compound metabolic process	0.00157744		GOTERM_BP_FAT	GO:0051969~regulation of transmission of nerve impulse	0.0474545
				GOTERM_CC_FAT	GO:0045202~synapse	0.0442702										GOTERM_CC_FAT	GO:0044448~cell cortex part	0.0825324						GOTERM_BP_FAT	GO:0045974~regulation of translation, ncRNA-mediated	0.0221627		GOTERM_BP_FAT	GO:0031175~neuron projection development	0.00675097		GOTERM_BP_FAT	GO:0009743~response to carbohydrate stimulus	0.0983545		GOTERM_BP_FAT	GO:0006644~phospholipid metabolic process	0.00900479		GOTERM_BP_FAT	GO:0030900~forebrain development	0.0017004		GOTERM_CC_FAT	GO:0015630~microtubule cytoskeleton	0.0482788
				GOTERM_BP_FAT	GO:0001656~metanephros development	0.045911										GOTERM_BP_FAT	GO:0048514~blood vessel morphogenesis	0.0847684						GOTERM_BP_FAT	GO:0040033~negative regulation of translation, ncRNA-mediated	0.0221627		GOTERM_BP_FAT	GO:0043524~negative regulation of neuron apoptosis	0.00746806						GOTERM_CC_FAT	GO:0005856~cytoskeleton	0.00987026		GOTERM_BP_FAT	GO:0016337~cell-cell adhesion	0.00181556		GOTERM_BP_FAT	GO:0045765~regulation of angiogenesis	0.0492303
				GOTERM_BP_FAT	GO:0035295~tube development	0.0479319										GOTERM_CC_FAT	GO:0009986~cell surface	0.0852585						GOTERM_BP_FAT	GO:0009968~negative regulation of signal transduction	0.0222731		GOTERM_CC_FAT	GO:0031090~organelle membrane	0.00771657						GOTERM_BP_FAT	GO:0006650~glycerophospholipid metabolic process	0.00988036		GOTERM_BP_FAT	GO:0030030~cell projection organization	0.00185848		GOTERM_CC_FAT	GO:0000785~chromatin	0.0503369
				GOTERM_BP_FAT	GO:0001944~vasculature development	0.0488837										GOTERM_CC_FAT	GO:0016023~cytoplasmic membrane-bounded vesicle	0.0861251						GOTERM_CC_FAT	GO:0031988~membrane-bounded vesicle	0.022334		GOTERM_BP_FAT	GO:0006644~phospholipid metabolic process	0.00779238						GOTERM_BP_FAT	GO:0043242~negative regulation of protein complex disassembly	0.00992647		GOTERM_BP_FAT	GO:0007156~homophilic cell adhesion	0.00190007		GOTERM_BP_FAT	GO:0015758~glucose transport	0.0539579
				GOTERM_BP_FAT	GO:0030036~actin cytoskeleton organization	0.0499299										GOTERM_CC_FAT	GO:0031332~RNAi effector complex	0.0872151						GOTERM_BP_FAT	GO:0051172~negative regulation of nitrogen compound metabolic process	0.0223541		GOTERM_BP_FAT	GO:0048878~chemical homeostasis	0.00792905						GOTERM_BP_FAT	GO:0035295~tube development	0.0101002		GOTERM_BP_FAT	GO:0009792~embryonic development ending in birth or egg hatching	0.00190637		GOTERM_BP_FAT	GO:0010740~positive regulation of protein kinase cascade	0.0543267
				GOTERM_CC_FAT	GO:0030425~dendrite	0.0500631										GOTERM_CC_FAT	GO:0016442~RNA-induced silencing complex	0.0872151						GOTERM_BP_FAT	GO:0051674~localization of cell	0.0230547		GOTERM_BP_FAT	GO:0001952~regulation of cell-matrix adhesion	0.00813376						GOTERM_CC_FAT	GO:0012505~endomembrane system	0.0101844		GOTERM_BP_FAT	GO:0007242~intracellular signaling cascade	0.00192863		GOTERM_BP_FAT	GO:0007257~activation of JUN kinase activity	0.0591195
				GOTERM_CC_FAT	GO:0012505~endomembrane system	0.0501727										GOTERM_BP_FAT	GO:0006917~induction of apoptosis	0.0881696						GOTERM_BP_FAT	GO:0048870~cell motility	0.0230547		GOTERM_BP_FAT	GO:0035195~gene silencing by miRNA	0.00813376						GOTERM_BP_FAT	GO:0016458~gene silencing	0.0103164		GOTERM_BP_FAT	GO:0051276~chromosome organization	0.00195844		GOTERM_BP_FAT	GO:0042089~cytokine biosynthetic process	0.0591195
				GOTERM_CC_FAT	GO:0005802~trans-Golgi network	0.0502879										GOTERM_BP_FAT	GO:0012502~induction of programmed cell death	0.0881696						GOTERM_BP_FAT	GO:0030031~cell projection assembly	0.0231604		GOTERM_BP_FAT	GO:0051603~proteolysis involved in cellular protein catabolic process	0.00833885						GOTERM_CC_FAT	GO:0030665~clathrin coated vesicle membrane	0.0103303		GOTERM_BP_FAT	GO:0031327~negative regulation of cellular biosynthetic process	0.00202841		GOTERM_BP_FAT	GO:0042445~hormone metabolic process	0.0593684
				GOTERM_BP_FAT	GO:0009628~response to abiotic stimulus	0.0506353										GOTERM_BP_FAT	GO:0019218~regulation of steroid metabolic process	0.0888754						GOTERM_CC_FAT	GO:0070013~intracellular organelle lumen	0.024312		GOTERM_BP_FAT	GO:0045944~positive regulation of transcription from RNA polymerase II promoter	0.00864584						GOTERM_CC_FAT	GO:0014069~postsynaptic density	0.0108587		GOTERM_BP_FAT	GO:0045944~positive regulation of transcription from RNA polymerase II promoter	0.00207662		GOTERM_BP_FAT	GO:0031644~regulation of neurological system process	0.0603073
				GOTERM_BP_FAT	GO:0060562~epithelial tube morphogenesis	0.0516912										GOTERM_BP_FAT	GO:0021587~cerebellum morphogenesis	0.0888754						GOTERM_BP_FAT	GO:0046879~hormone secretion	0.0243784		GOTERM_CC_FAT	GO:0031981~nuclear lumen	0.00926906						GOTERM_BP_FAT	GO:0007611~learning or memory	0.0109406		GOTERM_BP_FAT	GO:0010557~positive regulation of macromolecule biosynthetic process	0.00214148		GOTERM_BP_FAT	GO:0007017~microtubule-based process	0.0626448
				GOTERM_CC_FAT	GO:0016528~sarcoplasm	0.0526227										GOTERM_BP_FAT	GO:0035116~embryonic hindlimb morphogenesis	0.0888754						GOTERM_BP_FAT	GO:0015031~protein transport	0.0244282		GOTERM_CC_FAT	GO:0005768~endosome	0.00933294						GOTERM_CC_FAT	GO:0048471~perinuclear region of cytoplasm	0.0119478		GOTERM_BP_FAT	GO:0006511~ubiquitin-dependent protein catabolic process	0.00214612		GOTERM_BP_FAT	GO:0008645~hexose transport	0.0639582
				GOTERM_BP_FAT	GO:0007010~cytoskeleton organization	0.0527173										GOTERM_CC_FAT	GO:0044463~cell projection part	0.0903223						GOTERM_CC_FAT	GO:0042995~cell projection	0.0250583		GOTERM_BP_FAT	GO:0032318~regulation of Ras GTPase activity	0.00940846						GOTERM_BP_FAT	GO:0007369~gastrulation	0.0122912		GOTERM_BP_FAT	GO:0051172~negative regulation of nitrogen compound metabolic process	0.00218616		GOTERM_BP_FAT	GO:0030334~regulation of cell migration	0.06468
				GOTERM_BP_FAT	GO:0010212~response to ionizing radiation	0.0539874										GOTERM_BP_FAT	GO:0008360~regulation of cell shape	0.0916131						GOTERM_CC_FAT	GO:0043233~organelle lumen	0.0263468		GOTERM_BP_FAT	GO:0043523~regulation of neuron apoptosis	0.00940846						GOTERM_BP_FAT	GO:0010648~negative regulation of cell communication	0.0129777		GOTERM_BP_FAT	GO:0045934~negative regulation of nucleobase, nucleoside, nucleotide and nucleic acid metabolic process	0.00223615		GOTERM_BP_FAT	GO:0048729~tissue morphogenesis	0.0653997
				GOTERM_BP_FAT	GO:0009309~amine biosynthetic process	0.0554369										GOTERM_BP_FAT	GO:0008104~protein localization	0.0946589						GOTERM_BP_FAT	GO:0000122~negative regulation of transcription from RNA polymerase II promoter	0.026575		GOTERM_BP_FAT	GO:0016192~vesicle-mediated transport	0.00963416						GOTERM_CC_FAT	GO:0019898~extrinsic to membrane	0.0134372		GOTERM_BP_FAT	GO:0016570~histone modification	0.00252389		GOTERM_BP_FAT	GO:0042325~regulation of phosphorylation	0.0657054
				GOTERM_BP_FAT	GO:0030879~mammary gland development	0.0559277										GOTERM_BP_FAT	GO:0010565~regulation of cellular ketone metabolic process	0.0959251						GOTERM_BP_FAT	GO:0032269~negative regulation of cellular protein metabolic process	0.0265764		GOTERM_BP_FAT	GO:0032886~regulation of microtubule-based process	0.00979187						GOTERM_BP_FAT	GO:0030902~hindbrain development	0.013633		GOTERM_BP_FAT	GO:0007049~cell cycle	0.00258		GOTERM_BP_FAT	GO:0043408~regulation of MAPKKK cascade	0.0674372
				GOTERM_BP_FAT	GO:0002067~glandular epithelial cell differentiation	0.0563449										GOTERM_CC_FAT	GO:0012505~endomembrane system	0.0962738						GOTERM_BP_FAT	GO:0045892~negative regulation of transcription, DNA-dependent	0.0265886		GOTERM_BP_FAT	GO:0030163~protein catabolic process	0.0098527						GOTERM_BP_FAT	GO:0051336~regulation of hydrolase activity	0.0138117		GOTERM_BP_FAT	GO:0051253~negative regulation of RNA metabolic process	0.00264583		GOTERM_BP_FAT	GO:0042107~cytokine metabolic process	0.067602
				GOTERM_BP_FAT	GO:0007389~pattern specification process	0.0567939																		GOTERM_BP_FAT	GO:0009914~hormone transport	0.0267796		GOTERM_BP_FAT	GO:0002791~regulation of peptide secretion	0.0101162						GOTERM_BP_FAT	GO:0007155~cell adhesion	0.0141278		GOTERM_BP_FAT	GO:0030182~neuron differentiation	0.00265853		GOTERM_BP_FAT	GO:0001952~regulation of cell-matrix adhesion	0.067602
				GOTERM_CC_FAT	GO:0045211~postsynaptic membrane	0.0571014																		GOTERM_BP_FAT	GO:0009628~response to abiotic stimulus	0.0274031		GOTERM_CC_FAT	GO:0044431~Golgi apparatus part	0.0101815						GOTERM_CC_FAT	GO:0030662~coated vesicle membrane	0.0141716		GOTERM_BP_FAT	GO:0045184~establishment of protein localization	0.00279124		GOTERM_CC_FAT	GO:0005605~basal lamina	0.0681871
				GOTERM_BP_FAT	GO:0060740~prostate gland epithelium morphogenesis	0.0577945																		GOTERM_BP_FAT	GO:0030029~actin filament-based process	0.0274103		GOTERM_BP_FAT	GO:0060173~limb development	0.0104571						GOTERM_BP_FAT	GO:0022610~biological adhesion	0.014552		GOTERM_BP_FAT	GO:0043009~chordate embryonic development	0.00279836		GOTERM_CC_FAT	GO:0044427~chromosomal part	0.0682757
				GOTERM_BP_FAT	GO:0007283~spermatogenesis	0.057999																		GOTERM_BP_FAT	GO:0007612~learning	0.0275205		GOTERM_BP_FAT	GO:0048736~appendage development	0.0104571						GOTERM_CC_FAT	GO:0009898~internal side of plasma membrane	0.0146795		GOTERM_BP_FAT	GO:0009890~negative regulation of biosynthetic process	0.00282761		GOTERM_BP_FAT	GO:0030182~neuron differentiation	0.0690795
				GOTERM_BP_FAT	GO:0048232~male gamete generation	0.057999																		GOTERM_BP_FAT	GO:0045184~establishment of protein localization	0.0277453		GOTERM_CC_FAT	GO:0005886~plasma membrane	0.0118469						GOTERM_BP_FAT	GO:0051129~negative regulation of cellular component organization	0.0161008		GOTERM_BP_FAT	GO:0007611~learning or memory	0.00291705		GOTERM_BP_FAT	GO:0007431~salivary gland development	0.0692557
				GOTERM_CC_FAT	GO:0031090~organelle membrane	0.0585967																		GOTERM_BP_FAT	GO:0051253~negative regulation of RNA metabolic process	0.0282365		GOTERM_BP_FAT	GO:0008104~protein localization	0.0118692						GOTERM_BP_FAT	GO:0032012~regulation of ARF protein signal transduction	0.0162981		GOTERM_BP_FAT	GO:0048489~synaptic vesicle transport	0.00297489		GOTERM_BP_FAT	GO:0015749~monosaccharide transport	0.0692557
				GOTERM_BP_FAT	GO:0048762~mesenchymal cell differentiation	0.0586898																		GOTERM_CC_FAT	GO:0043228~non-membrane-bounded organelle	0.02845		GOTERM_BP_FAT	GO:0009798~axis specification	0.0125374						GOTERM_CC_FAT	GO:0030027~lamellipodium	0.0181723		GOTERM_BP_FAT	GO:0016192~vesicle-mediated transport	0.00319998		GOTERM_BP_FAT	GO:0031399~regulation of protein modification process	0.0696453
				GOTERM_BP_FAT	GO:0060560~developmental growth involved in morphogenesis	0.0593856																		GOTERM_CC_FAT	GO:0043232~intracellular non-membrane-bounded organelle	0.02845		GOTERM_CC_FAT	GO:0034703~cation channel complex	0.0129148						GOTERM_BP_FAT	GO:0010639~negative regulation of organelle organization	0.0189856		GOTERM_BP_FAT	GO:0045892~negative regulation of transcription, DNA-dependent	0.00327538		GOTERM_BP_FAT	GO:0030030~cell projection organization	0.0697605
				GOTERM_BP_FAT	GO:0007276~gamete generation	0.0612034																		GOTERM_CC_FAT	GO:0015629~actin cytoskeleton	0.0288179		GOTERM_BP_FAT	GO:0007268~synaptic transmission	0.0130128						GOTERM_BP_FAT	GO:0045165~cell fate commitment	0.0191034		GOTERM_BP_FAT	GO:0050982~detection of mechanical stimulus	0.00332009		GOTERM_BP_FAT	GO:0030155~regulation of cell adhesion	0.0702618
				GOTERM_CC_FAT	GO:0044431~Golgi apparatus part	0.0622175																		GOTERM_BP_FAT	GO:0032870~cellular response to hormone stimulus	0.0296825		GOTERM_CC_FAT	GO:0031410~cytoplasmic vesicle	0.0132351						GOTERM_CC_FAT	GO:0030672~synaptic vesicle membrane	0.0199553		GOTERM_BP_FAT	GO:0016481~negative regulation of transcription	0.00340369		GOTERM_BP_FAT	GO:0007254~JNK cascade	0.0747447
				GOTERM_BP_FAT	GO:0060485~mesenchyme development	0.0636292																		GOTERM_BP_FAT	GO:0002446~neutrophil mediated immunity	0.0302019		GOTERM_BP_FAT	GO:0015833~peptide transport	0.0133144						GOTERM_BP_FAT	GO:0019637~organophosphate metabolic process	0.0217387		GOTERM_CC_FAT	GO:0005794~Golgi apparatus	0.00342317		GOTERM_BP_FAT	GO:0051250~negative regulation of lymphocyte activation	0.0758751
				GOTERM_BP_FAT	GO:0007160~cell-matrix adhesion	0.0636292																		GOTERM_CC_FAT	GO:0044431~Golgi apparatus part	0.0312322		GOTERM_BP_FAT	GO:0030258~lipid modification	0.0133144						GOTERM_BP_FAT	GO:0030900~forebrain development	0.0218674		GOTERM_BP_FAT	GO:0007269~neurotransmitter secretion	0.00348208		GOTERM_BP_FAT	GO:0034754~cellular hormone metabolic process	0.0758751
				GOTERM_BP_FAT	GO:0035239~tube morphogenesis	0.0641921																		GOTERM_BP_FAT	GO:0009314~response to radiation	0.0313814		GOTERM_CC_FAT	GO:0031252~cell leading edge	0.0139211						GOTERM_BP_FAT	GO:0032318~regulation of Ras GTPase activity	0.0226896		GOTERM_BP_FAT	GO:0050910~detection of mechanical stimulus involved in sensory perception of sound	0.00370027		GOTERM_BP_FAT	GO:0000059~protein import into nucleus, docking	0.0764563
				GOTERM_BP_FAT	GO:0009314~response to radiation	0.0647557																		GOTERM_BP_FAT	GO:0031175~neuron projection development	0.0327268		GOTERM_CC_FAT	GO:0030136~clathrin-coated vesicle	0.0141131						GOTERM_BP_FAT	GO:0007215~glutamate signaling pathway	0.0227596		GOTERM_BP_FAT	GO:0032446~protein modification by small protein conjugation	0.00370877		GOTERM_BP_FAT	GO:0007369~gastrulation	0.0779851
				GOTERM_BP_FAT	GO:0060512~prostate gland morphogenesis	0.0649104																		GOTERM_CC_FAT	GO:0000118~histone deacetylase complex	0.0340546		GOTERM_BP_FAT	GO:0046903~secretion	0.0141558						GOTERM_CC_FAT	GO:0005925~focal adhesion	0.0229808		GOTERM_BP_FAT	GO:0016311~dephosphorylation	0.00385026		GOTERM_BP_FAT	GO:0002695~negative regulation of leukocyte activation	0.0801717
				GOTERM_BP_FAT	GO:0006793~phosphorus metabolic process	0.0665668																		GOTERM_BP_FAT	GO:0007584~response to nutrient	0.0344038		GOTERM_BP_FAT	GO:0030072~peptide hormone secretion	0.01422						GOTERM_BP_FAT	GO:0051494~negative regulation of cytoskeleton organization	0.0231588		GOTERM_BP_FAT	GO:0046620~regulation of organ growth	0.00386884		GOTERM_BP_FAT	GO:0050866~negative regulation of cell activation	0.0801717
				GOTERM_BP_FAT	GO:0006796~phosphate metabolic process	0.0665668																		GOTERM_BP_FAT	GO:0051129~negative regulation of cellular component organization	0.0351844		GOTERM_BP_FAT	GO:0051270~regulation of cell motion	0.0145037						GOTERM_BP_FAT	GO:0043543~protein amino acid acylation	0.0231588		GOTERM_CC_FAT	GO:0005768~endosome	0.00404236		GOTERM_BP_FAT	GO:0046546~development of primary male sexual characteristics	0.0801717
				GOTERM_CC_FAT	GO:0000267~cell fraction	0.0684614																		GOTERM_BP_FAT	GO:0010817~regulation of hormone levels	0.0356588		GOTERM_BP_FAT	GO:0003001~generation of a signal involved in cell-cell signaling	0.0145835						GOTERM_BP_FAT	GO:0048598~embryonic morphogenesis	0.0249159		GOTERM_BP_FAT	GO:0031328~positive regulation of cellular biosynthetic process	0.00411976		GOTERM_BP_FAT	GO:0016310~phosphorylation	0.0829109
				GOTERM_BP_FAT	GO:0030850~prostate gland development	0.069089																		GOTERM_BP_FAT	GO:0046903~secretion	0.0362003		GOTERM_CC_FAT	GO:0009898~internal side of plasma membrane	0.0146599						GOTERM_BP_FAT	GO:0016044~membrane organization	0.0249331		GOTERM_CC_FAT	GO:0016592~Srb-mediator complex	0.00416541		GOTERM_CC_FAT	GO:0005929~cilium	0.0830273
				GOTERM_BP_FAT	GO:0006282~regulation of DNA repair	0.069161																		GOTERM_BP_FAT	GO:0045444~fat cell differentiation	0.036826		GOTERM_BP_FAT	GO:0035107~appendage morphogenesis	0.0147134						GOTERM_BP_FAT	GO:0010324~membrane invagination	0.0257415		GOTERM_CC_FAT	GO:0042734~presynaptic membrane	0.00416541		GOTERM_BP_FAT	GO:0051174~regulation of phosphorus metabolic process	0.0832148
				GOTERM_BP_FAT	GO:0000122~negative regulation of transcription from RNA polymerase II promoter	0.0693551																		GOTERM_BP_FAT	GO:0051248~negative regulation of protein metabolic process	0.0388367		GOTERM_BP_FAT	GO:0035108~limb morphogenesis	0.0147134						GOTERM_BP_FAT	GO:0006897~endocytosis	0.0257415		GOTERM_BP_FAT	GO:0006325~chromatin organization	0.00425247		GOTERM_BP_FAT	GO:0019220~regulation of phosphate metabolic process	0.0832148
				GOTERM_BP_FAT	GO:0002009~morphogenesis of an epithelium	0.0694999																		GOTERM_BP_FAT	GO:0043434~response to peptide hormone stimulus	0.0391899		GOTERM_BP_FAT	GO:0031111~negative regulation of microtubule polymerization or depolymerization	0.0150645						GOTERM_BP_FAT	GO:0007167~enzyme linked receptor protein signaling pathway	0.0261507		GOTERM_BP_FAT	GO:0009891~positive regulation of biosynthetic process	0.00428266		GOTERM_BP_FAT	GO:0030168~platelet activation	0.0856516
				GOTERM_CC_FAT	GO:0030315~T-tubule	0.0698115																		GOTERM_BP_FAT	GO:0043567~regulation of insulin-like growth factor receptor signaling pathway	0.0392011		GOTERM_BP_FAT	GO:0030334~regulation of cell migration	0.0151668						GOTERM_CC_FAT	GO:0030425~dendrite	0.0268209		GOTERM_BP_FAT	GO:0010558~negative regulation of macromolecule biosynthetic process	0.00440285		GOTERM_BP_FAT	GO:0021904~dorsal/ventral neural tube patterning	0.0856516
				GOTERM_BP_FAT	GO:0007350~blastoderm segmentation	0.0723474																		GOTERM_BP_FAT	GO:0009408~response to heat	0.0393787		GOTERM_BP_FAT	GO:0050804~regulation of synaptic transmission	0.0155896						GOTERM_BP_FAT	GO:0006811~ion transport	0.0273236		GOTERM_BP_FAT	GO:0010605~negative regulation of macromolecule metabolic process	0.00476715		GOTERM_BP_FAT	GO:0043507~positive regulation of JUN kinase activity	0.0856516
				GOTERM_BP_FAT	GO:0017144~drug metabolic process	0.0723474																		GOTERM_BP_FAT	GO:0007242~intracellular signaling cascade	0.0395111		GOTERM_BP_FAT	GO:0050796~regulation of insulin secretion	0.0158723						GOTERM_BP_FAT	GO:0007616~long-term memory	0.0275542		GOTERM_BP_FAT	GO:0044065~regulation of respiratory system process	0.00480172		GOTERM_BP_FAT	GO:0016539~intein-mediated protein splicing	0.0896912
				GOTERM_BP_FAT	GO:0031175~neuron projection development	0.073424																		GOTERM_BP_FAT	GO:0032940~secretion by cell	0.0402022		GOTERM_BP_FAT	GO:0048666~neuron development	0.0162253						GOTERM_BP_FAT	GO:0009968~negative regulation of signal transduction	0.0280037		GOTERM_BP_FAT	GO:0002087~regulation of respiratory gaseous exchange by neurological system process	0.00480172		GOTERM_BP_FAT	GO:0046952~ketone body catabolic process	0.0896912
				GOTERM_BP_FAT	GO:0000902~cell morphogenesis	0.0770599																		GOTERM_BP_FAT	GO:0010648~negative regulation of cell communication	0.0402022		GOTERM_BP_FAT	GO:0043087~regulation of GTPase activity	0.0167201						GOTERM_CC_FAT	GO:0044451~nucleoplasm part	0.0280288		GOTERM_BP_FAT	GO:0003013~circulatory system process	0.00480255		GOTERM_BP_FAT	GO:0046839~phospholipid dephosphorylation	0.0896912
				GOTERM_BP_FAT	GO:0001525~angiogenesis	0.0772637																		GOTERM_CC_FAT	GO:0000932~cytoplasmic mRNA processing body	0.0404807		GOTERM_CC_FAT	GO:0000785~chromatin	0.0167784						GOTERM_BP_FAT	GO:0031175~neuron projection development	0.028776		GOTERM_BP_FAT	GO:0008015~blood circulation	0.00480255		GOTERM_BP_FAT	GO:0046856~phosphoinositide dephosphorylation	0.0896912
				GOTERM_BP_FAT	GO:0030029~actin filament-based process	0.0779951																		GOTERM_BP_FAT	GO:0010975~regulation of neuron projection development	0.0410098		GOTERM_BP_FAT	GO:0009914~hormone transport	0.0176003						GOTERM_BP_FAT	GO:0031114~regulation of microtubule depolymerization	0.0296824		GOTERM_BP_FAT	GO:0035107~appendage morphogenesis	0.00487577		GOTERM_BP_FAT	GO:0030908~protein splicing	0.0896912
				GOTERM_BP_FAT	GO:0010970~microtubule-based transport	0.0796095																		GOTERM_CC_FAT	GO:0019717~synaptosome	0.0423049		GOTERM_BP_FAT	GO:0001657~ureteric bud development	0.0176003						GOTERM_BP_FAT	GO:0007026~negative regulation of microtubule depolymerization	0.0296824		GOTERM_BP_FAT	GO:0035108~limb morphogenesis	0.00487577		GOTERM_BP_FAT	GO:0007018~microtubule-based movement	0.0919092
				GOTERM_BP_FAT	GO:0045216~cell-cell junction organization	0.0796095																		GOTERM_BP_FAT	GO:0048878~chemical homeostasis	0.0424285		GOTERM_CC_FAT	GO:0030135~coated vesicle	0.0189071						GOTERM_BP_FAT	GO:0007044~cell-substrate junction assembly	0.0296824		GOTERM_BP_FAT	GO:0050974~detection of mechanical stimulus involved in sensory perception	0.00531502		GOTERM_BP_FAT	GO:0050672~negative regulation of lymphocyte proliferation	0.0923073
				GOTERM_BP_FAT	GO:0042773~ATP synthesis coupled electron transport	0.0796095																		GOTERM_BP_FAT	GO:0035051~cardiac cell differentiation	0.0434236		GOTERM_BP_FAT	GO:0007169~transmembrane receptor protein tyrosine kinase signaling pathway	0.0190054						GOTERM_BP_FAT	GO:0080135~regulation of cellular response to stress	0.0310883		GOTERM_BP_FAT	GO:0035176~social behavior	0.00531502		GOTERM_BP_FAT	GO:0070664~negative regulation of leukocyte proliferation	0.0923073
				GOTERM_BP_FAT	GO:0016337~cell-cell adhesion	0.0816963																		GOTERM_CC_FAT	GO:0012505~endomembrane system	0.0438679		GOTERM_BP_FAT	GO:0001666~response to hypoxia	0.0190195						GOTERM_CC_FAT	GO:0031252~cell leading edge	0.0311403		GOTERM_BP_FAT	GO:0010812~negative regulation of cell-substrate adhesion	0.00548901		GOTERM_BP_FAT	GO:0032945~negative regulation of mononuclear cell proliferation	0.0923073
				GOTERM_CC_FAT	GO:0019717~synaptosome	0.0823422																		GOTERM_CC_FAT	GO:0031974~membrane-enclosed lumen	0.0441416		GOTERM_BP_FAT	GO:0016441~posttranscriptional gene silencing	0.0196702						GOTERM_BP_FAT	GO:0016573~histone acetylation	0.0311485		GOTERM_BP_FAT	GO:0010604~positive regulation of macromolecule metabolic process	0.00596735		GOTERM_BP_FAT	GO:0050731~positive regulation of peptidyl-tyrosine phosphorylation	0.0923073
				GOTERM_BP_FAT	GO:0006281~DNA repair	0.0839277																		GOTERM_BP_FAT	GO:0048167~regulation of synaptic plasticity	0.0443123		GOTERM_BP_FAT	GO:0035194~posttranscriptional gene silencing by RNA	0.0196702						GOTERM_CC_FAT	GO:0005654~nucleoplasm	0.032144		GOTERM_BP_FAT	GO:0051705~behavioral interaction between organisms	0.00597398		GOTERM_BP_FAT	GO:0031098~stress-activated protein kinase signaling pathway	0.0923073
				GOTERM_BP_FAT	GO:0034311~diol metabolic process	0.0888259																		GOTERM_BP_FAT	GO:0009991~response to extracellular stimulus	0.0444725		GOTERM_BP_FAT	GO:0002790~peptide secretion	0.0199391						GOTERM_CC_FAT	GO:0043005~neuron projection	0.0326673		GOTERM_CC_FAT	GO:0005667~transcription factor complex	0.00599326		GOTERM_BP_FAT	GO:0044057~regulation of system process	0.0933073
				GOTERM_BP_FAT	GO:0006584~catecholamine metabolic process	0.0888259																		GOTERM_BP_FAT	GO:0031345~negative regulation of cell projection organization	0.0454599		GOTERM_BP_FAT	GO:0019637~organophosphate metabolic process	0.0199769						GOTERM_BP_FAT	GO:0048634~regulation of muscle development	0.0327239		GOTERM_BP_FAT	GO:0008104~protein localization	0.00603408		GOTERM_BP_FAT	GO:0007517~muscle organ development	0.094871
				GOTERM_BP_FAT	GO:0018958~phenol metabolic process	0.0888259																		GOTERM_BP_FAT	GO:0009416~response to light stimulus	0.0457509		GOTERM_BP_FAT	GO:0035270~endocrine system development	0.0202247						GOTERM_BP_FAT	GO:0043244~regulation of protein complex disassembly	0.0327239		GOTERM_BP_FAT	GO:0031175~neuron projection development	0.00613599		GOTERM_BP_FAT	GO:0045766~positive regulation of angiogenesis	0.0951586
				GOTERM_BP_FAT	GO:0009712~catechol metabolic process	0.0888259																		GOTERM_CC_FAT	GO:0030427~site of polarized growth	0.0468231		GOTERM_BP_FAT	GO:0070482~response to oxygen levels	0.0213319						GOTERM_BP_FAT	GO:0034329~cell junction assembly	0.0330211		GOTERM_BP_FAT	GO:0035113~embryonic appendage morphogenesis	0.006166		GOTERM_BP_FAT	GO:0046888~negative regulation of hormone secretion	0.0951586
				GOTERM_CC_FAT	GO:0031981~nuclear lumen	0.0889005																		GOTERM_CC_FAT	GO:0030426~growth cone	0.0468231		GOTERM_BP_FAT	GO:0015031~protein transport	0.0217668						GOTERM_BP_FAT	GO:0033044~regulation of chromosome organization	0.0330211		GOTERM_BP_FAT	GO:0030326~embryonic limb morphogenesis	0.006166		GOTERM_BP_FAT	GO:0060425~lung morphogenesis	0.0951586
				GOTERM_BP_FAT	GO:0010941~regulation of cell death	0.0889657																		GOTERM_BP_FAT	GO:0030072~peptide hormone secretion	0.0476932		GOTERM_BP_FAT	GO:0032989~cellular component morphogenesis	0.0219826						GOTERM_CC_FAT	GO:0016323~basolateral plasma membrane	0.0345539		GOTERM_BP_FAT	GO:0015031~protein transport	0.00618823		GOTERM_BP_FAT	GO:0032259~methylation	0.096685
				GOTERM_CC_FAT	GO:0045177~apical part of cell	0.0897492																		GOTERM_BP_FAT	GO:0046112~nucleobase biosynthetic process	0.0490694		GOTERM_BP_FAT	GO:0032940~secretion by cell	0.0221506						GOTERM_BP_FAT	GO:0046486~glycerolipid metabolic process	0.0350452		GOTERM_BP_FAT	GO:0030384~phosphoinositide metabolic process	0.00626526		GOTERM_BP_FAT	GO:0007050~cell cycle arrest	0.0985211
				GOTERM_BP_FAT	GO:0045666~positive regulation of neuron differentiation	0.0906954																		GOTERM_BP_FAT	GO:0032990~cell part morphogenesis	0.0508065		GOTERM_BP_FAT	GO:0001656~metanephros development	0.0223191						GOTERM_CC_FAT	GO:0005924~cell-substrate adherens junction	0.0351948		GOTERM_BP_FAT	GO:0048598~embryonic morphogenesis	0.00689033		GOTERM_BP_FAT	GO:0046661~male sex differentiation	0.0985211
				GOTERM_BP_FAT	GO:0008610~lipid biosynthetic process	0.0918995																		GOTERM_BP_FAT	GO:0021549~cerebellum development	0.0521866		GOTERM_BP_FAT	GO:0000904~cell morphogenesis involved in differentiation	0.0228624						GOTERM_CC_FAT	GO:0030659~cytoplasmic vesicle membrane	0.0356481		GOTERM_BP_FAT	GO:0007243~protein kinase cascade	0.0070364		GOTERM_CC_FAT	GO:0000267~cell fraction	0.0987704
				GOTERM_CC_FAT	GO:0000139~Golgi membrane	0.0935395																		GOTERM_BP_FAT	GO:0016044~membrane organization	0.0521907		GOTERM_CC_FAT	GO:0030173~integral to Golgi membrane	0.0242097						GOTERM_BP_FAT	GO:0001707~mesoderm formation	0.0358194		GOTERM_BP_FAT	GO:0016573~histone acetylation	0.00723211
				GOTERM_CC_FAT	GO:0005789~endoplasmic reticulum membrane	0.0960541																		GOTERM_BP_FAT	GO:0042391~regulation of membrane potential	0.0531722		GOTERM_CC_FAT	GO:0031228~intrinsic to Golgi membrane	0.0242097						GOTERM_BP_FAT	GO:0006473~protein amino acid acetylation	0.0358194		GOTERM_CC_FAT	GO:0034703~cation channel complex	0.00724424
				GOTERM_BP_FAT	GO:0060541~respiratory system development	0.0964487																		GOTERM_CC_FAT	GO:0005776~autophagic vacuole	0.0549709		GOTERM_BP_FAT	GO:0000902~cell morphogenesis	0.024524						GOTERM_BP_FAT	GO:0010638~positive regulation of organelle organization	0.0370891		GOTERM_CC_FAT	GO:0044433~cytoplasmic vesicle part	0.00724424
				GOTERM_BP_FAT	GO:0006974~response to DNA damage stimulus	0.0971089																		GOTERM_BP_FAT	GO:0007631~feeding behavior	0.0551495		GOTERM_BP_FAT	GO:0035239~tube morphogenesis	0.0249046						GOTERM_BP_FAT	GO:0007405~neuroblast proliferation	0.0377155		GOTERM_BP_FAT	GO:0006487~protein amino acid N-linked glycosylation	0.00730216
				GOTERM_BP_FAT	GO:0050679~positive regulation of epithelial cell proliferation	0.0976178																		GOTERM_CC_FAT	GO:0045211~postsynaptic membrane	0.0563112		GOTERM_BP_FAT	GO:0007265~Ras protein signal transduction	0.0251079						GOTERM_BP_FAT	GO:0031056~regulation of histone modification	0.0377155		GOTERM_BP_FAT	GO:0007162~negative regulation of cell adhesion	0.00730216
				GOTERM_BP_FAT	GO:0006119~oxidative phosphorylation	0.0982084																		GOTERM_BP_FAT	GO:0002790~peptide secretion	0.0569026		GOTERM_BP_FAT	GO:0045184~establishment of protein localization	0.0252139						GOTERM_BP_FAT	GO:0003002~regionalization	0.0380773		GOTERM_CC_FAT	GO:0030659~cytoplasmic vesicle membrane	0.0073723
				GOTERM_CC_FAT	GO:0005681~spliceosome	0.0983825																		GOTERM_BP_FAT	GO:0007565~female pregnancy	0.0574906		GOTERM_BP_FAT	GO:0007409~axonogenesis	0.0255462						GOTERM_BP_FAT	GO:0007613~memory	0.0384378		GOTERM_BP_FAT	GO:0007059~chromosome segregation	0.00771633
																								GOTERM_BP_FAT	GO:0009749~response to glucose stimulus	0.0578803		GOTERM_BP_FAT	GO:0051726~regulation of cell cycle	0.0256538						GOTERM_CC_FAT	GO:0012506~vesicle membrane	0.0388906		GOTERM_CC_FAT	GO:0031227~intrinsic to endoplasmic reticulum membrane	0.00794059
																								GOTERM_BP_FAT	GO:0034284~response to monosaccharide stimulus	0.0578803		GOTERM_BP_FAT	GO:0010627~regulation of protein kinase cascade	0.0261639						GOTERM_BP_FAT	GO:0048666~neuron development	0.0396165		GOTERM_BP_FAT	GO:0001701~in utero embryonic development	0.00814779
																								GOTERM_BP_FAT	GO:0042491~auditory receptor cell differentiation	0.0578803		GOTERM_BP_FAT	GO:0008284~positive regulation of cell proliferation	0.0261883						GOTERM_BP_FAT	GO:0007346~regulation of mitotic cell cycle	0.0425147		GOTERM_BP_FAT	GO:0009612~response to mechanical stimulus	0.00840372
																								GOTERM_BP_FAT	GO:0009746~response to hexose stimulus	0.0578803		GOTERM_BP_FAT	GO:0006470~protein amino acid dephosphorylation	0.0263414						GOTERM_BP_FAT	GO:0015674~di-, tri-valent inorganic cation transport	0.0459737		GOTERM_BP_FAT	GO:0050805~negative regulation of synaptic transmission	0.00855581
																								GOTERM_BP_FAT	GO:0017148~negative regulation of translation	0.0578803		GOTERM_BP_FAT	GO:0006914~autophagy	0.0264161						GOTERM_BP_FAT	GO:0048332~mesoderm morphogenesis	0.0464923		GOTERM_BP_FAT	GO:0043576~regulation of respiratory gaseous exchange	0.00871814
																								GOTERM_BP_FAT	GO:0040008~regulation of growth	0.0583393		GOTERM_BP_FAT	GO:0010647~positive regulation of cell communication	0.0266481						GOTERM_BP_FAT	GO:0043414~biopolymer methylation	0.0465456		GOTERM_BP_FAT	GO:0048736~appendage development	0.00884004
																								GOTERM_BP_FAT	GO:0007049~cell cycle	0.0583969		GOTERM_BP_FAT	GO:0032012~regulation of ARF protein signal transduction	0.0271274						GOTERM_BP_FAT	GO:0060070~Wnt receptor signaling pathway through beta-catenin	0.0468707		GOTERM_BP_FAT	GO:0060173~limb development	0.00884004
																								GOTERM_BP_FAT	GO:0007268~synaptic transmission	0.0592607		GOTERM_BP_FAT	GO:0010608~posttranscriptional regulation of gene expression	0.0286443						GOTERM_BP_FAT	GO:0050821~protein stabilization	0.0468707		GOTERM_BP_FAT	GO:0007160~cell-matrix adhesion	0.00902099
																								GOTERM_BP_FAT	GO:0060284~regulation of cell development	0.0594938		GOTERM_BP_FAT	GO:0001822~kidney development	0.0286973						GOTERM_BP_FAT	GO:0031111~negative regulation of microtubule polymerization or depolymerization	0.0468707		GOTERM_BP_FAT	GO:0043405~regulation of MAP kinase activity	0.00933436
																								GOTERM_BP_FAT	GO:0009755~hormone-mediated signaling	0.0597216		GOTERM_BP_FAT	GO:0051969~regulation of transmission of nerve impulse	0.0286973						GOTERM_BP_FAT	GO:0032312~regulation of ARF GTPase activity	0.0471847		GOTERM_BP_FAT	GO:0006650~glycerophospholipid metabolic process	0.00953825
																								GOTERM_BP_FAT	GO:0070647~protein modification by small protein conjugation or removal	0.0609334		GOTERM_BP_FAT	GO:0016571~histone methylation	0.0293389						GOTERM_BP_FAT	GO:0048729~tissue morphogenesis	0.0479221		GOTERM_BP_FAT	GO:0006473~protein amino acid acetylation	0.00961849
																								GOTERM_BP_FAT	GO:0048638~regulation of developmental growth	0.0618393		GOTERM_BP_FAT	GO:0043085~positive regulation of catalytic activity	0.0309278						GOTERM_CC_FAT	GO:0005604~basement membrane	0.0481001		GOTERM_CC_FAT	GO:0005876~spindle microtubule	0.00966688
																								GOTERM_BP_FAT	GO:0021987~cerebral cortex development	0.0618393		GOTERM_BP_FAT	GO:0046854~phosphoinositide phosphorylation	0.0310162						GOTERM_BP_FAT	GO:0030384~phosphoinositide metabolic process	0.0487652		GOTERM_BP_FAT	GO:0019318~hexose metabolic process	0.0104182
																								GOTERM_BP_FAT	GO:0007264~small GTPase mediated signal transduction	0.0620971		GOTERM_BP_FAT	GO:0030111~regulation of Wnt receptor signaling pathway	0.0313209						GOTERM_BP_FAT	GO:0042127~regulation of cell proliferation	0.04889		GOTERM_BP_FAT	GO:0010648~negative regulation of cell communication	0.0109453
																								GOTERM_BP_FAT	GO:0021543~pallium development	0.0631512		GOTERM_BP_FAT	GO:0032313~regulation of Rab GTPase activity	0.0313209						GOTERM_BP_FAT	GO:0007411~axon guidance	0.0492884		GOTERM_BP_FAT	GO:0051056~regulation of small GTPase mediated signal transduction	0.0110876
																								GOTERM_CC_FAT	GO:0030425~dendrite	0.0638968		GOTERM_BP_FAT	GO:0032483~regulation of Rab protein signal transduction	0.0313209						GOTERM_BP_FAT	GO:0048667~cell morphogenesis involved in neuron differentiation	0.0516042		GOTERM_BP_FAT	GO:0016567~protein ubiquitination	0.0114382
																								GOTERM_BP_FAT	GO:0009896~positive regulation of catabolic process	0.0646276		GOTERM_CC_FAT	GO:0000932~cytoplasmic mRNA processing body	0.0318407						GOTERM_BP_FAT	GO:0051148~negative regulation of muscle cell differentiation	0.0516807		GOTERM_BP_FAT	GO:0010464~regulation of mesenchymal cell proliferation	0.0114632
																								GOTERM_BP_FAT	GO:0007610~behavior	0.066743		GOTERM_BP_FAT	GO:0044057~regulation of system process	0.0325529						GOTERM_BP_FAT	GO:0007029~endoplasmic reticulum organization	0.0516807		GOTERM_CC_FAT	GO:0010008~endosome membrane	0.0119893
																								GOTERM_BP_FAT	GO:0048667~cell morphogenesis involved in neuron differentiation	0.0676947		GOTERM_BP_FAT	GO:0006730~one-carbon metabolic process	0.0332078						GOTERM_CC_FAT	GO:0044420~extracellular matrix part	0.0524674		GOTERM_CC_FAT	GO:0044440~endosomal part	0.0119893
																								GOTERM_BP_FAT	GO:0048858~cell projection morphogenesis	0.0685815		GOTERM_BP_FAT	GO:0040007~growth	0.0337018						GOTERM_BP_FAT	GO:0060606~tube closure	0.0525148		GOTERM_BP_FAT	GO:0032990~cell part morphogenesis	0.012037
																								GOTERM_CC_FAT	GO:0031252~cell leading edge	0.0694746		GOTERM_BP_FAT	GO:0051129~negative regulation of cellular component organization	0.0340211						GOTERM_BP_FAT	GO:0001843~neural tube closure	0.0525148		GOTERM_BP_FAT	GO:0031017~exocrine pancreas development	0.0121434
																								GOTERM_CC_FAT	GO:0019898~extrinsic to membrane	0.0708508		GOTERM_CC_FAT	GO:0030667~secretory granule membrane	0.0340614						GOTERM_BP_FAT	GO:0006730~one-carbon metabolic process	0.0525372		GOTERM_BP_FAT	GO:0043543~protein amino acid acylation	0.0131111
																								GOTERM_BP_FAT	GO:0055012~ventricular cardiac muscle cell differentiation	0.0710779		GOTERM_CC_FAT	GO:0005925~focal adhesion	0.034194						GOTERM_BP_FAT	GO:0042692~muscle cell differentiation	0.0525372		GOTERM_BP_FAT	GO:0006820~anion transport	0.0131403
																								GOTERM_BP_FAT	GO:0008277~regulation of G-protein coupled receptor protein signaling pathway	0.0717185		GOTERM_BP_FAT	GO:0009263~deoxyribonucleotide biosynthetic process	0.0352713						GOTERM_BP_FAT	GO:0000904~cell morphogenesis involved in differentiation	0.0549374		GOTERM_BP_FAT	GO:0030155~regulation of cell adhesion	0.0132755
																								GOTERM_BP_FAT	GO:0008584~male gonad development	0.0723648		GOTERM_BP_FAT	GO:0021781~glial cell fate commitment	0.0352713						GOTERM_CC_FAT	GO:0030055~cell-substrate junction	0.0560145		GOTERM_BP_FAT	GO:0006470~protein amino acid dephosphorylation	0.0134222
																								GOTERM_BP_FAT	GO:0016358~dendrite development	0.0723648		GOTERM_BP_FAT	GO:0019932~second-messenger-mediated signaling	0.0357667						GOTERM_BP_FAT	GO:0046058~cAMP metabolic process	0.0571439		GOTERM_CC_FAT	GO:0030863~cortical cytoskeleton	0.013637
																								GOTERM_BP_FAT	GO:0008361~regulation of cell size	0.0726235		GOTERM_BP_FAT	GO:0035295~tube development	0.035788						GOTERM_BP_FAT	GO:0006970~response to osmotic stress	0.0571439		GOTERM_BP_FAT	GO:0040008~regulation of growth	0.0140109
																								GOTERM_BP_FAT	GO:0030036~actin cytoskeleton organization	0.073326		GOTERM_BP_FAT	GO:0001704~formation of primary germ layer	0.0359369						GOTERM_BP_FAT	GO:0034330~cell junction organization	0.0586174		GOTERM_CC_FAT	GO:0031300~intrinsic to organelle membrane	0.0140385
																								GOTERM_CC_FAT	GO:0005635~nuclear envelope	0.0742134		GOTERM_BP_FAT	GO:0032990~cell part morphogenesis	0.0369985						GOTERM_CC_FAT	GO:0031012~extracellular matrix	0.0587245		GOTERM_BP_FAT	GO:0001952~regulation of cell-matrix adhesion	0.014085
																								GOTERM_CC_FAT	GO:0035068~micro-ribonucleoprotein complex	0.0760737		GOTERM_CC_FAT	GO:0030055~cell-substrate junction	0.0380152						GOTERM_BP_FAT	GO:0001704~formation of primary germ layer	0.0590045		GOTERM_BP_FAT	GO:0051970~negative regulation of transmission of nerve impulse	0.014085
																								GOTERM_BP_FAT	GO:0007015~actin filament organization	0.0763111		GOTERM_BP_FAT	GO:0015674~di-, tri-valent inorganic cation transport	0.0384717						GOTERM_CC_FAT	GO:0016585~chromatin remodeling complex	0.0633544		GOTERM_BP_FAT	GO:0016477~cell migration	0.0153878
																								GOTERM_BP_FAT	GO:0019226~transmission of nerve impulse	0.0774129		GOTERM_BP_FAT	GO:0006342~chromatin silencing	0.0386498						GOTERM_CC_FAT	GO:0070161~anchoring junction	0.0643609		GOTERM_BP_FAT	GO:0046578~regulation of Ras protein signal transduction	0.0155831
																								GOTERM_BP_FAT	GO:0030900~forebrain development	0.0783558		GOTERM_BP_FAT	GO:0048167~regulation of synaptic plasticity	0.0392963						GOTERM_CC_FAT	GO:0034703~cation channel complex	0.0648128		GOTERM_BP_FAT	GO:0048858~cell projection morphogenesis	0.0155924
																								GOTERM_BP_FAT	GO:0008637~apoptotic mitochondrial changes	0.0791409		GOTERM_BP_FAT	GO:0010001~glial cell differentiation	0.0392963						GOTERM_CC_FAT	GO:0044433~cytoplasmic vesicle part	0.0648128		GOTERM_CC_FAT	GO:0044432~endoplasmic reticulum part	0.0157743
																								GOTERM_BP_FAT	GO:0046984~regulation of hemoglobin biosynthetic process	0.0796007		GOTERM_BP_FAT	GO:0043414~biopolymer methylation	0.0397554						GOTERM_BP_FAT	GO:0034381~lipoprotein particle clearance	0.0652729		GOTERM_BP_FAT	GO:0032268~regulation of cellular protein metabolic process	0.0173755
																								GOTERM_BP_FAT	GO:0021670~lateral ventricle development	0.0796007		GOTERM_BP_FAT	GO:0051336~regulation of hydrolase activity	0.0398572						GOTERM_BP_FAT	GO:0022037~metencephalon development	0.065966		GOTERM_BP_FAT	GO:0006836~neurotransmitter transport	0.0174099
																								GOTERM_BP_FAT	GO:0042726~riboflavin and derivative metabolic process	0.0796007		GOTERM_BP_FAT	GO:0000122~negative regulation of transcription from RNA polymerase II promoter	0.0399936						GOTERM_CC_FAT	GO:0008021~synaptic vesicle	0.066219		GOTERM_BP_FAT	GO:0043523~regulation of neuron apoptosis	0.0174099
																								GOTERM_BP_FAT	GO:0042727~riboflavin and derivative biosynthetic process	0.0796007		GOTERM_CC_FAT	GO:0005829~cytosol	0.0400117						GOTERM_BP_FAT	GO:0040036~regulation of fibroblast growth factor receptor signaling pathway	0.0665181		GOTERM_BP_FAT	GO:0031589~cell-substrate adhesion	0.0179726
																								GOTERM_BP_FAT	GO:0001558~regulation of cell growth	0.0802118		GOTERM_BP_FAT	GO:0046834~lipid phosphorylation	0.0401692						GOTERM_CC_FAT	GO:0005624~membrane fraction	0.0665898		GOTERM_CC_FAT	GO:0030176~integral to endoplasmic reticulum membrane	0.0185455
																								GOTERM_BP_FAT	GO:0048738~cardiac muscle tissue development	0.0810026		GOTERM_BP_FAT	GO:0031114~regulation of microtubule depolymerization	0.0401692						GOTERM_CC_FAT	GO:0031981~nuclear lumen	0.0669803		GOTERM_CC_FAT	GO:0031301~integral to organelle membrane	0.0189669
																								GOTERM_BP_FAT	GO:0031344~regulation of cell projection organization	0.0810026		GOTERM_BP_FAT	GO:0007026~negative regulation of microtubule depolymerization	0.0401692						GOTERM_BP_FAT	GO:0019216~regulation of lipid metabolic process	0.0672128		GOTERM_BP_FAT	GO:0001953~negative regulation of cell-matrix adhesion	0.0192626
																								GOTERM_BP_FAT	GO:0006897~endocytosis	0.0817505		GOTERM_BP_FAT	GO:0032259~methylation	0.040224						GOTERM_BP_FAT	GO:0006816~calcium ion transport	0.0673832		GOTERM_CC_FAT	GO:0034702~ion channel complex	0.0197476
																								GOTERM_BP_FAT	GO:0010324~membrane invagination	0.0817505		GOTERM_BP_FAT	GO:0046879~hormone secretion	0.0409902						GOTERM_BP_FAT	GO:0031645~negative regulation of neurological system process	0.0685174		GOTERM_BP_FAT	GO:0048592~eye morphogenesis	0.0199129
																								GOTERM_CC_FAT	GO:0005886~plasma membrane	0.0820447		GOTERM_BP_FAT	GO:0030073~insulin secretion	0.0415539						GOTERM_BP_FAT	GO:0032583~regulation of gene-specific transcription	0.0690877		GOTERM_BP_FAT	GO:0000187~activation of MAPK activity	0.0200352
																								GOTERM_BP_FAT	GO:0030279~negative regulation of ossification	0.0830638		GOTERM_BP_FAT	GO:0060193~positive regulation of lipase activity	0.0415539						GOTERM_CC_FAT	GO:0000792~heterochromatin	0.0697201		GOTERM_BP_FAT	GO:0008584~male gonad development	0.0205733
																								GOTERM_BP_FAT	GO:0042325~regulation of phosphorylation	0.0832937		GOTERM_CC_FAT	GO:0030427~site of polarized growth	0.0418548						GOTERM_BP_FAT	GO:0030217~T cell differentiation	0.0700245		GOTERM_CC_FAT	GO:0016323~basolateral plasma membrane	0.0207736
																								GOTERM_BP_FAT	GO:0007267~cell-cell signaling	0.0832937		GOTERM_CC_FAT	GO:0030426~growth cone	0.0418548						GOTERM_CC_FAT	GO:0005912~adherens junction	0.0722388		GOTERM_BP_FAT	GO:0048732~gland development	0.0217227
																								GOTERM_CC_FAT	GO:0000139~Golgi membrane	0.0852464		GOTERM_BP_FAT	GO:0007033~vacuole organization	0.0419507						GOTERM_BP_FAT	GO:0016202~regulation of striated muscle tissue development	0.0734016		GOTERM_BP_FAT	GO:0000245~spliceosome assembly	0.0217588
																								GOTERM_CC_FAT	GO:0005626~insoluble fraction	0.0856665		GOTERM_BP_FAT	GO:0016569~covalent chromatin modification	0.0434744						GOTERM_BP_FAT	GO:0014020~primary neural tube formation	0.0734016		GOTERM_BP_FAT	GO:0007423~sensory organ development	0.0219306
																								GOTERM_CC_FAT	GO:0000267~cell fraction	0.0863684		GOTERM_BP_FAT	GO:0001655~urogenital system development	0.0435612						GOTERM_BP_FAT	GO:0030182~neuron differentiation	0.0737886		GOTERM_BP_FAT	GO:0000902~cell morphogenesis	0.0219322
																								GOTERM_BP_FAT	GO:0009743~response to carbohydrate stimulus	0.0868821		GOTERM_CC_FAT	GO:0070013~intracellular organelle lumen	0.0437034						GOTERM_CC_FAT	GO:0045211~postsynaptic membrane	0.0765027		GOTERM_BP_FAT	GO:0010627~regulation of protein kinase cascade	0.0219376
																								GOTERM_BP_FAT	GO:0000904~cell morphogenesis involved in differentiation	0.0917402		GOTERM_BP_FAT	GO:0006650~glycerophospholipid metabolic process	0.0438414						GOTERM_BP_FAT	GO:0030030~cell projection organization	0.0771929		GOTERM_BP_FAT	GO:0019637~organophosphate metabolic process	0.0220069
																								GOTERM_CC_FAT	GO:0005901~caveola	0.0929163		GOTERM_BP_FAT	GO:0006836~neurotransmitter transport	0.0439329						GOTERM_BP_FAT	GO:0035239~tube morphogenesis	0.0773187		GOTERM_CC_FAT	GO:0044454~nuclear chromosome part	0.0227561
																								GOTERM_CC_FAT	GO:0009898~internal side of plasma membrane	0.0929845		GOTERM_CC_FAT	GO:0043233~organelle lumen	0.0453166						GOTERM_BP_FAT	GO:0006259~DNA metabolic process	0.0777263		GOTERM_BP_FAT	GO:0000165~MAPKKK cascade	0.0227856
																								GOTERM_BP_FAT	GO:0019941~modification-dependent protein catabolic process	0.093348		GOTERM_BP_FAT	GO:0031644~regulation of neurological system process	0.0453271						GOTERM_CC_FAT	GO:0042641~actomyosin	0.0784188		GOTERM_BP_FAT	GO:0012501~programmed cell death	0.0228068
																								GOTERM_BP_FAT	GO:0043632~modification-dependent macromolecule catabolic process	0.093348		GOTERM_CC_FAT	GO:0044459~plasma membrane part	0.0453947						GOTERM_CC_FAT	GO:0032994~protein-lipid complex	0.0784188		GOTERM_BP_FAT	GO:0030879~mammary gland development	0.0237214
																								GOTERM_CC_FAT	GO:0005624~membrane fraction	0.0938396		GOTERM_BP_FAT	GO:0030001~metal ion transport	0.0457861						GOTERM_CC_FAT	GO:0034358~plasma lipoprotein particle	0.0784188		GOTERM_CC_FAT	GO:0005783~endoplasmic reticulum	0.023901
																								GOTERM_CC_FAT	GO:0043005~neuron projection	0.0955952		GOTERM_CC_FAT	GO:0008021~synaptic vesicle	0.0459323						GOTERM_CC_FAT	GO:0043025~cell soma	0.0790811		GOTERM_BP_FAT	GO:0006915~apoptosis	0.0240554
																								GOTERM_BP_FAT	GO:0045767~regulation of anti-apoptosis	0.0956096		GOTERM_BP_FAT	GO:0051338~regulation of transferase activity	0.0468134						GOTERM_BP_FAT	GO:0030001~metal ion transport	0.0792918		GOTERM_CC_FAT	GO:0031252~cell leading edge	0.0240572
																								GOTERM_BP_FAT	GO:0031331~positive regulation of cellular catabolic process	0.0956096		GOTERM_BP_FAT	GO:0044093~positive regulation of molecular function	0.0475379						GOTERM_CC_FAT	GO:0005578~proteinaceous extracellular matrix	0.0795249		GOTERM_BP_FAT	GO:0006811~ion transport	0.0241175
																								GOTERM_BP_FAT	GO:0046854~phosphoinositide phosphorylation	0.0956096		GOTERM_BP_FAT	GO:0001658~branching involved in ureteric bud morphogenesis	0.0487007						GOTERM_BP_FAT	GO:0030901~midbrain development	0.0809607		GOTERM_BP_FAT	GO:0016265~death	0.0246934
																								GOTERM_BP_FAT	GO:0045786~negative regulation of cell cycle	0.0959301		GOTERM_BP_FAT	GO:0060675~ureteric bud morphogenesis	0.0487007						GOTERM_BP_FAT	GO:0006479~protein amino acid methylation	0.0813111		GOTERM_BP_FAT	GO:0002053~positive regulation of mesenchymal cell proliferation	0.0250105
																								GOTERM_CC_FAT	GO:0005773~vacuole	0.0996774		GOTERM_BP_FAT	GO:0000082~G1/S transition of mitotic cell cycle	0.0487007						GOTERM_BP_FAT	GO:0008213~protein amino acid alkylation	0.0813111		GOTERM_BP_FAT	GO:0042391~regulation of membrane potential	0.0254388
																												GOTERM_BP_FAT	GO:0014037~Schwann cell differentiation	0.049163						GOTERM_BP_FAT	GO:0006812~cation transport	0.0814396		GOTERM_CC_FAT	GO:0005730~nucleolus	0.0258482
																												GOTERM_BP_FAT	GO:0048340~paraxial mesoderm morphogenesis	0.049163						GOTERM_CC_FAT	GO:0005626~insoluble fraction	0.0826974		GOTERM_BP_FAT	GO:0043406~positive regulation of MAP kinase activity	0.0259238
																												GOTERM_BP_FAT	GO:0032268~regulation of cellular protein metabolic process	0.0494245						GOTERM_BP_FAT	GO:0007409~axonogenesis	0.083714		GOTERM_CC_FAT	GO:0005789~endoplasmic reticulum membrane	0.0262843
																												GOTERM_BP_FAT	GO:0021778~oligodendrocyte cell fate specification	0.0495307						GOTERM_BP_FAT	GO:0001503~ossification	0.0837473		GOTERM_BP_FAT	GO:0006006~glucose metabolic process	0.0263061
																												GOTERM_BP_FAT	GO:0021780~glial cell fate specification	0.0495307						GOTERM_BP_FAT	GO:0031098~stress-activated protein kinase signaling pathway	0.0840788		GOTERM_BP_FAT	GO:0051301~cell division	0.026369
																												GOTERM_BP_FAT	GO:0021779~oligodendrocyte cell fate commitment	0.0495307						GOTERM_BP_FAT	GO:0006338~chromatin remodeling	0.0840788		GOTERM_BP_FAT	GO:0050678~regulation of epithelial cell proliferation	0.0264469
																												GOTERM_BP_FAT	GO:0009221~pyrimidine deoxyribonucleotide biosynthetic process	0.0495307						GOTERM_BP_FAT	GO:0051147~regulation of muscle cell differentiation	0.0847652		GOTERM_BP_FAT	GO:0000904~cell morphogenesis involved in differentiation	0.0265487
																												GOTERM_CC_FAT	GO:0034705~potassium channel complex	0.0502843						GOTERM_BP_FAT	GO:0001709~cell fate determination	0.0847652		GOTERM_CC_FAT	GO:0005938~cell cortex	0.0270955
																												GOTERM_CC_FAT	GO:0008076~voltage-gated potassium channel complex	0.0502843						GOTERM_CC_FAT	GO:0005798~Golgi-associated vesicle	0.0860009		GOTERM_BP_FAT	GO:0005996~monosaccharide metabolic process	0.0274002
																												GOTERM_CC_FAT	GO:0005924~cell-substrate adherens junction	0.0513114						GOTERM_BP_FAT	GO:0032259~methylation	0.0872084		GOTERM_BP_FAT	GO:0015698~inorganic anion transport	0.0274003
																												GOTERM_BP_FAT	GO:0016044~membrane organization	0.0515862						GOTERM_CC_FAT	GO:0034702~ion channel complex	0.0882508		GOTERM_BP_FAT	GO:0046903~secretion	0.0275301
																												GOTERM_BP_FAT	GO:0007369~gastrulation	0.0522544						GOTERM_BP_FAT	GO:0007507~heart development	0.0885434		GOTERM_CC_FAT	GO:0005819~spindle	0.0281256
																												GOTERM_BP_FAT	GO:0006639~acylglycerol metabolic process	0.0524583						GOTERM_BP_FAT	GO:0051969~regulation of transmission of nerve impulse	0.0889201		GOTERM_BP_FAT	GO:0007610~behavior	0.0281324
																												GOTERM_BP_FAT	GO:0007167~enzyme linked receptor protein signaling pathway	0.0538733						GOTERM_BP_FAT	GO:0010627~regulation of protein kinase cascade	0.0907035		GOTERM_BP_FAT	GO:0048167~regulation of synaptic plasticity	0.0284853
																												GOTERM_BP_FAT	GO:0048858~cell projection morphogenesis	0.0546199						GOTERM_BP_FAT	GO:0007156~homophilic cell adhesion	0.0919842		GOTERM_BP_FAT	GO:0048593~camera-type eye morphogenesis	0.0284853
																												GOTERM_BP_FAT	GO:0046883~regulation of hormone secretion	0.0550363						GOTERM_BP_FAT	GO:0008285~negative regulation of cell proliferation	0.0921576		GOTERM_CC_FAT	GO:0000932~cytoplasmic mRNA processing body	0.0287745
																												GOTERM_BP_FAT	GO:0048812~neuron projection morphogenesis	0.0555121						GOTERM_CC_FAT	GO:0000267~cell fraction	0.0934103		GOTERM_CC_FAT	GO:0005720~nuclear heterochromatin	0.0297685
																												GOTERM_BP_FAT	GO:0030030~cell projection organization	0.0557853						GOTERM_CC_FAT	GO:0043204~perikaryon	0.0958535		GOTERM_CC_FAT	GO:0048471~perinuclear region of cytoplasm	0.0299649
																												GOTERM_BP_FAT	GO:0045814~negative regulation of gene expression, epigenetic	0.0559032						GOTERM_BP_FAT	GO:0031110~regulation of microtubule polymerization or depolymerization	0.096049		GOTERM_CC_FAT	GO:0000792~heterochromatin	0.0310146
																												GOTERM_BP_FAT	GO:0048538~thymus development	0.0559032						GOTERM_BP_FAT	GO:0051493~regulation of cytoskeleton organization	0.0964468		GOTERM_CC_FAT	GO:0043256~laminin complex	0.0311587
																												GOTERM_BP_FAT	GO:0035265~organ growth	0.0559032						GOTERM_BP_FAT	GO:0060348~bone development	0.0972227		GOTERM_CC_FAT	GO:0031988~membrane-bounded vesicle	0.0314
																												GOTERM_BP_FAT	GO:0002761~regulation of myeloid leukocyte differentiation	0.056558						GOTERM_BP_FAT	GO:0048812~neuron projection morphogenesis	0.0973935		GOTERM_CC_FAT	GO:0070161~anchoring junction	0.0314712
																												GOTERM_BP_FAT	GO:0042733~embryonic digit morphogenesis	0.056558						GOTERM_BP_FAT	GO:0046328~regulation of JNK cascade	0.0985406		GOTERM_BP_FAT	GO:0006816~calcium ion transport	0.0321204
																												GOTERM_BP_FAT	GO:0007569~cell aging	0.056558						GOTERM_BP_FAT	GO:0032886~regulation of microtubule-based process	0.0985406		GOTERM_BP_FAT	GO:0043161~proteasomal ubiquitin-dependent protein catabolic process	0.0325148
																												GOTERM_BP_FAT	GO:0001763~morphogenesis of a branching structure	0.0578502						GOTERM_CC_FAT	GO:0000790~nuclear chromatin	0.0989505		GOTERM_BP_FAT	GO:0010498~proteasomal protein catabolic process	0.0325148
																												GOTERM_BP_FAT	GO:0050801~ion homeostasis	0.0584181										GOTERM_BP_FAT	GO:0048812~neuron projection morphogenesis	0.0330511
																												GOTERM_BP_FAT	GO:0006417~regulation of translation	0.0587817										GOTERM_BP_FAT	GO:0042127~regulation of cell proliferation	0.0333619
																												GOTERM_BP_FAT	GO:0040017~positive regulation of locomotion	0.0588925										GOTERM_BP_FAT	GO:0008219~cell death	0.0340699
																												GOTERM_BP_FAT	GO:0046907~intracellular transport	0.0591509										GOTERM_CC_FAT	GO:0017053~transcriptional repressor complex	0.0344756
																												GOTERM_BP_FAT	GO:0010648~negative regulation of cell communication	0.0592688										GOTERM_BP_FAT	GO:0033554~cellular response to stress	0.0346706
																												GOTERM_BP_FAT	GO:0016570~histone modification	0.0600672										GOTERM_BP_FAT	GO:0032989~cellular component morphogenesis	0.0352111
																												GOTERM_BP_FAT	GO:0048193~Golgi vesicle transport	0.0610703										GOTERM_BP_FAT	GO:0046854~phosphoinositide phosphorylation	0.0352673
																												GOTERM_BP_FAT	GO:0006022~aminoglycan metabolic process	0.0610703										GOTERM_BP_FAT	GO:0051058~negative regulation of small GTPase mediated signal transduction	0.0352673
																												GOTERM_BP_FAT	GO:0042063~gliogenesis	0.0610703										GOTERM_BP_FAT	GO:0046580~negative regulation of Ras protein signal transduction	0.0352673
																												GOTERM_CC_FAT	GO:0012506~vesicle membrane	0.0611842										GOTERM_BP_FAT	GO:0043408~regulation of MAPKKK cascade	0.0355089
																												GOTERM_BP_FAT	GO:0009615~response to virus	0.0619258										GOTERM_BP_FAT	GO:0007612~learning	0.0358549
																												GOTERM_BP_FAT	GO:0031016~pancreas development	0.0624322										GOTERM_CC_FAT	GO:0016604~nuclear body	0.0363778
																												GOTERM_BP_FAT	GO:0051402~neuron apoptosis	0.0625638										GOTERM_CC_FAT	GO:0015629~actin cytoskeleton	0.0368574
																												GOTERM_BP_FAT	GO:0060070~Wnt receptor signaling pathway through beta-catenin	0.0625638										GOTERM_CC_FAT	GO:0042175~nuclear envelope-endoplasmic reticulum network	0.0370472
																												GOTERM_CC_FAT	GO:0000790~nuclear chromatin	0.0631286										GOTERM_BP_FAT	GO:0006376~mRNA splice site selection	0.0376274
																												GOTERM_CC_FAT	GO:0001726~ruffle	0.0638249										GOTERM_BP_FAT	GO:0051967~negative regulation of synaptic transmission, glutamatergic	0.0376274
																												GOTERM_BP_FAT	GO:0043408~regulation of MAPKKK cascade	0.0646829										GOTERM_BP_FAT	GO:0035295~tube development	0.0376578
																												GOTERM_BP_FAT	GO:0048754~branching morphogenesis of a tube	0.0646829										GOTERM_BP_FAT	GO:0035162~embryonic hemopoiesis	0.0377617
																												GOTERM_BP_FAT	GO:0000045~autophagic vacuole formation	0.0652914										GOTERM_BP_FAT	GO:0046622~positive regulation of organ growth	0.0377617
																												GOTERM_BP_FAT	GO:0043484~regulation of RNA splicing	0.0652914										GOTERM_BP_FAT	GO:0006887~exocytosis	0.0379035
																												GOTERM_BP_FAT	GO:0035162~embryonic hemopoiesis	0.0652914										GOTERM_BP_FAT	GO:0000910~cytokinesis	0.0379407
																												GOTERM_BP_FAT	GO:0006638~neutral lipid metabolic process	0.0658029										GOTERM_CC_FAT	GO:0016607~nuclear speck	0.0381503
																												GOTERM_BP_FAT	GO:0006662~glycerol ether metabolic process	0.0658029										GOTERM_BP_FAT	GO:0048667~cell morphogenesis involved in neuron differentiation	0.0386281
																												GOTERM_BP_FAT	GO:0009262~deoxyribonucleotide metabolic process	0.065945										GOTERM_BP_FAT	GO:0021953~central nervous system neuron differentiation	0.0389723
																												GOTERM_BP_FAT	GO:0006306~DNA methylation	0.065945										GOTERM_BP_FAT	GO:0010608~posttranscriptional regulation of gene expression	0.0389732
																												GOTERM_BP_FAT	GO:0006305~DNA alkylation	0.065945										GOTERM_BP_FAT	GO:0030036~actin cytoskeleton organization	0.0389844
																												GOTERM_BP_FAT	GO:0030278~regulation of ossification	0.0675149										GOTERM_CC_FAT	GO:0008328~ionotropic glutamate receptor complex	0.0401723
																												GOTERM_BP_FAT	GO:0009968~negative regulation of signal transduction	0.0677615										GOTERM_BP_FAT	GO:0043524~negative regulation of neuron apoptosis	0.041157
																												GOTERM_BP_FAT	GO:0042391~regulation of membrane potential	0.0678887										GOTERM_BP_FAT	GO:0003018~vascular process in circulatory system	0.041157
																												GOTERM_BP_FAT	GO:0007568~aging	0.0681015										GOTERM_BP_FAT	GO:0009166~nucleotide catabolic process	0.0412355
																												GOTERM_BP_FAT	GO:0060562~epithelial tube morphogenesis	0.0701743										GOTERM_BP_FAT	GO:0035023~regulation of Rho protein signal transduction	0.0412769
																												GOTERM_CC_FAT	GO:0005625~soluble fraction	0.0702362										GOTERM_BP_FAT	GO:0006928~cell motion	0.0416142
																												GOTERM_CC_FAT	GO:0043025~cell soma	0.0713048										GOTERM_BP_FAT	GO:0051336~regulation of hydrolase activity	0.0424187
																												GOTERM_BP_FAT	GO:0048609~reproductive process in a multicellular organism	0.0720279										GOTERM_BP_FAT	GO:0001568~blood vessel development	0.0431388
																												GOTERM_BP_FAT	GO:0032504~multicellular organism reproduction	0.0720279										GOTERM_BP_FAT	GO:0051270~regulation of cell motion	0.0432683
																												GOTERM_BP_FAT	GO:0060429~epithelium development	0.0723083										GOTERM_BP_FAT	GO:0000122~negative regulation of transcription from RNA polymerase II promoter	0.0434302
																												GOTERM_BP_FAT	GO:0001508~regulation of action potential	0.07437										GOTERM_CC_FAT	GO:0030662~coated vesicle membrane	0.0435398
																												GOTERM_BP_FAT	GO:0051705~behavioral interaction between organisms	0.0744241										GOTERM_BP_FAT	GO:0010324~membrane invagination	0.0447142
																												GOTERM_BP_FAT	GO:0048667~cell morphogenesis involved in neuron differentiation	0.075604										GOTERM_BP_FAT	GO:0006897~endocytosis	0.0447142
																												GOTERM_BP_FAT	GO:0045670~regulation of osteoclast differentiation	0.0757619										GOTERM_BP_FAT	GO:0000209~protein polyubiquitination	0.0447711
																												GOTERM_BP_FAT	GO:0007243~protein kinase cascade	0.0762979										GOTERM_BP_FAT	GO:0048599~oocyte development	0.0447711
																												GOTERM_BP_FAT	GO:0045165~cell fate commitment	0.0766561										GOTERM_BP_FAT	GO:0043434~response to peptide hormone stimulus	0.04553
																												GOTERM_BP_FAT	GO:0006816~calcium ion transport	0.0768463										GOTERM_BP_FAT	GO:0055074~calcium ion homeostasis	0.04553
																												GOTERM_BP_FAT	GO:0006304~DNA modification	0.0769225										GOTERM_BP_FAT	GO:0016071~mRNA metabolic process	0.0457843
																												GOTERM_BP_FAT	GO:0046838~phosphorylated carbohydrate dephosphorylation	0.0773045										GOTERM_BP_FAT	GO:0022613~ribonucleoprotein complex biogenesis	0.0461062
																												GOTERM_BP_FAT	GO:0009265~2'-deoxyribonucleotide biosynthetic process	0.0773045										GOTERM_BP_FAT	GO:0006874~cellular calcium ion homeostasis	0.0462306
																												GOTERM_BP_FAT	GO:0043374~CD8-positive, alpha-beta T cell differentiation	0.0773045										GOTERM_CC_FAT	GO:0005680~anaphase-promoting complex	0.0467186
																												GOTERM_BP_FAT	GO:0001706~endoderm formation	0.0773045										GOTERM_CC_FAT	GO:0030055~cell-substrate junction	0.0468344
																												GOTERM_BP_FAT	GO:0021535~cell migration in hindbrain	0.0773045										GOTERM_BP_FAT	GO:0009791~post-embryonic development	0.0468925
																												GOTERM_BP_FAT	GO:0035278~gene silencing by miRNA, negative regulation of translation	0.0773045										GOTERM_BP_FAT	GO:0007409~axonogenesis	0.0479483
																												GOTERM_BP_FAT	GO:0070647~protein modification by small protein conjugation or removal	0.077404										GOTERM_BP_FAT	GO:0046486~glycerolipid metabolic process	0.0483002
																												GOTERM_BP_FAT	GO:0042981~regulation of apoptosis	0.0779898										GOTERM_BP_FAT	GO:0001655~urogenital system development	0.0483894
																												GOTERM_BP_FAT	GO:0043009~chordate embryonic development	0.0781153										GOTERM_BP_FAT	GO:0046530~photoreceptor cell differentiation	0.0483916
																												GOTERM_CC_FAT	GO:0005874~microtubule	0.0801225										GOTERM_BP_FAT	GO:0010517~regulation of phospholipase activity	0.0483916
																												GOTERM_BP_FAT	GO:0051960~regulation of nervous system development	0.0809316										GOTERM_BP_FAT	GO:0001944~vasculature development	0.0485268
																												GOTERM_BP_FAT	GO:0030384~phosphoinositide metabolic process	0.0812006										GOTERM_CC_FAT	GO:0044420~extracellular matrix part	0.0485548
																												GOTERM_CC_FAT	GO:0044456~synapse part	0.0816898										GOTERM_CC_FAT	GO:0005773~vacuole	0.0487525
																												GOTERM_CC_FAT	GO:0044432~endoplasmic reticulum part	0.0818303										GOTERM_BP_FAT	GO:0009123~nucleoside monophosphate metabolic process	0.0494002
																												GOTERM_BP_FAT	GO:0006928~cell motion	0.0834186										GOTERM_BP_FAT	GO:0030001~metal ion transport	0.0504214
																												GOTERM_BP_FAT	GO:0030325~adrenal gland development	0.0834965										GOTERM_CC_FAT	GO:0000803~sex chromosome	0.050667
																												GOTERM_BP_FAT	GO:0016236~macroautophagy	0.0834965										GOTERM_BP_FAT	GO:0046834~lipid phosphorylation	0.051154
																												GOTERM_BP_FAT	GO:0021952~central nervous system projection neuron axonogenesis	0.0834965										GOTERM_BP_FAT	GO:0042107~cytokine metabolic process	0.051154
																												GOTERM_BP_FAT	GO:0042592~homeostatic process	0.0839359										GOTERM_BP_FAT	GO:0007044~cell-substrate junction assembly	0.051154
																												GOTERM_BP_FAT	GO:0007389~pattern specification process	0.0840801										GOTERM_BP_FAT	GO:0015893~drug transport	0.051154
																												GOTERM_CC_FAT	GO:0031974~membrane-enclosed lumen	0.084242										GOTERM_CC_FAT	GO:0031090~organelle membrane	0.0512078
																												GOTERM_BP_FAT	GO:0060191~regulation of lipase activity	0.0844291										GOTERM_BP_FAT	GO:0051271~negative regulation of cell motion	0.0514454
																												GOTERM_BP_FAT	GO:0022604~regulation of cell morphogenesis	0.0854784										GOTERM_BP_FAT	GO:0060191~regulation of lipase activity	0.0514454
																												GOTERM_BP_FAT	GO:0030900~forebrain development	0.0866753										GOTERM_BP_FAT	GO:0006898~receptor-mediated endocytosis	0.0517853
																												GOTERM_CC_FAT	GO:0005773~vacuole	0.0870022										GOTERM_CC_FAT	GO:0005911~cell-cell junction	0.0523882
																												GOTERM_BP_FAT	GO:0048598~embryonic morphogenesis	0.0870847										GOTERM_BP_FAT	GO:0042493~response to drug	0.0530442
																												GOTERM_BP_FAT	GO:0007611~learning or memory	0.0883087										GOTERM_BP_FAT	GO:0048608~reproductive structure development	0.0533553
																												GOTERM_BP_FAT	GO:0009792~embryonic development ending in birth or egg hatching	0.0887316										GOTERM_BP_FAT	GO:0070507~regulation of microtubule cytoskeleton organization	0.0536893
																												GOTERM_BP_FAT	GO:0045639~positive regulation of myeloid cell differentiation	0.0888184										GOTERM_BP_FAT	GO:0051899~membrane depolarization	0.0536893
																												GOTERM_BP_FAT	GO:0007200~activation of phospholipase C activity by G-protein coupled receptor protein signaling pathway coupled to IP3 second messenger	0.0888184										GOTERM_BP_FAT	GO:0042592~homeostatic process	0.054058
																												GOTERM_BP_FAT	GO:0009954~proximal/distal pattern formation	0.0888184										GOTERM_BP_FAT	GO:0032940~secretion by cell	0.0541763
																												GOTERM_BP_FAT	GO:0019221~cytokine-mediated signaling pathway	0.0893188										GOTERM_BP_FAT	GO:0006259~DNA metabolic process	0.0545758
																												GOTERM_BP_FAT	GO:0006401~RNA catabolic process	0.0894199										GOTERM_BP_FAT	GO:0048015~phosphoinositide-mediated signaling	0.0552919
																												GOTERM_BP_FAT	GO:0018904~organic ether metabolic process	0.0894199										GOTERM_CC_FAT	GO:0015630~microtubule cytoskeleton	0.0559976
																												GOTERM_BP_FAT	GO:0006020~inositol metabolic process	0.090234										GOTERM_BP_FAT	GO:0002064~epithelial cell development	0.0569081
																												GOTERM_BP_FAT	GO:0050795~regulation of behavior	0.090234										GOTERM_BP_FAT	GO:0006984~ER-nuclear signaling pathway	0.0569081
																												GOTERM_BP_FAT	GO:0060284~regulation of cell development	0.0905896										GOTERM_BP_FAT	GO:0050880~regulation of blood vessel size	0.0570672
																												GOTERM_CC_FAT	GO:0034702~ion channel complex	0.090849										GOTERM_BP_FAT	GO:0035150~regulation of tube size	0.0570672
																												GOTERM_BP_FAT	GO:0007411~axon guidance	0.0912702										GOTERM_BP_FAT	GO:0043065~positive regulation of apoptosis	0.0573999
																												GOTERM_CC_FAT	GO:0005942~phosphoinositide 3-kinase complex	0.0918453										GOTERM_BP_FAT	GO:0051283~negative regulation of sequestering of calcium ion	0.0576712
																												GOTERM_BP_FAT	GO:0043067~regulation of programmed cell death	0.0948445										GOTERM_BP_FAT	GO:0001914~regulation of T cell mediated cytotoxicity	0.0576712
																												GOTERM_BP_FAT	GO:0008217~regulation of blood pressure	0.0957429										GOTERM_BP_FAT	GO:0060402~calcium ion transport into cytosol	0.0576712
																												GOTERM_BP_FAT	GO:0006325~chromatin organization	0.0958769										GOTERM_BP_FAT	GO:0008088~axon cargo transport	0.0576712
																												GOTERM_BP_FAT	GO:0051493~regulation of cytoskeleton organization	0.0973013										GOTERM_BP_FAT	GO:0060401~cytosolic calcium ion transport	0.0576712
																												GOTERM_BP_FAT	GO:0007612~learning	0.0974118										GOTERM_BP_FAT	GO:0060004~reflex	0.0576712
																												GOTERM_CC_FAT	GO:0042641~actomyosin	0.0975777										GOTERM_BP_FAT	GO:0045132~meiotic chromosome segregation	0.0576712
																												GOTERM_CC_FAT	GO:0016323~basolateral plasma membrane	0.0983444										GOTERM_BP_FAT	GO:0051209~release of sequestered calcium ion into cytosol	0.0576712
																												GOTERM_CC_FAT	GO:0005834~heterotrimeric G-protein complex	0.0984688										GOTERM_BP_FAT	GO:0051282~regulation of sequestering of calcium ion	0.0576712
																												GOTERM_CC_FAT	GO:0005720~nuclear heterochromatin	0.0984688										GOTERM_BP_FAT	GO:0032228~regulation of synaptic transmission, GABAergic	0.0576712
																												GOTERM_CC_FAT	GO:0002102~podosome	0.0993861										GOTERM_BP_FAT	GO:0043087~regulation of GTPase activity	0.0586275
																												GOTERM_BP_FAT	GO:0048732~gland development	0.0999475										GOTERM_CC_FAT	GO:0005769~early endosome	0.0592964
																																								GOTERM_CC_FAT	GO:0000790~nuclear chromatin	0.0592964
																																								GOTERM_CC_FAT	GO:0030424~axon	0.0593681
																																								GOTERM_BP_FAT	GO:0001654~eye development	0.0602494
																																								GOTERM_BP_FAT	GO:0007214~gamma-aminobutyric acid signaling pathway	0.0605437
																																								GOTERM_BP_FAT	GO:0007274~neuromuscular synaptic transmission	0.0605437
																																								GOTERM_BP_FAT	GO:0031645~negative regulation of neurological system process	0.0605437
																																								GOTERM_BP_FAT	GO:0042133~neurotransmitter metabolic process	0.0605437
																																								GOTERM_BP_FAT	GO:0009994~oocyte differentiation	0.0605437
																																								GOTERM_BP_FAT	GO:0031047~gene silencing by RNA	0.0606059
																																								GOTERM_CC_FAT	GO:0005581~collagen	0.0616946
																																								GOTERM_CC_FAT	GO:0030672~synaptic vesicle membrane	0.0616946
																																								GOTERM_BP_FAT	GO:0007169~transmembrane receptor protein tyrosine kinase signaling pathway	0.0617452
																																								GOTERM_CC_FAT	GO:0001726~ruffle	0.0626879
																																								GOTERM_CC_FAT	GO:0016023~cytoplasmic membrane-bounded vesicle	0.0629053
																																								GOTERM_BP_FAT	GO:0048857~neural nucleus development	0.0631113
																																								GOTERM_BP_FAT	GO:0040034~regulation of development, heterochronic	0.0631113
																																								GOTERM_BP_FAT	GO:0048505~regulation of timing of cell differentiation	0.0631113
																																								GOTERM_BP_FAT	GO:0046209~nitric oxide metabolic process	0.0631113
																																								GOTERM_BP_FAT	GO:0006098~pentose-phosphate shunt	0.0631113
																																								GOTERM_BP_FAT	GO:0006809~nitric oxide biosynthetic process	0.0631113
																																								GOTERM_BP_FAT	GO:0021954~central nervous system neuron development	0.0632232
																																								GOTERM_CC_FAT	GO:0000228~nuclear chromosome	0.0632362
																																								GOTERM_BP_FAT	GO:0043062~extracellular structure organization	0.0635849
																																								GOTERM_BP_FAT	GO:0043371~negative regulation of CD4-positive, alpha beta T cell differentiation	0.0635979
																																								GOTERM_BP_FAT	GO:0048485~sympathetic nervous system development	0.0635979
																																								GOTERM_BP_FAT	GO:0016188~synaptic vesicle maturation	0.0635979
																																								GOTERM_BP_FAT	GO:0035024~negative regulation of Rho protein signal transduction	0.0635979
																																								GOTERM_BP_FAT	GO:0045623~negative regulation of T-helper cell differentiation	0.0635979
																																								GOTERM_BP_FAT	GO:0001823~mesonephros development	0.0635979
																																								GOTERM_BP_FAT	GO:0051169~nuclear transport	0.0642334
																																								GOTERM_BP_FAT	GO:0000398~nuclear mRNA splicing, via spliceosome	0.0650129
																																								GOTERM_BP_FAT	GO:0000377~RNA splicing, via transesterification reactions with bulged adenosine as nucleophile	0.0650129
																																								GOTERM_BP_FAT	GO:0000375~RNA splicing, via transesterification reactions	0.0650129
																																								GOTERM_BP_FAT	GO:0008217~regulation of blood pressure	0.0655575
																																								GOTERM_BP_FAT	GO:0043068~positive regulation of programmed cell death	0.0657215
																																								GOTERM_BP_FAT	GO:0022402~cell cycle process	0.0657371
																																								GOTERM_BP_FAT	GO:0006821~chloride transport	0.0662132
																																								GOTERM_BP_FAT	GO:0046661~male sex differentiation	0.0667119
																																								GOTERM_CC_FAT	GO:0044448~cell cortex part	0.0669808
																																								GOTERM_CC_FAT	GO:0005604~basement membrane	0.0669808
																																								GOTERM_BP_FAT	GO:0046546~development of primary male sexual characteristics	0.0670137
																																								GOTERM_BP_FAT	GO:0015850~organic alcohol transport	0.0670851
																																								GOTERM_BP_FAT	GO:0018105~peptidyl-serine phosphorylation	0.0670851
																																								GOTERM_BP_FAT	GO:0033043~regulation of organelle organization	0.0674537
																																								GOTERM_BP_FAT	GO:0008285~negative regulation of cell proliferation	0.0679661
																																								GOTERM_BP_FAT	GO:0042981~regulation of apoptosis	0.0679935
																																								GOTERM_BP_FAT	GO:0003006~reproductive developmental process	0.068805
																																								GOTERM_BP_FAT	GO:0030029~actin filament-based process	0.0690823
																																								GOTERM_BP_FAT	GO:0006644~phospholipid metabolic process	0.0693596
																																								GOTERM_CC_FAT	GO:0008076~voltage-gated potassium channel complex	0.0697573
																																								GOTERM_CC_FAT	GO:0034705~potassium channel complex	0.0697573
																																								GOTERM_BP_FAT	GO:0048514~blood vessel morphogenesis	0.0698275
																																								GOTERM_BP_FAT	GO:0019229~regulation of vasoconstriction	0.0707507
																																								GOTERM_BP_FAT	GO:0046907~intracellular transport	0.0722792
																																								GOTERM_CC_FAT	GO:0045177~apical part of cell	0.072314
																																								GOTERM_CC_FAT	GO:0044430~cytoskeletal part	0.0727627
																																								GOTERM_BP_FAT	GO:0030031~cell projection assembly	0.0736936
																																								GOTERM_BP_FAT	GO:0070727~cellular macromolecule localization	0.0746791
																																								GOTERM_CC_FAT	GO:0031982~vesicle	0.0748655
																																								GOTERM_BP_FAT	GO:0010942~positive regulation of cell death	0.0748894
																																								GOTERM_CC_FAT	GO:0005793~ER-Golgi intermediate compartment	0.0753979
																																								GOTERM_BP_FAT	GO:0008361~regulation of cell size	0.0754402
																																								GOTERM_BP_FAT	GO:0051656~establishment of organelle localization	0.0766249
																																								GOTERM_CC_FAT	GO:0005764~lysosome	0.0772914
																																								GOTERM_BP_FAT	GO:0007219~Notch signaling pathway	0.077625
																																								GOTERM_BP_FAT	GO:0006812~cation transport	0.0777491
																																								GOTERM_BP_FAT	GO:0032012~regulation of ARF protein signal transduction	0.077793
																																								GOTERM_CC_FAT	GO:0005925~focal adhesion	0.0785607
																																								GOTERM_CC_FAT	GO:0030665~clathrin coated vesicle membrane	0.0791899
																																								GOTERM_BP_FAT	GO:0006541~glutamine metabolic process	0.0793051
																																								GOTERM_BP_FAT	GO:0048169~regulation of long-term neuronal synaptic plasticity	0.0793051
																																								GOTERM_BP_FAT	GO:0006417~regulation of translation	0.0793617
																																								GOTERM_BP_FAT	GO:0007548~sex differentiation	0.0796274
																																								GOTERM_CC_FAT	GO:0000118~histone deacetylase complex	0.0805602
																																								GOTERM_CC_FAT	GO:0042824~MHC class I peptide loading complex	0.0806025
																																								GOTERM_CC_FAT	GO:0000119~mediator complex	0.0806025
																																								GOTERM_BP_FAT	GO:0030323~respiratory tube development	0.0810126
																																								GOTERM_BP_FAT	GO:0031399~regulation of protein modification process	0.0813936
																																								GOTERM_BP_FAT	GO:0009725~response to hormone stimulus	0.0813936
																																								GOTERM_BP_FAT	GO:0019725~cellular homeostasis	0.0816086
																																								GOTERM_BP_FAT	GO:0030238~male sex determination	0.08248
																																								GOTERM_BP_FAT	GO:0060420~regulation of heart growth	0.08248
																																								GOTERM_BP_FAT	GO:0060135~maternal process involved in female pregnancy	0.08248
																																								GOTERM_BP_FAT	GO:0051966~regulation of synaptic transmission, glutamatergic	0.08248
																																								GOTERM_BP_FAT	GO:0043968~histone H2A acetylation	0.08248
																																								GOTERM_CC_FAT	GO:0030135~coated vesicle	0.0830807
																																								GOTERM_CC_FAT	GO:0000323~lytic vacuole	0.0831287
																																								GOTERM_CC_FAT	GO:0005912~adherens junction	0.0835375
																																								GOTERM_BP_FAT	GO:0015674~di-, tri-valent inorganic cation transport	0.0837795
																																								GOTERM_BP_FAT	GO:0031343~positive regulation of cell killing	0.0848802
																																								GOTERM_BP_FAT	GO:0001912~positive regulation of leukocyte mediated cytotoxicity	0.0848802
																																								GOTERM_BP_FAT	GO:0001754~eye photoreceptor cell differentiation	0.0848802
																																								GOTERM_BP_FAT	GO:0051094~positive regulation of developmental process	0.0849658
																																								GOTERM_BP_FAT	GO:0034613~cellular protein localization	0.0861598
																																								GOTERM_BP_FAT	GO:0006508~proteolysis	0.0873761
																																								GOTERM_CC_FAT	GO:0005815~microtubule organizing center	0.0875312
																																								GOTERM_BP_FAT	GO:0003001~generation of a signal involved in cell-cell signaling	0.0875802
																																								GOTERM_BP_FAT	GO:0007601~visual perception	0.0877658
																																								GOTERM_BP_FAT	GO:0055082~cellular chemical homeostasis	0.0880726
																																								GOTERM_BP_FAT	GO:0048168~regulation of neuronal synaptic plasticity	0.0884305
																																								GOTERM_BP_FAT	GO:0042311~vasodilation	0.0884305
																																								GOTERM_BP_FAT	GO:0060193~positive regulation of lipase activity	0.0884305
																																								GOTERM_BP_FAT	GO:0034101~erythrocyte homeostasis	0.0904056
																																								GOTERM_BP_FAT	GO:0050679~positive regulation of epithelial cell proliferation	0.0905638
																																								GOTERM_BP_FAT	GO:0018209~peptidyl-serine modification	0.0905638
																																								GOTERM_BP_FAT	GO:0007167~enzyme linked receptor protein signaling pathway	0.0908271
																																								GOTERM_BP_FAT	GO:0043067~regulation of programmed cell death	0.0911734
																																								GOTERM_BP_FAT	GO:0008360~regulation of cell shape	0.0912996
																																								GOTERM_BP_FAT	GO:0043410~positive regulation of MAPKKK cascade	0.0912996
																																								GOTERM_BP_FAT	GO:0006338~chromatin remodeling	0.0916816
																																								GOTERM_BP_FAT	GO:0031098~stress-activated protein kinase signaling pathway	0.0916816
																																								GOTERM_BP_FAT	GO:0009064~glutamine family amino acid metabolic process	0.0918841
																																								GOTERM_BP_FAT	GO:0009968~negative regulation of signal transduction	0.0920511
																																								GOTERM_BP_FAT	GO:0016358~dendrite development	0.0920576
																																								GOTERM_CC_FAT	GO:0000159~protein phosphatase type 2A complex	0.0925442
																																								GOTERM_CC_FAT	GO:0005605~basal lamina	0.0925442
																																								GOTERM_CC_FAT	GO:0000152~nuclear ubiquitin ligase complex	0.0925442
																																								GOTERM_BP_FAT	GO:0006974~response to DNA damage stimulus	0.0936692
																																								GOTERM_BP_FAT	GO:0051051~negative regulation of transport	0.0939134
																																								GOTERM_BP_FAT	GO:0007519~skeletal muscle tissue development	0.0939134
																																								GOTERM_BP_FAT	GO:0006195~purine nucleotide catabolic process	0.0940602
																																								GOTERM_BP_FAT	GO:0046068~cGMP metabolic process	0.0940602
																																								GOTERM_BP_FAT	GO:0030032~lamellipodium assembly	0.0940602
																																								GOTERM_BP_FAT	GO:0030071~regulation of mitotic metaphase/anaphase transition	0.0940602
																																								GOTERM_CC_FAT	GO:0005606~laminin-1 complex	0.09419
																																								GOTERM_BP_FAT	GO:0010647~positive regulation of cell communication	0.0944945
																																								GOTERM_BP_FAT	GO:0048675~axon extension	0.0954426
																																								GOTERM_BP_FAT	GO:0048009~insulin-like growth factor receptor signaling pathway	0.0954426
																																								GOTERM_BP_FAT	GO:0009125~nucleoside monophosphate catabolic process	0.0954426
																																								GOTERM_BP_FAT	GO:0048266~behavioral response to pain	0.0954426
																																								GOTERM_BP_FAT	GO:0006072~glycerol-3-phosphate metabolic process	0.0954426
																																								GOTERM_BP_FAT	GO:0001916~positive regulation of T cell mediated cytotoxicity	0.0954426
																																								GOTERM_BP_FAT	GO:0008283~cell proliferation	0.0956051
																																								GOTERM_BP_FAT	GO:0050953~sensory perception of light stimulus	0.096743
																																								GOTERM_CC_FAT	GO:0016585~chromatin remodeling complex	0.0973147
																																								GOTERM_BP_FAT	GO:0006873~cellular ion homeostasis	0.0988696
																																								GOTERM_BP_FAT	GO:0043085~positive regulation of catalytic activity	0.0988696
																																								GOTERM_CC_FAT	GO:0001739~sex chromatin	0.0997824
[truncated: 4 more columns]

## Sheet: reporter_sequences
Reporter constructs for fluorescence recovery after photobleaching (FRAP)
ID	Motif	5'-UTR	myr-d2EGFP	3'-UTR	Sequence
1	5U-1	5UTR-1		-	GGATTGTTCGGGATTGTTCGGGATTGTTCG
2	5U-2	5UTR-2		-	GGCGTCGGCAGCGGCATCGGCAGCGGCGCCGGCAGC
3	5U-3	5UTR-3		-	GCTTTTAACCCTGCTTCTAACCCTGCTTTTCGCCCT
4	5U-4	5UTR-4		-	GGTGTATCTTAGTGTATCTTGGTGTATCTT
5	5U-5	5UTR-5		-	CTGATCACATCTGATCACTTCTGATCACAT
6	5U-6	5UTR-6		-	TCTGAGAGTGTAGCTGAGAGTGTATCTGAGAGCGTA
7	3U-1	-		3UTR-1	CAACACAGGAACCGACACAGGAACCAACACAGGAAC
8	3U-2	-		3UTR-2	ATGCCGGGAGCTGCCGGGAGATGCCGGGAG
9	3U-3	-		3UTR-3	GCCAACTCAGATGCCAACTCAGATGCCAACTCAGAT
10	3U-4	-		3UTR-4	GCCCGCTTGCGGTTGCTTGCGCCCGCTTGC
11	3U-5	-		3UTR-5	CCACCTGTTCCCACCTGTTCCCACCTGTTC
12	3U-6	-		3UTR-6	ACTTTCCAGGGTACTTTCCAGGGTACTTTCCAGGGT
13	Alt-1	-		Alt Exon -1	CTCCCATCCTCCCATCCTCCCATC
14	Alt-2	-		Alt Exon -2	TCGGAGCTCTTCGGAGCTCTTCGGAGCTCT
15	Alt-3	-		Alt Exon -3	TTTCCTTTTTTCCTTTTTTCCTTT
16	Alt-4	-		Alt Exon -4	CTGCTTCCCGGGCTGGTTCCCGGGCTGCTTCCCGGG
17	Alt-5	-		Alt Exon -5	CTTTTGAAGACTTTTGAAGACTTTTGAAGA
18	Alt-6	-		Alt Exon -6	CACACACACACACACACACACACACACACACACACA
19	5U-acot7Axon	Acot7_axon		-	GAGGGCGGAGACCCCGAGGGGCGGCCGCCTCTGATTCGCCGCCTCCGCGCAGGCCCCGCCTGTCTGGCGCC
20	5U-acot7Eye	Acot7_eye		-	AGATATTGGCCGGAAGCTGTCTGGTAGCTAAGCCTGGCGCTGGGAGGGAGGATAAACGCTTTGTCCC
21	3U-stx3Axon	-		Stx3_axon	AAAAGATGGGATCTCAACGGGCATCTGCAATCTTCCACCTCTGTGGTGCCATCATGTCTCCCCTCAGTCTTCCTCAGCTATGTCTCTTTTCACTAGGAAACTCACAACACAGGGCACCAATCAACTGTTTATTAAATGAACAAATTAATGAAAATGTAGAATTGAAAGAGATAGGGATGAAGGAACAGGGAGCACGGCAATATACAGTTGGTTTAGATGGCCCTTAAAGGTCTGGCCTGCATGGTAGAGAGACATAACGAACGGGTCCCTGTTTAGAGCACAACACACACACAGCCTGAAGGCCAGGATGGTGGTGAAGAGGCAGGCATTACAACATGCCCAACTCAACAGGGTCATACTGAACTCAGTGAGGCTGTCTCTCAGATCATGGTACTCCCT…
22	3U-stx3Eye	-		Stx3_eye	GAGTGGCCTAAGGGGCTGCTGCACTGAAATAACCAGCTTTCACTCCAGCTTGGCCTGACCACTCTTGTCTCCAGACGGGAACAGAGTTTGAAAGGCCTCCCTGAGAATGAGGGGGTACCTGTTACTTTATTTCCTTATAACCATCCTTGGACCTGGCTCAGCAAACAATCTACCCCCAGAAGAATCTAACCTACCTGATGCAGTCCTGAGTTCTCATCAAAACCACCTCCCATCCTAGCAGCTGAAGTACCCTCTTCTGGACTCTGTGAAGCAACCCTGTGTGTTGGTGTGTAGGTTATGCTTTGTGCCTTGGACAATCCCCGTGAGACAAGCCAAGGCACTGTATTTCTACCTCATGGAGTATTCTCCTGGAATATACTTTGTAGGGGAATAACTAAC…
